# Supplementary material for: Evolution of pathogenicity-associated genes in Rhizoctonia solani AG1-IA by genome duplication and transposon-mediated gene function alterations
Source: BMC Biol. 2023 Feb 1;21:15. doi: 10.1186/s12915-023-01526-0 (PMC9890813; doi:10.1186/s12915-023-01526-0)
Supplement: Supplementary file 1 — Additional file 1: Table S1. Summary statistics of R. solani AG1-IA strain BRS1 genome assembly. [file 12915_2023_1526_MOESM1_ESM.xlsx]

## Sheet: Raw
Table S1: Summary statistics of R. solani AG1-IA strain BRS1 genome assembly
	PacBio Sequel	Illumina (2kb insert size)	Illumina (5kb insert size)
No of reads	1334573	19987942	20729632
Total length	13737449358	2998191300	3109444800
Min length	50	150	150
Avg length	10293.5	150	150
Max length	109746	150	150

## Sheet: Falcon_unzip
Falcon Unzip Assembly
No of contigs	74
Total length	44727590
Min length	29425
Avg length	604427
Max length	3561582
N50	2020653
L50	9
N90	234358
L90	31

## Sheet: Pilon correction
Pilon Correction
No of contigs	74
Total length	44527001
Min length	29425
Avg length	601716
Max length	3563305
N50	2014351
L50	9
N90	234364
L90	31

## Sheet: Assembly_contigs
Contig	Size (bp)
000000F	3563305
000001F	3292099
000002F	3108177
000003F	119052
000004F	2592051
000005F	2601276
000006F	2366937
000007F	2079635
000008F	2109042
000009F	2014351
000010F	1915642
000011F	1845900
000012F	1588129
000013F	1525287
000014F	1260745
000015F	1273288
000016F	1074768
000017F	965607
000018F	809751
000019F	637663
000020F	431154
000021F	461603
000022F	413721
000023F	297530
000024F	297926
000025F	237551
000026F	259511
000027F	249156
000028F	259381
000029F	276986
000030F	234364
000031F	242564
000032F	225058
000033F	202733
000034F	200459
000035F	187906
000036F	165074
000037F	157490
000038F	148701
000039F	144953
000040F	128515
000041F	141409
000042F	117729
000043F	126967
000044F	108445
000045F	116796
000046F	116018
000047F	114074
000048F	113867
000049F	95468
000050F	108160
000051F	100235
000052F	90496
000053F	82251
000054F	80617
000055F	79226
000056F	75859
000057F	70855
000058F	69755
000060F	67886
000061F	60386
000062F	58263
000063F	58319
000070F	56800
000072F	54871
000073F	55271
000076F	54392
000079F	51256
000082F	47481
000083F	40414
000084F	43566
000087F	34119
000088F	41284
000092F	29425
