# Supplementary material for: Evolution of pathogenicity-associated genes in Rhizoctonia solani AG1-IA by genome duplication and transposon-mediated gene function alterations
Source: BMC Biol. 2023 Feb 1;21:15. doi: 10.1186/s12915-023-01526-0 (PMC9890813; doi:10.1186/s12915-023-01526-0)
Supplement: Supplementary file 2 — Additional file 2: Table S2. Statistics of repeat elements in the R. solani AG1-IA strain BRS1 genome. [file 12915_2023_1526_MOESM2_ESM.xlsx]

## Sheet: Repeat statistics
Table S2: Statistics of repeat elements in the R. solani AG1-IA strain BRS1 genome.
Repeat Class	Subclass	Number of elements	Length occupied	% of genome assembly
Retroelements		4023	4733231 bp	0.1063
	LINEs:	158	120883 bp	0.0027
	LTR elements:	3865	4666105 bp	0.1047
	Ty1/Copia	166	123383 bp	0.0027
	Gypsy/DIRS1	3699	4542722 bp	0.102
DNA transposons		352	241982 bp	0.0054
	hobo-Activator	33	43836 bp	0.0009
	Tc1-IS630-Pogo	166	93094 bp	0.002
	EnSpm	74	82177 bp	0.0018
	Harbinger	7	650 bp	0
	PIF-HarbS	72	22225 bp	0.0004
Rolling-circles		52	17572 bp	0.0003
Unclassified		9757	5110293 bp	0.1147
Small RNA		246	114871 bp	0.0025
Simple repeats:		2864	123147 bp	0.0027
Low complexity:		460	22235 bp	0.0004
Total interspersed repeats		17754	10363331 bp	0.2323
