# Supplementary material for: Evolution of pathogenicity-associated genes in Rhizoctonia solani AG1-IA by genome duplication and transposon-mediated gene function alterations
Source: BMC Biol. 2023 Feb 1;21:15. doi: 10.1186/s12915-023-01526-0 (PMC9890813; doi:10.1186/s12915-023-01526-0)
Supplement: Supplementary file 3 — Additional file 3: Table S3. Annotation statistics of R. solani AG1-IA strain BRS1 genome. [file 12915_2023_1526_MOESM3_ESM.xlsx]

## Sheet: Annotation statistics
Table 3: Annotation statistics of R. solani AG1-IA strain BRS1 genome.
Number of genes	11902
Total gene length (Mb)	23550409
Total CDS length (Mb)	19323373
Number of predicted mRNA	14261
Average gene length (bp)	1979
Average coding sequence (CDS) length (bp)	1355
Average exon length (bp)	236
Average intron length (bp)	73
Average number of exons per mRNA	7
Average intergenic space distance (bp)	1783
