# Supplementary material for: Evolution of pathogenicity-associated genes in Rhizoctonia solani AG1-IA by genome duplication and transposon-mediated gene function alterations
Source: BMC Biol. 2023 Feb 1;21:15. doi: 10.1186/s12915-023-01526-0 (PMC9890813; doi:10.1186/s12915-023-01526-0)
Supplement: Supplementary file 4 — Additional file 4: Table S4. Predicted pathogenicity-associated genes in R. solani AG1-IA strain BRS1 and GO-classification. [file 12915_2023_1526_MOESM4_ESM.xlsx]

## Sheet: Protein categories
Table S4: Predicted pathogenicity-associated genes in R. solani AG1-IA strain BRS1 and GO-classification
Secreted	GPI anchored	Effector	Cazyme	PHIBASE	Tfs	Cluster of secondary metabolites encoding genes
Rs_00015.1	Rs_03566.1	Rs_00321.1	Rs_06587.1	Rs_00426.1	Rs_00270.1	Rs_00449.1
Rs_00048.1	Rs_00739.1	Rs_00471.1	Rs_06587.2	Rs_00426.2	Rs_00636.1	Rs_00450.1
Rs_00072.1	Rs_02679.1	Rs_00505.1	Rs_07524.1	Rs_05857.1	Rs_06487.4	Rs_00451.1
Rs_00081.1	Rs_02736.1	Rs_00567.1	Rs_07526.1	Rs_01340.1	Rs_06487.2	Rs_00452.1
Rs_00090.1	Rs_08127.1	Rs_00659.1	Rs_08083.1	Rs_01960.1	Rs_06487.1	Rs_00453.1
Rs_00094.1	Rs_08429.1	Rs_00932.1	Rs_08084.1	Rs_02482.1	Rs_06487.5	Rs_00454.1
Rs_00097.1	Rs_00473.1	Rs_00962.1	Rs_08630.1	Rs_04110.1	Rs_07143.1	Rs_00455.1
Rs_00103.1	Rs_06349.3	Rs_01149.1	Rs_10153.1	Rs_05231.1	Rs_08753.1	Rs_01818.1
Rs_00107.1	Rs_07710.3	Rs_01282.1	Rs_10164.1	Rs_09059.1	Rs_00330.2	Rs_01819.1
Rs_00119.1	Rs_10673.1	Rs_01295.1	Rs_10167.1	Rs_11894.1	Rs_00330.1	Rs_01820.1
Rs_00127.1	Rs_05275.1	Rs_01359.1	Rs_10173.1	Rs_11899.1	Rs_06437.1	Rs_01821.1
Rs_00169.1	Rs_01539.1	Rs_01561.2	Rs_01281.1	Rs_00270.1	Rs_08647.2	Rs_01822.1
Rs_00205.1	Rs_00747.1	Rs_01561.3	Rs_02474.1	Rs_00294.1	Rs_08647.1	Rs_01823.1
Rs_00258.1	Rs_01701.1	Rs_01983.1	Rs_02543.1	Rs_00433.1	Rs_06650.1	Rs_01824.1
Rs_00309.1	Rs_11177.1	Rs_01984.1	Rs_02543.2	Rs_00434.1	Rs_06229.1	Rs_01825.1
Rs_00323.1	Rs_02260.1	Rs_02049.1	Rs_04510.1	Rs_00435.1	Rs_11189.1	Rs_01826.1
Rs_00335.1	Rs_10751.1	Rs_02084.1	Rs_04686.1	Rs_00755.1	Rs_05077.1	Rs_01827.1
Rs_00362.1	Rs_01528.1	Rs_02085.1	Rs_04686.2	Rs_00858.1	Rs_00322.1	Rs_01828.1
Rs_00424.1	Rs_02781.1	Rs_02643.1	Rs_06567.1	Rs_01015.1	Rs_06338.1	Rs_01829.1
Rs_00431.1	Rs_02869.1	Rs_02680.1	Rs_06567.2	Rs_01435.1	Rs_03500.1	Rs_01830.1
Rs_00433.1	Rs_06964.1	Rs_02694.1	Rs_06611.1	Rs_01719.1	Rs_02691.1	Rs_01831.1
Rs_00434.1	Rs_08522.1	Rs_02758.1	Rs_07422.1	Rs_01892.1	Rs_01015.1	Rs_01832.1
Rs_00435.1	Rs_01212.1	Rs_02758.2	Rs_07484.1	Rs_02134.1	Rs_08603.1	Rs_01833.1
Rs_00460.1	Rs_06349.2	Rs_02817.1	Rs_07484.2	Rs_02224.1	Rs_00063.4	Rs_01834.1
Rs_00467.1	Rs_07710.1	Rs_02822.1	Rs_07484.3	Rs_02238.1	Rs_01064.1	Rs_01835.1
Rs_00471.1	Rs_05134.1	Rs_02858.1	Rs_07484.4	Rs_02404.1	Rs_01082.1	Rs_02222.1
Rs_00473.1	Rs_04879.1	Rs_02882.1	Rs_07485.1	Rs_02404.2	Rs_04430.1	Rs_02223.1
Rs_00573.1	Rs_05957.1	Rs_02883.1	Rs_07753.1	Rs_02406.1	Rs_05642.2	Rs_02224.1
Rs_00588.1	Rs_02823.1	Rs_02917.1	Rs_07761.1	Rs_02479.1	Rs_00063.1	Rs_02225.1
Rs_00591.1	Rs_00919.1	Rs_03031.2	Rs_08353.1	Rs_02599.1	Rs_05629.1	Rs_02226.1
Rs_00627.1	Rs_08285.1	Rs_03086.1	Rs_08743.1	Rs_02600.1	Rs_04430.2	Rs_02227.1
Rs_00630.1	Rs_05279.1	Rs_03148.1	Rs_09561.1	Rs_02600.2	Rs_05632.1	Rs_02228.1
Rs_00641.1	Rs_07410.1	Rs_03154.1	Rs_10504.1	Rs_02653.1	Rs_00063.2	Rs_02229.1
Rs_00659.1	Rs_02013.1	Rs_03154.2	Rs_11575.1	Rs_02687.1	Rs_03703.2	Rs_02230.1
Rs_00663.1	Rs_02011.1	Rs_03155.1	Rs_11575.2	Rs_03203.2	Rs_04594.1	Rs_02231.1
Rs_00671.1	Rs_07996.1	Rs_03295.1	Rs_02101.1	Rs_03223.1	Rs_01314.1	Rs_02232.1
Rs_00725.1	Rs_09800.1	Rs_03316.1	Rs_03685.1	Rs_03225.1	Rs_07420.1	Rs_02233.1
Rs_00739.1	Rs_04851.1	Rs_03354.1	Rs_03693.1	Rs_03225.2	Rs_04571.1	Rs_02234.1
Rs_00746.1	Rs_06349.1	Rs_03381.1	Rs_10364.1	Rs_03389.1	Rs_11854.3	Rs_02235.1
Rs_00747.1	Rs_06735.1	Rs_03389.2	Rs_10461.1	Rs_03389.2	Rs_11854.1	Rs_02236.1
Rs_00747.2	Rs_06152.1	Rs_03538.1	Rs_10461.2	Rs_03484.1	Rs_00360.2	Rs_02237.1
Rs_00781.1	Rs_10740.1	Rs_03560.1	Rs_10461.4	Rs_03726.1	Rs_08422.1	Rs_02238.1
Rs_00794.1	Rs_04105.1	Rs_03612.1	Rs_01791.1	Rs_03727.1	Rs_07147.1	Rs_02239.1
Rs_00797.1	Rs_07209.1	Rs_03621.1	Rs_02275.1	Rs_03735.1	Rs_03152.1	Rs_02240.1
Rs_00806.1	Rs_07029.1	Rs_03621.2	Rs_02275.2	Rs_03985.1	Rs_00063.3	Rs_02241.1
Rs_00820.1	Rs_06241.1	Rs_03626.1	Rs_02717.1	Rs_04284.1	Rs_00695.1	Rs_02375.1
Rs_00844.1	Rs_06340.1	Rs_03626.2	Rs_02733.1	Rs_04522.1	Rs_02020.1	Rs_02376.1
Rs_00859.1	Rs_04475.1	Rs_03667.1	Rs_03319.1	Rs_04705.1	Rs_01744.1	Rs_02377.1
Rs_00885.1	Rs_11890.1	Rs_03677.1	Rs_03320.1	Rs_05175.1	Rs_09097.1	Rs_02378.1
Rs_00919.1	Rs_04718.1	Rs_03708.1	Rs_04777.1	Rs_05209.1	Rs_11854.2	Rs_02379.1
Rs_00932.1	Rs_06896.1	Rs_03708.2	Rs_06823.1	Rs_05354.1	Rs_07755.1	Rs_02380.1
Rs_00975.1	Rs_01410.1	Rs_03708.3	Rs_09678.1	Rs_05354.2	Rs_03703.1	Rs_02381.1
Rs_01031.1	Rs_09548.1	Rs_03787.1	Rs_01437.1	Rs_05508.1	Rs_07138.2	Rs_02382.1
Rs_01051.1	Rs_06288.1	Rs_03928.2	Rs_01700.1	Rs_05508.2	Rs_05642.1	Rs_02383.1
Rs_01058.2	Rs_08666.1	Rs_03929.1	Rs_08141.1	Rs_05532.1	Rs_05642.3	Rs_02384.1
Rs_01060.1	Rs_08473.1	Rs_04075.1	Rs_02795.1	Rs_05532.2	Rs_04488.1	Rs_02385.1
Rs_01125.1		Rs_04194.1	Rs_04477.1	Rs_05606.1	Rs_06591.1	Rs_02386.1
Rs_01127.1		Rs_04307.1	Rs_04478.1	Rs_05803.1	Rs_01727.1	Rs_02387.1
Rs_01136.1		Rs_04333.1	Rs_04478.2	Rs_05855.1	Rs_05361.1	Rs_04468.1
Rs_01138.1		Rs_04362.1	Rs_04931.1	Rs_05926.1	Rs_03107.1	Rs_04469.1
Rs_01141.1		Rs_04429.3	Rs_04931.2	Rs_06074.1	Rs_08884.1	Rs_04470.1
Rs_01142.1		Rs_04496.1	Rs_05577.1	Rs_06074.2	Rs_01431.1	Rs_04471.1
Rs_01149.1		Rs_04545.1	Rs_11887.1	Rs_06074.3	Rs_02518.1	Rs_04908.1
Rs_01152.1		Rs_04568.1	Rs_11888.1	Rs_06074.4	Rs_03508.1	Rs_04909.1
Rs_01155.1		Rs_04743.1	Rs_04479.1	Rs_06074.5	Rs_01314.2	Rs_04910.1
Rs_01164.1		Rs_04789.1	Rs_05600.1	Rs_06074.6	Rs_04488.2	Rs_04911.1
Rs_01174.1		Rs_04960.1	Rs_05601.1	Rs_06182.1	Rs_08604.1	Rs_04912.1
Rs_01175.1		Rs_04970.1	Rs_05602.1	Rs_06326.1	Rs_04620.2	Rs_04913.1
Rs_01184.1		Rs_05151.1	Rs_11886.1	Rs_06372.1	Rs_04620.1	Rs_04914.1
Rs_01189.1		Rs_05151.2	Rs_00885.1	Rs_06767.1	Rs_07132.1	Rs_05553.1
Rs_01195.1		Rs_05332.1	Rs_02161.1	Rs_06771.1	Rs_07870.1	Rs_05554.1
Rs_01210.1		Rs_05415.1	Rs_02162.1	Rs_06820.1	Rs_04430.3	Rs_05555.1
Rs_01212.1		Rs_05438.1	Rs_07798.1	Rs_07116.1	Rs_02298.1	Rs_05556.1
Rs_01222.1		Rs_05457.2	Rs_07866.1	Rs_07116.2	Rs_07876.1	Rs_05557.1
Rs_01237.1		Rs_05592.1	Rs_04449.1	Rs_07919.1	Rs_07138.1	Rs_05558.1
Rs_01282.1		Rs_05592.2	Rs_05437.1	Rs_08186.1	Rs_05021.1	Rs_05559.1
Rs_01295.1		Rs_05721.1	Rs_10740.1	Rs_08202.1	Rs_08408.1	Rs_05560.1
Rs_01307.1		Rs_05722.1	Rs_00433.1	Rs_08514.1	Rs_10576.1	Rs_05561.1
Rs_01308.1		Rs_06031.1	Rs_00434.1	Rs_09041.1	Rs_03421.1	Rs_05562.1
Rs_01315.1		Rs_06073.2	Rs_00435.1	Rs_09117.1	Rs_10573.1	Rs_05563.1
Rs_01315.2		Rs_06077.1	Rs_02134.1	Rs_09215.1	Rs_04054.1	Rs_05564.1
Rs_01349.1		Rs_06078.1	Rs_02145.1	Rs_09358.1	Rs_00360.1	Rs_05565.1
Rs_01353.1		Rs_06093.1	Rs_10775.1	Rs_09560.1	Rs_01257.1	Rs_05805.1
Rs_01368.1		Rs_06093.2	Rs_10776.1	Rs_09587.1	Rs_01015.1	Rs_05806.1
Rs_01377.1		Rs_06128.2	Rs_07445.1	Rs_09668.1	Rs_08603.1	Rs_05807.1
Rs_01378.1		Rs_06136.1	Rs_08909.1	Rs_10448.2	Rs_00596.1	Rs_05808.1
Rs_01380.1		Rs_06146.1	Rs_00313.1	Rs_10641.1	Rs_00063.4	Rs_05809.1
Rs_01384.1		Rs_06169.1	Rs_04321.1	Rs_10846.1	Rs_09003.1	Rs_05810.1
Rs_01384.2		Rs_06180.2	Rs_04278.1	Rs_11064.1	Rs_09003.1	Rs_08164.1
Rs_01410.1		Rs_06226.1	Rs_04279.1	Rs_11064.2	Rs_02732.3	Rs_08165.1
Rs_01426.1		Rs_06302.1	Rs_00467.1	Rs_11064.3	Rs_02732.1	Rs_08166.1
Rs_01437.1		Rs_06395.1	Rs_00037.1	Rs_11736.1	Rs_01250.1	Rs_08167.1
Rs_01437.2		Rs_06421.1	Rs_02830.1	Rs_07822.1	Rs_07679.1	Rs_08168.1
Rs_01437.3		Rs_06603.1	Rs_06105.1	Rs_07841.1	Rs_01064.1	Rs_08169.1
Rs_01445.1		Rs_06621.1	Rs_06614.1	Rs_05838.1	Rs_01082.1	Rs_08170.1
Rs_01456.1		Rs_06666.1	Rs_00379.1	Rs_11624.1	Rs_05639.1	Rs_08171.1
Rs_01459.1		Rs_06765.1	Rs_06073.1	Rs_00184.1	Rs_04430.1	Rs_08172.1
Rs_01467.1		Rs_06765.2	Rs_05253.1	Rs_01084.1	Rs_03237.1	Rs_08173.1
Rs_01468.1		Rs_06780.1	Rs_09214.1	Rs_01280.1	Rs_04683.1	Rs_08221.1
Rs_01470.1		Rs_06950.1	Rs_05187.1	Rs_01882.1	Rs_04607.3	Rs_08222.1
Rs_01528.1		Rs_06970.1	Rs_02736.1	Rs_02736.1	Rs_05642.2	Rs_08223.1
Rs_01533.1		Rs_06970.2	Rs_06915.1	Rs_03039.1	Rs_02693.1	Rs_08224.1
Rs_01539.1		Rs_07044.1	Rs_06970.1	Rs_03072.1	Rs_00063.1	Rs_08225.1
Rs_01559.1		Rs_07045.1	Rs_06970.2	Rs_03073.1	Rs_05629.1	Rs_08226.1
Rs_01560.1		Rs_07046.1	Rs_07492.1	Rs_03343.1	Rs_11417.1	Rs_08238.1
Rs_01561.2		Rs_07058.1	Rs_08326.1	Rs_04506.1	Rs_01549.1	Rs_08239.1
Rs_01561.3		Rs_07492.1	Rs_10715.1	Rs_05577.1	Rs_04385.1	Rs_08240.1
Rs_01562.1		Rs_07571.1	Rs_10716.1	Rs_05601.1	Rs_04613.1	Rs_08241.1
Rs_01592.1		Rs_07714.1	Rs_10717.1	Rs_05602.1	Rs_04430.2	Rs_08242.1
Rs_01629.1		Rs_07714.2	Rs_06926.1	Rs_05650.1	Rs_11349.1	Rs_08254.1
Rs_01647.2		Rs_07821.1	Rs_01088.1	Rs_05662.1	Rs_05632.1	Rs_08255.1
Rs_01700.1		Rs_07842.1	Rs_01088.2	Rs_06915.1	Rs_05861.1	Rs_08256.1
Rs_01701.1		Rs_07893.1	Rs_01088.3	Rs_07914.1	Rs_00063.2	Rs_08257.1
Rs_01791.1		Rs_07928.1	Rs_01088.4	Rs_09058.1	Rs_03703.2	Rs_08731.1
Rs_01796.1		Rs_07989.1	Rs_04549.1	Rs_09152.1	Rs_01469.1	Rs_08732.1
Rs_01809.1		Rs_07999.1	Rs_04549.2	Rs_10163.1	Rs_01314.1	Rs_08733.1
Rs_01923.1		Rs_08009.1	Rs_08162.1	Rs_10257.1	Rs_07420.1	Rs_08734.1
Rs_01983.1		Rs_08033.1	Rs_08162.2	Rs_10956.1	Rs_09012.1	Rs_08735.1
Rs_01984.1		Rs_08043.1	Rs_09069.1	Rs_11615.1	Rs_00360.2	Rs_08736.1
Rs_02011.1		Rs_08079.1	Rs_11357.1	Rs_11898.1	Rs_07475.1	Rs_08737.1
Rs_02013.1		Rs_08122.1	Rs_08622.1	Rs_00384.1	Rs_05961.2	Rs_08738.1
Rs_02049.1		Rs_08123.1	Rs_07279.1	Rs_09353.1	Rs_03152.1	Rs_08739.1
Rs_02068.1		Rs_08285.1	Rs_00835.1	Rs_00799.1	Rs_09082.1	Rs_08740.1
Rs_02084.1		Rs_08326.1	Rs_08553.1	Rs_00800.1	Rs_00063.3	Rs_08741.1
Rs_02085.1		Rs_08327.2	Rs_05920.1	Rs_00829.1	Rs_00695.1	Rs_09483.1
Rs_02086.1		Rs_08376.1	Rs_05690.1	Rs_01728.1	Rs_02020.1	Rs_09484.1
Rs_02099.1		Rs_08379.1	Rs_00591.1	Rs_03039.2	Rs_05631.2	Rs_09485.1
Rs_02101.1		Rs_08396.1	Rs_01282.1	Rs_04389.1	Rs_01744.1	Rs_09486.1
Rs_02113.1		Rs_08537.1	Rs_04745.1	Rs_05691.1	Rs_00230.1	Rs_09487.1
Rs_02118.1		Rs_08624.1	Rs_04897.1	Rs_06669.1	Rs_04610.1	Rs_10783.1
Rs_02134.1		Rs_08631.1	Rs_06472.1	Rs_09634.1	Rs_09097.1	Rs_10784.1
Rs_02139.1		Rs_08648.1	Rs_07998.1	Rs_10213.1	Rs_11854.2	Rs_10785.1
Rs_02141.1		Rs_08649.1	Rs_07999.1	Rs_11430.1	Rs_07755.1	Rs_10786.1
Rs_02145.1		Rs_08653.1	Rs_08008.1	Rs_00459.1	Rs_11705.1	Rs_10814.1
Rs_02148.1		Rs_08663.1	Rs_08026.1	Rs_00676.1	Rs_11705.2	Rs_10815.1
Rs_02161.1		Rs_08787.1	Rs_08029.1	Rs_01143.1	Rs_03671.1	Rs_10816.1
Rs_02162.1		Rs_08849.1	Rs_10801.1	Rs_01145.1	Rs_09080.2	Rs_10817.1
Rs_02167.1		Rs_08878.1	Rs_09144.1	Rs_01191.1	Rs_09080.4	Rs_10818.1
Rs_02205.1		Rs_09011.1	Rs_09666.1	Rs_01193.1	Rs_03703.1	Rs_10819.1
Rs_02214.1		Rs_09011.2	Rs_10949.1	Rs_03044.1	Rs_07468.1	Rs_10820.1
Rs_02222.1		Rs_09096.1	Rs_02113.1	Rs_04242.1	Rs_03470.1	Rs_10875.1
Rs_02260.1		Rs_09116.1	Rs_03343.1	Rs_04243.1	Rs_01253.1	Rs_10876.1
Rs_02275.1		Rs_09217.1	Rs_04506.1	Rs_06323.1	Rs_10891.1	Rs_10877.1
Rs_02275.2		Rs_09356.1	Rs_04508.1	Rs_08210.1	Rs_04751.1	Rs_10878.1
Rs_02313.1		Rs_09364.1	Rs_09156.1	Rs_08288.1	Rs_04602.2	Rs_10879.1
Rs_02325.1		Rs_09380.1	Rs_00258.1	Rs_08465.1	Rs_04488.1	Rs_10880.1
Rs_02328.1		Rs_09381.1	Rs_04507.1	Rs_08466.1	Rs_05961.3	Rs_10881.1
Rs_02345.1		Rs_09426.1	Rs_05650.1	Rs_08474.1	Rs_06591.1	Rs_10882.1
Rs_02379.1		Rs_09426.2	Rs_09152.1	Rs_08571.1	Rs_05631.1	Rs_10883.1
Rs_02387.1		Rs_09438.1	Rs_10163.1	Rs_08878.1	Rs_01518.1	Rs_10884.1
Rs_02387.2		Rs_09438.2	Rs_10956.1	Rs_08899.1	Rs_08279.1	Rs_10885.1
Rs_02396.1		Rs_09438.3	Rs_01663.1	Rs_08899.2	Rs_05361.1	Rs_10886.1
Rs_02397.1		Rs_09439.1	Rs_09173.1	Rs_10745.1	Rs_04602.1	Rs_10887.1
Rs_02433.1		Rs_09563.1	Rs_11624.1	Rs_10747.1	Rs_02732.2	Rs_10888.1
Rs_02449.1		Rs_09563.2	Rs_04057.1	Rs_10750.1	Rs_01238.1	Rs_10889.1
Rs_02450.1		Rs_09563.3	Rs_05969.1	Rs_10756.1	Rs_08237.1	Rs_10890.1
Rs_02461.1		Rs_09564.1	Rs_05986.1	Rs_10757.1	Rs_03107.1	Rs_10894.1
Rs_02468.1		Rs_09565.2	Rs_07233.1	Rs_10773.1	Rs_01431.1	Rs_10895.1
Rs_02493.1		Rs_09928.2	Rs_07236.1	Rs_10840.1	Rs_01314.2	Rs_10896.1
Rs_02499.1		Rs_09930.1	Rs_08545.1	Rs_11426.1	Rs_04488.2	Rs_10897.1
Rs_02499.2		Rs_09982.1	Rs_09369.1	Rs_00924.1	Rs_01245.1	Rs_10898.1
Rs_02500.1		Rs_10049.1	Rs_11864.1	Rs_05980.1	Rs_02644.1	Rs_10899.1
Rs_02501.1		Rs_10080.1	Rs_11865.1	Rs_07015.1	Rs_09080.1	Rs_10900.1
Rs_02514.1		Rs_10122.2	Rs_01486.1	Rs_07015.2	Rs_04436.1	Rs_10901.1
Rs_02528.1		Rs_10260.1	Rs_02461.1	Rs_00009.1	Rs_10890.1	Rs_11100.1
Rs_02539.1		Rs_10379.1	Rs_04296.1	Rs_00037.1	Rs_07471.1	Rs_11101.1
Rs_02543.1		Rs_10445.1	Rs_04296.2	Rs_00165.1	Rs_07472.1	Rs_11561.1
Rs_02543.2		Rs_10445.2	Rs_04314.1	Rs_00495.1	Rs_01227.1	Rs_11562.1
Rs_02588.2		Rs_10445.3	Rs_04314.2	Rs_00940.1	Rs_08604.1	Rs_11563.1
Rs_02588.1		Rs_10524.1	Rs_04314.3	Rs_00976.1	Rs_04604.1	Rs_11564.1
Rs_02605.1		Rs_10579.1	Rs_04314.4	Rs_01302.1	Rs_04607.1	Rs_11565.1
Rs_02623.1		Rs_10657.1	Rs_07994.1	Rs_01302.2	Rs_08595.1	Rs_11566.1
Rs_02624.1		Rs_10680.1	Rs_03283.1	Rs_01302.3	Rs_05637.1	Rs_11567.1
Rs_02679.1		Rs_10693.1	Rs_06049.1	Rs_01302.4	Rs_11428.1	Rs_11568.1
Rs_02680.1		Rs_10713.1	Rs_09193.1	Rs_01302.5	Rs_04607.4	Rs_11569.1
Rs_02681.1		Rs_10717.1	Rs_00362.1	Rs_01469.1	Rs_00393.1	Rs_11570.1
Rs_02694.1		Rs_10719.1	Rs_05353.1	Rs_02289.1	Rs_04609.1	Rs_11571.1
Rs_02705.1		Rs_10719.2	Rs_06707.1	Rs_02340.1	Rs_04430.3	Rs_11572.1
Rs_02725.1		Rs_10731.1	Rs_00797.1	Rs_02793.1	Rs_01098.1
Rs_02736.1		Rs_10849.1	Rs_08671.1	Rs_02933.1	Rs_01098.2
Rs_02749.1		Rs_10849.2	Rs_09837.1	Rs_03117.1	Rs_02298.1
Rs_02750.1		Rs_10863.1	Rs_07650.1	Rs_03117.2	Rs_02298.1
Rs_02757.1		Rs_10865.1	Rs_09381.1	Rs_03178.1	Rs_08449.1
Rs_02776.1		Rs_10944.1	Rs_11749.1	Rs_03178.2	Rs_08449.1
Rs_02781.1		Rs_10977.1	Rs_11750.1	Rs_03178.3	Rs_07396.1
Rs_02782.2		Rs_11028.1	Rs_09380.1	Rs_03178.4	Rs_04612.1
Rs_02784.1		Rs_11046.1	Rs_00329.1	Rs_03201.1	Rs_11425.1
Rs_02801.1		Rs_11107.1	Rs_00375.1	Rs_03472.1	Rs_07876.1
Rs_02817.1		Rs_11218.1	Rs_00375.2	Rs_03592.1	Rs_11823.1
Rs_02821.1		Rs_11221.2	Rs_00375.3	Rs_03601.1	Rs_06404.1
Rs_02822.1		Rs_11236.1	Rs_00375.4	Rs_03649.1	Rs_06404.3
Rs_02823.1		Rs_11236.2	Rs_00375.5	Rs_03831.1	Rs_05961.1
Rs_02850.1		Rs_11293.1	Rs_00375.6	Rs_03831.2	Rs_02374.1
Rs_02857.1		Rs_11307.1	Rs_06506.1	Rs_03953.1	Rs_01230.1
Rs_02858.1		Rs_11332.1	Rs_06507.1	Rs_04159.1	Rs_09560.1
Rs_02859.1		Rs_11367.1	Rs_06799.1	Rs_04717.1	Rs_11413.1
Rs_02861.1		Rs_11633.1	Rs_06799.2	Rs_04717.2	Rs_03998.1
Rs_02861.2		Rs_11682.1	Rs_07584.1	Rs_04717.3	Rs_06404.2
Rs_02869.1		Rs_11749.1	Rs_02390.1	Rs_04717.4	Rs_05962.1
Rs_02882.1		Rs_11750.1	Rs_02506.1	Rs_04745.1	Rs_05021.1
Rs_02883.1		Rs_11814.1	Rs_02806.1	Rs_04928.1	Rs_06607.1
Rs_02921.1		Rs_11822.1	Rs_02806.2	Rs_04930.1	Rs_08408.1
Rs_02983.1		Rs_11835.1	Rs_08126.1	Rs_05253.1	Rs_03134.1
Rs_03031.2			Rs_08487.1	Rs_05361.1	Rs_04605.1
Rs_03042.1			Rs_10822.1	Rs_05554.1	Rs_11331.1
Rs_03058.1			Rs_10839.1	Rs_05554.2	Rs_01240.1
Rs_03086.1			Rs_10870.1	Rs_05657.1	Rs_07474.1
Rs_03100.1			Rs_10873.1	Rs_05657.2	Rs_11421.1
Rs_03101.1			Rs_10874.1	Rs_05657.3	Rs_04388.1
Rs_03103.1			Rs_03126.1	Rs_06012.1	Rs_05636.1
Rs_03122.1			Rs_06502.1	Rs_06012.2	Rs_00360.1
Rs_03126.1			Rs_07413.1	Rs_06262.1	Rs_06009.1
Rs_03130.1			Rs_07491.1	Rs_06377.1	Rs_08937.3
Rs_03148.1			Rs_08042.1	Rs_06378.1	Rs_03518.1
Rs_03154.1			Rs_06350.1	Rs_06528.1	Rs_06515.1
Rs_03154.2			Rs_02826.1	Rs_06981.1	Rs_06515.1
Rs_03155.1			Rs_02827.1	Rs_07342.1	Rs_02693.1
Rs_03240.1			Rs_02456.1	Rs_07398.1	Rs_05094.1
Rs_03299.1			Rs_02456.2	Rs_07757.1	Rs_05268.1
Rs_03316.1			Rs_09821.1	Rs_08065.1	Rs_05268.1
Rs_03319.1			Rs_09904.1	Rs_08066.1	Rs_02894.1
Rs_03320.1			Rs_09961.1	Rs_08276.1	Rs_08937.2
Rs_03321.1			Rs_10188.1	Rs_08384.1	Rs_03325.2
Rs_03321.2			Rs_10487.1	Rs_08412.1	Rs_03325.1
Rs_03354.1			Rs_01533.1	Rs_08574.1	Rs_08937.1
Rs_03355.1			Rs_08217.1	Rs_08765.1	Rs_04893.1
Rs_03364.1			Rs_01649.1	Rs_08790.1	Rs_00685.1
Rs_03365.1			Rs_00184.1	Rs_08931.1	Rs_01473.1
Rs_03369.1			Rs_01882.1	Rs_08931.2	Rs_01474.1
Rs_03381.1			Rs_04907.1	Rs_08931.3	Rs_04044.2
Rs_03389.1			Rs_05677.1	Rs_09302.1	Rs_04044.1
Rs_03389.2			Rs_10813.1	Rs_09706.1	Rs_05936.1
Rs_03459.1			Rs_07988.1	Rs_09711.1	Rs_01323.1
Rs_03473.1			Rs_02724.1	Rs_09768.1	Rs_03968.1
Rs_03492.1			Rs_06344.1	Rs_09785.1	Rs_05937.2
Rs_03502.1			Rs_09742.1	Rs_09785.2	Rs_07102.2
Rs_03531.1			Rs_11286.1	Rs_10116.1	Rs_05937.1
Rs_03538.1			Rs_05971.1	Rs_10143.1	Rs_07140.1
Rs_03554.1			Rs_09568.1	Rs_10593.1	Rs_07542.1
Rs_03566.1			Rs_00480.1	Rs_11153.1	Rs_09663.1
Rs_03592.1			Rs_01445.1	Rs_11153.2	Rs_09650.1
Rs_03596.1			Rs_04167.1	Rs_11153.3	Rs_00979.1
Rs_03612.1			Rs_07773.1	Rs_11153.4	Rs_07102.1
Rs_03620.1			Rs_07869.1	Rs_11375.1	Rs_07360.1
Rs_03621.1			Rs_07869.2	Rs_01678.1	Rs_02375.1
Rs_03621.2			Rs_11478.1	Rs_05016.1	Rs_09661.1
Rs_03643.1			Rs_11478.2	Rs_05470.1	Rs_02546.2
Rs_03644.1			Rs_11481.1	Rs_03742.1	Rs_10889.1
Rs_03649.1			Rs_01224.1	Rs_03743.1	Rs_03732.1
Rs_03663.1			Rs_01885.1	Rs_04341.2	Rs_03732.1
Rs_03677.1			Rs_01886.2	Rs_04342.1	Rs_09582.2
Rs_03685.1			Rs_02323.1	Rs_05371.1	Rs_09582.1
Rs_03693.1			Rs_04681.1	Rs_05371.2	Rs_07835.1
Rs_03708.1			Rs_08643.1	Rs_05371.3	Rs_06292.1
Rs_03708.2			Rs_09063.1	Rs_05371.4	Rs_11355.1
Rs_03708.3			Rs_09065.1	Rs_06747.1	Rs_09576.1
Rs_03736.1			Rs_09066.1	Rs_08524.1	Rs_00271.1
Rs_03742.1			Rs_09067.1	Rs_10208.1	Rs_02546.1
Rs_03750.1			Rs_11358.1	Rs_10994.1	Rs_00259.1
Rs_03751.1			Rs_11360.1	Rs_11030.1	Rs_02587.1
Rs_03787.1			Rs_11361.1	Rs_11030.2	Rs_06431.3
Rs_03789.1			Rs_11363.1	Rs_11030.3	Rs_03876.1
Rs_03810.1			Rs_01427.1	Rs_11030.4	Rs_06431.1
Rs_03866.1			Rs_06336.1	Rs_11030.5	Rs_06431.2
Rs_03928.1			Rs_00129.1	Rs_00348.1	Rs_05123.1
Rs_03928.2			Rs_01072.1	Rs_00711.1	Rs_00247.1
Rs_03929.1			Rs_03375.1	Rs_00713.1	Rs_02788.1
Rs_03931.1			Rs_06158.1	Rs_00901.1	Rs_10195.1
Rs_03931.2			Rs_06321.1	Rs_01101.1	Rs_07506.1
Rs_03951.1			Rs_06321.2	Rs_01646.1	Rs_07506.2
Rs_03963.1			Rs_06321.3	Rs_01646.2	Rs_00966.1
Rs_03964.1			Rs_06368.1	Rs_02943.1	Rs_07927.1
Rs_04004.1			Rs_07646.1	Rs_02943.2	Rs_00586.1
Rs_04035.1			Rs_10464.1	Rs_02943.3	Rs_11784.1
Rs_04060.1			Rs_10670.1	Rs_03079.1	Rs_06775.5
Rs_04075.1			Rs_00600.1	Rs_03171.1	Rs_07574.1
Rs_04105.1			Rs_03001.1	Rs_03198.1	Rs_06775.1
Rs_04145.1			Rs_02961.1	Rs_03375.1	Rs_06775.2
Rs_04147.1			Rs_01817.1	Rs_03594.1	Rs_06775.3
Rs_04184.1			Rs_10219.1	Rs_03762.1	Rs_06775.4
Rs_04185.1			Rs_08140.1	Rs_03830.1	Rs_04016.1
Rs_04194.1			Rs_08140.2	Rs_04002.1	Rs_04016.1
Rs_04198.3			Rs_00913.1	Rs_04002.2	Rs_09537.1
Rs_04278.1			Rs_07822.1	Rs_04341.1	Rs_10024.1
Rs_04279.1			Rs_07841.1	Rs_04341.3	Rs_00222.1
Rs_04286.1			Rs_03231.1	Rs_04553.1	Rs_00222.1
Rs_04298.1			Rs_04178.1	Rs_04672.1	Rs_05015.1
Rs_04307.1			Rs_05035.1	Rs_04818.1	Rs_05015.1
Rs_04314.1			Rs_02290.1	Rs_05157.1	Rs_05015.1
Rs_04314.2			Rs_06357.1	Rs_05294.1	Rs_05015.1
Rs_04314.3			Rs_01883.1	Rs_05969.1	Rs_05015.1
Rs_04314.4			Rs_04492.1	Rs_06075.1	Rs_05015.1
Rs_04333.1			Rs_08662.1	Rs_06078.1	Rs_05015.1
Rs_04346.1			Rs_01340.1	Rs_06079.1	Rs_05015.1
Rs_04359.1			Rs_03883.1	Rs_07232.1	Rs_03518.1
Rs_04362.1			Rs_05935.1	Rs_07233.1	Rs_03950.1
Rs_04390.1			Rs_07407.1	Rs_07236.1	Rs_02515.1
Rs_04401.1			Rs_01141.1	Rs_07344.1	Rs_01777.1
Rs_04401.2			Rs_04737.1	Rs_07344.2	Rs_02059.1
Rs_04406.2			Rs_04297.1	Rs_08112.1	Rs_10729.1
Rs_04406.4			Rs_09619.1	Rs_08112.2	Rs_11507.1
Rs_04416.1			Rs_09619.2	Rs_08112.3	Rs_09253.1
Rs_04420.1			Rs_09619.3	Rs_08112.4	Rs_09253.4
Rs_04421.1			Rs_05654.1	Rs_08426.1	Rs_09253.2
Rs_04426.1			Rs_05654.2	Rs_08545.1	Rs_09253.3
Rs_04447.1			Rs_05852.1	Rs_09534.1	Rs_01833.1
Rs_04447.2			Rs_05854.1	Rs_09691.1	Rs_01833.2
Rs_04454.1			Rs_07263.1	Rs_10859.1	Rs_00159.1
Rs_04454.2			Rs_07264.1	Rs_10975.1	Rs_06341.1
Rs_04455.1			Rs_07431.1	Rs_11048.1	Rs_06341.1
Rs_04464.1			Rs_07705.1	Rs_11619.1	Rs_00841.1
Rs_04475.1			Rs_07706.1	Rs_11863.1	Rs_03065.1
Rs_04477.1			Rs_06476.1	Rs_11864.1	Rs_09963.1
Rs_04477.2			Rs_06513.1	Rs_11865.1	Rs_09963.1
Rs_04478.1				Rs_10148.1	Rs_09584.5
Rs_04479.1				Rs_10148.2	Rs_00198.1
Rs_04485.1				Rs_01008.1	Rs_00198.1
Rs_04485.2				Rs_01925.1	Rs_00548.2
Rs_04486.1				Rs_01925.2	Rs_00548.1
Rs_04505.1				Rs_02126.1	Rs_02169.1
Rs_04506.1				Rs_02493.1	Rs_02169.1
Rs_04507.1				Rs_03284.1	Rs_03215.2
Rs_04508.1				Rs_03358.1	Rs_03215.2
Rs_04510.1				Rs_03707.1	Rs_03215.2
Rs_04516.1				Rs_03777.1	Rs_03215.1
Rs_04545.1				Rs_08856.1	Rs_03215.1
Rs_04567.1				Rs_08903.1	Rs_03215.1
Rs_04568.1				Rs_00022.1	Rs_04603.1
Rs_04584.1				Rs_00022.3	Rs_04600.1
Rs_04618.1				Rs_00029.1	Rs_02554.1
Rs_04647.1				Rs_00185.1	Rs_02126.1
Rs_04647.2				Rs_00220.1	Rs_02126.1
Rs_04674.2				Rs_00293.1	Rs_04963.1
Rs_04694.1				Rs_00316.1	Rs_04963.1
Rs_04696.1				Rs_00319.1	Rs_10558.1
Rs_04699.1				Rs_00333.1	Rs_06468.1
Rs_04700.1				Rs_00446.1	Rs_06468.1
Rs_04718.1				Rs_00454.1	Rs_08796.1
Rs_04745.1				Rs_00529.1	Rs_05013.1
Rs_04782.1				Rs_00541.1	Rs_05013.1
Rs_04789.1				Rs_00605.1	Rs_02296.1
Rs_04812.1				Rs_00611.1	Rs_02296.1
Rs_04827.1				Rs_00684.1	Rs_05247.1
Rs_04831.1				Rs_00731.1	Rs_05247.1
Rs_04837.1				Rs_00761.1	Rs_05247.1
Rs_04851.1				Rs_00761.2	Rs_05247.1
Rs_04857.1				Rs_00844.1	Rs_05456.1
Rs_04860.1				Rs_00875.1	Rs_10207.1
Rs_04879.1				Rs_00875.2	Rs_10207.1
Rs_04897.1				Rs_00887.1	Rs_10207.1
Rs_04904.1				Rs_00944.1	Rs_04599.1
Rs_04907.1				Rs_00993.1	Rs_01941.1
Rs_04908.1				Rs_01048.1	Rs_01941.1
Rs_04918.1				Rs_01057.1	Rs_08692.1
Rs_04922.1				Rs_01065.1	Rs_08692.1
Rs_04923.1				Rs_01129.1	Rs_03797.1
Rs_04924.1				Rs_01215.1	Rs_03797.1
Rs_04932.1				Rs_01218.1	Rs_03797.1
Rs_04936.1				Rs_01232.1	Rs_03797.1
Rs_04943.1				Rs_01356.1	Rs_04598.1
Rs_04946.1				Rs_01356.2	Rs_03385.1
Rs_04953.1				Rs_01428.1	Rs_02945.1
Rs_04954.1				Rs_01479.1	Rs_02945.1
Rs_04960.1				Rs_01479.2	Rs_01473.1
Rs_04962.1				Rs_01497.1	Rs_06693.1
Rs_04966.1				Rs_01543.1	Rs_06693.1
Rs_04970.1				Rs_01563.1	Rs_03734.1
Rs_04984.1				Rs_01576.1	Rs_03734.1
Rs_04993.1				Rs_01588.1	Rs_03734.1
Rs_05017.1				Rs_01694.1	Rs_01881.1
Rs_05053.1				Rs_01723.1	Rs_00395.1
Rs_05081.1				Rs_01732.1	Rs_03991.1
Rs_05116.1				Rs_01776.1	Rs_02813.1
Rs_05117.1				Rs_01908.1	Rs_02813.1
Rs_05118.1				Rs_01924.1	Rs_02813.1
Rs_05122.1				Rs_02058.1	Rs_02813.1
Rs_05134.1				Rs_02212.1	Rs_02813.1
Rs_05197.1				Rs_02282.1
Rs_05275.1				Rs_02282.2
Rs_05279.1				Rs_02282.3
Rs_05302.1				Rs_02282.4
Rs_05302.2				Rs_02323.1
Rs_05315.1				Rs_02397.1
Rs_05332.1				Rs_02400.1
Rs_05353.1				Rs_02591.1
Rs_05390.1				Rs_02632.1
Rs_05415.1				Rs_02836.1
Rs_05438.1				Rs_02888.1
Rs_05440.1				Rs_02934.1
Rs_05441.1				Rs_02934.2
Rs_05457.1				Rs_02934.3
Rs_05457.2				Rs_02934.4
Rs_05470.1				Rs_02934.5
Rs_05471.1				Rs_02934.6
Rs_05483.1				Rs_02965.1
Rs_05483.2				Rs_03065.1
Rs_05483.3				Rs_03087.1
Rs_05489.1				Rs_03229.1
Rs_05511.1				Rs_03229.2
Rs_05511.2				Rs_03440.1
Rs_05511.3				Rs_03493.1
Rs_05523.1				Rs_03506.1
Rs_05537.1				Rs_03716.1
Rs_05544.1				Rs_03718.1
Rs_05545.1				Rs_03876.1
Rs_05545.2				Rs_04004.1
Rs_05545.3				Rs_04087.1
Rs_05567.1				Rs_04129.1
Rs_05577.1				Rs_04155.1
Rs_05602.1				Rs_04259.1
Rs_05607.1				Rs_04378.1
Rs_05614.1				Rs_04648.1
Rs_05624.1				Rs_04649.1
Rs_05644.1				Rs_04681.1
Rs_05646.1				Rs_04711.3
Rs_05650.1				Rs_04735.1
Rs_05653.1				Rs_04819.1
Rs_05666.1				Rs_04838.4
Rs_05666.2				Rs_04852.1
Rs_05677.1				Rs_04861.1
Rs_05686.1				Rs_04940.1
Rs_05690.1				Rs_05045.1
Rs_05692.1				Rs_05050.1
Rs_05703.1				Rs_05050.2
Rs_05706.1				Rs_05050.3
Rs_05712.1				Rs_05059.1
Rs_05720.1				Rs_05146.1
Rs_05721.1				Rs_05196.1
Rs_05722.1				Rs_05268.1
Rs_05728.1				Rs_05279.1
Rs_05740.1				Rs_05323.1
Rs_05741.1				Rs_05328.1
Rs_05790.1				Rs_05635.1
Rs_05824.1				Rs_05788.1
Rs_05832.1				Rs_05911.1
Rs_05854.1				Rs_06200.1
Rs_05855.1				Rs_06215.1
Rs_05872.1				Rs_06225.1
Rs_05879.1				Rs_06250.1
Rs_05883.1				Rs_06281.1
Rs_05906.1				Rs_06281.2
Rs_05920.1				Rs_06301.1
Rs_05922.1				Rs_06341.1
Rs_05926.1				Rs_06415.1
Rs_05927.1				Rs_06461.1
Rs_05943.1				Rs_06515.1
Rs_05957.1				Rs_06611.1
Rs_05977.1				Rs_06619.1
Rs_05978.1				Rs_06777.1
Rs_05986.1				Rs_07068.1
Rs_06031.1				Rs_07071.1
Rs_06034.1				Rs_07139.1
Rs_06035.1				Rs_07139.2
Rs_06049.1				Rs_07152.1
Rs_06073.1				Rs_07327.1
Rs_06073.2				Rs_07772.1
Rs_06077.1				Rs_07772.2
Rs_06078.1				Rs_07782.1
Rs_06083.1				Rs_07797.1
Rs_06084.1				Rs_07797.2
Rs_06093.1				Rs_07804.1
Rs_06093.2				Rs_07853.1
Rs_06095.1				Rs_07860.1
Rs_06108.1				Rs_08081.1
Rs_06109.1				Rs_08081.2
Rs_06116.1				Rs_08084.1
Rs_06128.1				Rs_08207.1
Rs_06128.2				Rs_08324.1
Rs_06152.1				Rs_08425.1
Rs_06155.1				Rs_08463.1
Rs_06155.2				Rs_08480.1
Rs_06162.1				Rs_08480.2
Rs_06163.1				Rs_08602.1
Rs_06165.1				Rs_08631.1
Rs_06169.1				Rs_08645.1
Rs_06180.1				Rs_08706.1
Rs_06180.2				Rs_08747.1
Rs_06209.1				Rs_08829.1
Rs_06220.1				Rs_08832.1
Rs_06226.1				Rs_08852.1
Rs_06234.1				Rs_08900.1
Rs_06241.1				Rs_09019.1
Rs_06288.1				Rs_09063.1
Rs_06297.1				Rs_09064.1
Rs_06302.1				Rs_09066.1
Rs_06340.1				Rs_09067.1
Rs_06349.1				Rs_09084.1
Rs_06349.2				Rs_09257.1
Rs_06349.3				Rs_09272.1
Rs_06350.1				Rs_09367.1
Rs_06383.1				Rs_09387.1
Rs_06395.1				Rs_09496.1
Rs_06397.1				Rs_09526.1
Rs_06421.1				Rs_09585.1
Rs_06425.1				Rs_09607.1
Rs_06425.2				Rs_09682.1
Rs_06501.1				Rs_09705.1
Rs_06502.1				Rs_09891.1
Rs_06507.1				Rs_09936.1
Rs_06538.1				Rs_09984.1
Rs_06548.1				Rs_10021.1
Rs_06552.1				Rs_10041.1
Rs_06587.2				Rs_10047.1
Rs_06600.1				Rs_10050.1
Rs_06613.1				Rs_10302.1
Rs_06613.2				Rs_10447.1
Rs_06621.1				Rs_10448.1
Rs_06622.1				Rs_10511.1
Rs_06644.1				Rs_10619.1
Rs_06666.1				Rs_10854.1
Rs_06707.1				Rs_11002.1
Rs_06715.1				Rs_11021.1
Rs_06719.1				Rs_11059.1
Rs_06735.1				Rs_11164.1
Rs_06742.1				Rs_11191.1
Rs_06746.1				Rs_11200.1
Rs_06748.1				Rs_11345.1
Rs_06780.1				Rs_11360.1
Rs_06801.1				Rs_11363.1
Rs_06804.1				Rs_11500.1
Rs_06804.2				Rs_11511.1
Rs_06805.1				Rs_11578.1
Rs_06805.2				Rs_11781.1
Rs_06823.1				Rs_11806.1
Rs_06824.1				Rs_11809.1
Rs_06825.1				Rs_00010.1
Rs_06833.1				Rs_00022.2
Rs_06834.1				Rs_00022.4
Rs_06837.1				Rs_00024.1
Rs_06837.2				Rs_00024.2
Rs_06860.1				Rs_00060.1
Rs_06888.1				Rs_00067.1
Rs_06896.1				Rs_00069.1
Rs_06909.1				Rs_00070.1
Rs_06915.1				Rs_00075.1
Rs_06950.1				Rs_00081.1
Rs_06964.1				Rs_00083.1
Rs_06968.1				Rs_00084.1
Rs_06970.2				Rs_00084.2
Rs_06970.1				Rs_00084.3
Rs_06993.1				Rs_00084.4
Rs_06995.1				Rs_00090.1
Rs_06998.1				Rs_00091.1
Rs_06999.1				Rs_00111.1
Rs_07007.1				Rs_00111.2
Rs_07012.1				Rs_00111.3
Rs_07023.1				Rs_00111.4
Rs_07029.1				Rs_00112.1
Rs_07033.1				Rs_00121.1
Rs_07033.2				Rs_00127.1
Rs_07033.3				Rs_00129.1
Rs_07033.4				Rs_00142.1
Rs_07033.5				Rs_00161.1
Rs_07033.6				Rs_00174.1
Rs_07044.1				Rs_00193.1
Rs_07045.1				Rs_00194.1
Rs_07046.1				Rs_00198.1
Rs_07047.1				Rs_00217.1
Rs_07058.1				Rs_00222.1
Rs_07061.1				Rs_00226.1
Rs_07091.1				Rs_00227.1
Rs_07137.1				Rs_00230.1
Rs_07149.1				Rs_00240.1
Rs_07186.1				Rs_00241.1
Rs_07189.1				Rs_00243.1
Rs_07207.1				Rs_00247.1
Rs_07209.1				Rs_00248.1
Rs_07232.1				Rs_00248.2
Rs_07236.1				Rs_00252.1
Rs_07255.1				Rs_00262.1
Rs_07259.1				Rs_00277.1
Rs_07271.1				Rs_00309.1
Rs_07272.1				Rs_00311.1
Rs_07273.1				Rs_00317.1
Rs_07279.1				Rs_00318.1
Rs_07280.1				Rs_00322.1
Rs_07281.1				Rs_00323.1
Rs_07284.1				Rs_00324.1
Rs_07289.1				Rs_00334.1
Rs_07295.1				Rs_00341.1
Rs_07296.1				Rs_00346.1
Rs_07342.1				Rs_00352.1
Rs_07394.1				Rs_00359.1
Rs_07403.1				Rs_00382.1
Rs_07407.1				Rs_00398.1
Rs_07410.1				Rs_00402.1
Rs_07413.1				Rs_00402.2
Rs_07417.1				Rs_00406.1
Rs_07431.1				Rs_00430.1
Rs_07433.1				Rs_00438.1
Rs_07435.1				Rs_00467.1
Rs_07437.2				Rs_00468.1
Rs_07454.1				Rs_00477.1
Rs_07491.1				Rs_00489.1
Rs_07492.1				Rs_00490.1
Rs_07520.1				Rs_00490.2
Rs_07524.1				Rs_00494.1
Rs_07526.1				Rs_00494.2
Rs_07541.1				Rs_00494.3
Rs_07571.1				Rs_00494.4
Rs_07572.1				Rs_00498.1
Rs_07589.1				Rs_00499.1
Rs_07608.1				Rs_00507.2
Rs_07609.1				Rs_00510.1
Rs_07630.1				Rs_00511.1
Rs_07650.1				Rs_00513.1
Rs_07706.1				Rs_00540.1
Rs_07710.1				Rs_00540.2
Rs_07710.2				Rs_00540.3
Rs_07710.3				Rs_00547.1
Rs_07710.4				Rs_00548.1
Rs_07714.1				Rs_00548.2
Rs_07714.2				Rs_00554.1
Rs_07752.1				Rs_00577.1
Rs_07752.2				Rs_00580.1
Rs_07753.1				Rs_00586.1
Rs_07765.1				Rs_00588.1
Rs_07765.2				Rs_00600.1
Rs_07765.3				Rs_00602.1
Rs_07765.4				Rs_00602.2
Rs_07765.5				Rs_00602.3
Rs_07771.1				Rs_00605.2
Rs_07776.1				Rs_00606.1
Rs_07798.1				Rs_00618.1
Rs_07806.1				Rs_00627.1
Rs_07806.2				Rs_00636.1
Rs_07809.1				Rs_00638.1
Rs_07818.1				Rs_00639.1
Rs_07821.1				Rs_00643.1
Rs_07831.1				Rs_00644.1
Rs_07839.1				Rs_00645.1
Rs_07842.1				Rs_00651.1
Rs_07859.1				Rs_00652.1
Rs_07866.1				Rs_00652.2
Rs_07869.1				Rs_00655.1
Rs_07869.2				Rs_00658.1
Rs_07914.1				Rs_00663.1
Rs_07936.1				Rs_00665.1
Rs_07936.2				Rs_00685.1
Rs_07936.3				Rs_00690.1
Rs_07936.4				Rs_00690.2
Rs_07938.1				Rs_00691.1
Rs_07939.1				Rs_00691.2
Rs_07941.1				Rs_00716.1
Rs_07942.2				Rs_00722.1
Rs_07942.3				Rs_00728.1
Rs_07942.4				Rs_00736.1
Rs_07946.1				Rs_00738.1
Rs_07967.1				Rs_00740.1
Rs_07972.1				Rs_00746.1
Rs_07973.1				Rs_00746.2
Rs_07977.1				Rs_00747.1
Rs_07983.1				Rs_00747.2
Rs_07988.1				Rs_00759.1
Rs_07989.1				Rs_00794.1
Rs_07990.1				Rs_00798.1
Rs_07993.1				Rs_00798.2
Rs_07996.1				Rs_00815.1
Rs_07999.1				Rs_00817.1
Rs_08001.1				Rs_00818.1
Rs_08008.1				Rs_00823.1
Rs_08009.1				Rs_00824.1
Rs_08018.1				Rs_00824.2
Rs_08025.1				Rs_00832.1
Rs_08026.1				Rs_00836.1
Rs_08029.1				Rs_00838.1
Rs_08033.1				Rs_00839.1
Rs_08038.1				Rs_00849.1
Rs_08042.1				Rs_00856.1
Rs_08043.1				Rs_00859.1
Rs_08083.1				Rs_00867.1
Rs_08084.1				Rs_00876.1
Rs_08084.2				Rs_00885.1
Rs_08092.1				Rs_00892.1
Rs_08121.1				Rs_00904.1
Rs_08121.2				Rs_00906.1
Rs_08122.1				Rs_00908.1
Rs_08123.1				Rs_00910.1
Rs_08126.1				Rs_00916.1
Rs_08127.1				Rs_00920.1
Rs_08134.1				Rs_00923.1
Rs_08141.1				Rs_00925.1
Rs_08144.1				Rs_00938.1
Rs_08151.1				Rs_00965.1
Rs_08155.2				Rs_00966.1
Rs_08162.1				Rs_01013.1
Rs_08162.2				Rs_01027.1
Rs_08168.1				Rs_01032.1
Rs_08173.1				Rs_01033.1
Rs_08185.1				Rs_01041.1
Rs_08186.1				Rs_01041.2
Rs_08187.1				Rs_01042.1
Rs_08193.1				Rs_01042.2
Rs_08194.1				Rs_01047.1
Rs_08194.2				Rs_01050.1
Rs_08199.1				Rs_01074.1
Rs_08200.1				Rs_01076.1
Rs_08201.1				Rs_01085.1
Rs_08202.1				Rs_01089.1
Rs_08207.1				Rs_01097.1
Rs_08217.1				Rs_01097.2
Rs_08226.1				Rs_01111.1
Rs_08227.1				Rs_01111.2
Rs_08285.1				Rs_01112.1
Rs_08287.1				Rs_01112.2
Rs_08289.1				Rs_01122.1
Rs_08292.1				Rs_01138.1
Rs_08293.1				Rs_01147.1
Rs_08303.1				Rs_01170.1
Rs_08316.1				Rs_01170.2
Rs_08317.1				Rs_01174.1
Rs_08320.1				Rs_01175.1
Rs_08320.2				Rs_01177.1
Rs_08322.1				Rs_01180.1
Rs_08323.1				Rs_01182.1
Rs_08323.2				Rs_01184.1
Rs_08323.3				Rs_01189.1
Rs_08326.1				Rs_01210.1
Rs_08327.2				Rs_01212.1
Rs_08327.1				Rs_01213.1
Rs_08341.1				Rs_01223.1
Rs_08341.2				Rs_01224.1
Rs_08346.1				Rs_01226.1
Rs_08349.1				Rs_01226.2
Rs_08349.2				Rs_01237.1
Rs_08351.1				Rs_01272.1
Rs_08355.1				Rs_01272.2
Rs_08364.1				Rs_01276.1
Rs_08376.1				Rs_01276.2
Rs_08379.1				Rs_01279.1
Rs_08386.1				Rs_01281.1
Rs_08398.1				Rs_01294.1
Rs_08402.1				Rs_01301.1
Rs_08410.1				Rs_01316.1
Rs_08412.1				Rs_01325.1
Rs_08413.1				Rs_01330.1
Rs_08421.1				Rs_01331.1
Rs_08429.1				Rs_01334.1
Rs_08432.1				Rs_01336.1
Rs_08439.1				Rs_01339.1
Rs_08468.1				Rs_01342.1
Rs_08473.1				Rs_01348.1
Rs_08481.1				Rs_01357.1
Rs_08483.1				Rs_01360.1
Rs_08487.1				Rs_01366.1
Rs_08522.1				Rs_01367.1
Rs_08527.1				Rs_01368.1
Rs_08528.1				Rs_01393.1
Rs_08535.1				Rs_01397.1
Rs_08536.1				Rs_01401.1
Rs_08537.1				Rs_01412.1
Rs_08543.1				Rs_01412.2
Rs_08545.1				Rs_01412.3
Rs_08565.1				Rs_01417.1
Rs_08567.1				Rs_01417.2
Rs_08569.1				Rs_01417.3
Rs_08594.1				Rs_01424.1
Rs_08606.1				Rs_01427.1
Rs_08615.1				Rs_01431.1
Rs_08617.1				Rs_01457.1
Rs_08622.1				Rs_01465.1
Rs_08624.1				Rs_01472.1
Rs_08625.1				Rs_01475.1
Rs_08625.2				Rs_01495.1
Rs_08630.1				Rs_01498.1
Rs_08631.1				Rs_01499.1
Rs_08646.1				Rs_01505.1
Rs_08646.2				Rs_01508.1
Rs_08646.3				Rs_01521.1
Rs_08648.1				Rs_01526.1
Rs_08648.2				Rs_01529.1
Rs_08649.1				Rs_01534.1
Rs_08653.1				Rs_01534.2
Rs_08663.1				Rs_01537.1
Rs_08666.1				Rs_01545.1
Rs_08671.1				Rs_01548.1
Rs_08696.1				Rs_01550.1
Rs_08697.1				Rs_01553.1
Rs_08698.1				Rs_01557.1
Rs_08741.1				Rs_01566.1
Rs_08743.1				Rs_01587.1
Rs_08755.1				Rs_01589.1
Rs_08765.1				Rs_01593.1
Rs_08779.1				Rs_01597.1
Rs_08780.1				Rs_01601.1
Rs_08780.2				Rs_01602.1
Rs_08787.1				Rs_01603.1
Rs_08800.1				Rs_01603.2
Rs_08818.1				Rs_01614.1
Rs_08822.1				Rs_01623.1
Rs_08833.1				Rs_01627.1
Rs_08835.2				Rs_01635.1
Rs_08835.4				Rs_01643.1
Rs_08849.1				Rs_01652.1
Rs_08854.1				Rs_01653.1
Rs_08854.2				Rs_01653.2
Rs_08854.3				Rs_01655.1
Rs_08856.1				Rs_01672.1
Rs_08858.1				Rs_01675.1
Rs_08865.1				Rs_01687.1
Rs_08865.2				Rs_01703.1
Rs_08865.3				Rs_01707.1
Rs_08865.4				Rs_01711.1
Rs_08868.1				Rs_01712.1
Rs_08870.1				Rs_01713.1
Rs_08871.1				Rs_01713.2
Rs_08871.2				Rs_01716.1
Rs_08872.1				Rs_01717.1
Rs_08878.1				Rs_01724.1
Rs_08895.1				Rs_01730.1
Rs_08896.1				Rs_01733.1
Rs_08912.1				Rs_01739.1
Rs_08952.1				Rs_01742.1
Rs_08985.1				Rs_01742.2
Rs_09023.1				Rs_01742.3
Rs_09038.1				Rs_01742.4
Rs_09040.1				Rs_01752.1
Rs_09042.1				Rs_01752.2
Rs_09096.1				Rs_01753.1
Rs_09134.1				Rs_01753.2
Rs_09143.1				Rs_01824.1
Rs_09144.1				Rs_01826.1
Rs_09150.1				Rs_01827.1
Rs_09152.1				Rs_01833.1
Rs_09186.1				Rs_01833.2
Rs_09187.1				Rs_01843.1
Rs_09195.1				Rs_01850.1
Rs_09200.1				Rs_01883.1
Rs_09215.1				Rs_01891.1
Rs_09217.1				Rs_01903.1
Rs_09281.1				Rs_01904.1
Rs_09297.1				Rs_01905.1
Rs_09318.1				Rs_01920.1
Rs_09324.1				Rs_01938.1
Rs_09326.1				Rs_01938.2
Rs_09362.1				Rs_01938.3
Rs_09364.1				Rs_01951.1
Rs_09376.1				Rs_01955.1
Rs_09380.1				Rs_01956.1
Rs_09381.1				Rs_01963.1
Rs_09395.1				Rs_01971.1
Rs_09425.1				Rs_01979.1
Rs_09426.1				Rs_01993.1
Rs_09426.2				Rs_01994.1
Rs_09427.1				Rs_02014.1
Rs_09438.1				Rs_02014.3
Rs_09438.2				Rs_02018.1
Rs_09438.3				Rs_02018.2
Rs_09472.1				Rs_02018.3
Rs_09472.2				Rs_02018.4
Rs_09473.1				Rs_02049.1
Rs_09484.1				Rs_02059.1
Rs_09484.2				Rs_02060.1
Rs_09485.1				Rs_02060.2
Rs_09548.1				Rs_02060.3
Rs_09563.1				Rs_02061.1
Rs_09563.2				Rs_02070.1
Rs_09563.3				Rs_02078.1
Rs_09564.1				Rs_02081.1
Rs_09565.1				Rs_02081.2
Rs_09565.2				Rs_02086.1
Rs_09568.1				Rs_02090.1
Rs_09578.1				Rs_02090.2
Rs_09602.1				Rs_02100.1
Rs_09602.2				Rs_02100.2
Rs_09605.1				Rs_02100.3
Rs_09616.1				Rs_02101.1
Rs_09617.1				Rs_02118.1
Rs_09617.4				Rs_02133.1
Rs_09642.1				Rs_02166.1
Rs_09654.1				Rs_02169.1
Rs_09666.1				Rs_02181.1
Rs_09678.1				Rs_02185.1
Rs_09685.4				Rs_02196.1
Rs_09685.1				Rs_02214.1
Rs_09685.2				Rs_02228.1
Rs_09685.3				Rs_02228.2
Rs_09686.1				Rs_02229.1
Rs_09687.1				Rs_02229.2
Rs_09687.2				Rs_02229.3
Rs_09688.1				Rs_02232.1
Rs_09688.2				Rs_02235.1
Rs_09688.3				Rs_02242.1
Rs_09688.4				Rs_02252.1
Rs_09707.1				Rs_02272.1
Rs_09711.1				Rs_02291.1
Rs_09715.1				Rs_02296.1
Rs_09745.1				Rs_02304.1
Rs_09793.1				Rs_02313.1
Rs_09800.1				Rs_02322.1
Rs_09813.1				Rs_02327.1
Rs_09814.1				Rs_02344.1
Rs_09816.1				Rs_02344.2
Rs_09820.1				Rs_02376.1
Rs_09821.1				Rs_02378.1
Rs_09832.1				Rs_02379.1
Rs_09837.1				Rs_02381.1
Rs_09864.1				Rs_02388.1
Rs_09864.2				Rs_02389.1
Rs_09892.1				Rs_02390.1
Rs_09892.2				Rs_02425.1
Rs_09904.1				Rs_02445.1
Rs_09918.1				Rs_02446.1
Rs_09926.1				Rs_02450.1
Rs_09928.1				Rs_02451.1
Rs_09928.2				Rs_02453.1
Rs_09929.1				Rs_02454.1
Rs_09930.1				Rs_02459.1
Rs_09961.1				Rs_02463.1
Rs_09977.1				Rs_02464.1
Rs_09979.1				Rs_02466.1
Rs_09980.1				Rs_02466.2
Rs_09992.1				Rs_02471.1
Rs_10003.1				Rs_02474.1
Rs_10012.1				Rs_02484.1
Rs_10013.1				Rs_02499.1
Rs_10014.1				Rs_02499.2
Rs_10016.1				Rs_02500.1
Rs_10021.1				Rs_02506.1
Rs_10025.1				Rs_02516.1
Rs_10029.1				Rs_02516.2
Rs_10030.1				Rs_02521.1
Rs_10049.1				Rs_02543.1
Rs_10052.1				Rs_02543.2
Rs_10060.1				Rs_02545.1
Rs_10080.1				Rs_02546.1
Rs_10096.1				Rs_02546.2
Rs_10099.1				Rs_02562.1
Rs_10102.1				Rs_02587.1
Rs_10109.1				Rs_02590.1
Rs_10119.1				Rs_02602.1
Rs_10120.1				Rs_02605.1
Rs_10120.2				Rs_02616.1
Rs_10120.3				Rs_02617.1
Rs_10120.4				Rs_02618.1
Rs_10122.1				Rs_02619.1
Rs_10122.2				Rs_02620.1
Rs_10125.1				Rs_02622.1
Rs_10126.3				Rs_02623.1
Rs_10126.1				Rs_02624.1
Rs_10126.2				Rs_02629.1
Rs_10134.1				Rs_02630.1
Rs_10153.1				Rs_02633.1
Rs_10163.1				Rs_02642.1
Rs_10167.1				Rs_02670.1
Rs_10173.1				Rs_02675.1
Rs_10205.1				Rs_02704.1
Rs_10205.2				Rs_02706.1
Rs_10235.1				Rs_02707.1
Rs_10245.1				Rs_02713.1
Rs_10248.1				Rs_02721.1
Rs_10255.1				Rs_02728.1
Rs_10259.1				Rs_02730.1
Rs_10260.1				Rs_02741.1
Rs_10264.1				Rs_02751.1
Rs_10275.1				Rs_02778.1
Rs_10294.1				Rs_02782.1
Rs_10294.2				Rs_02782.2
Rs_10294.3				Rs_02783.1
Rs_10294.4				Rs_02785.1
Rs_10294.5				Rs_02788.1
Rs_10306.1				Rs_02792.1
Rs_10336.1				Rs_02795.1
Rs_10346.1				Rs_02797.1
Rs_10357.1				Rs_02805.1
Rs_10357.2				Rs_02805.2
Rs_10360.1				Rs_02806.1
Rs_10360.2				Rs_02806.2
Rs_10365.1				Rs_02810.1
Rs_10409.1				Rs_02814.1
Rs_10414.1				Rs_02814.2
Rs_10422.1				Rs_02825.1
Rs_10440.1				Rs_02851.1
Rs_10445.1				Rs_02854.1
Rs_10445.2				Rs_02854.2
Rs_10445.3				Rs_02854.3
Rs_10461.1				Rs_02854.4
Rs_10461.2				Rs_02855.1
Rs_10461.3				Rs_02856.1
Rs_10461.4				Rs_02856.2
Rs_10468.1				Rs_02865.1
Rs_10474.1				Rs_02881.1
Rs_10475.1				Rs_02881.2
Rs_10487.1				Rs_02884.1
Rs_10493.1				Rs_02893.1
Rs_10501.1				Rs_02903.1
Rs_10507.1				Rs_02903.2
Rs_10516.1				Rs_02920.1
Rs_10519.1				Rs_02926.1
Rs_10524.1				Rs_02952.1
Rs_10529.1				Rs_02960.1
Rs_10554.1				Rs_02964.1
Rs_10579.1				Rs_02968.3
Rs_10584.1				Rs_02975.1
Rs_10588.1				Rs_02976.1
Rs_10593.1				Rs_02978.1
Rs_10602.1				Rs_02979.1
Rs_10643.1				Rs_02991.1
Rs_10656.1				Rs_02994.1
Rs_10657.1				Rs_03004.1
Rs_10662.1				Rs_03012.1
Rs_10664.1				Rs_03031.1
Rs_10665.1				Rs_03031.2
Rs_10672.1				Rs_03038.1
Rs_10673.1				Rs_03045.1
Rs_10693.1				Rs_03045.2
Rs_10713.1				Rs_03045.3
Rs_10715.1				Rs_03068.1
Rs_10716.1				Rs_03074.1
Rs_10717.1				Rs_03074.2
Rs_10719.1				Rs_03074.3
Rs_10719.2				Rs_03077.1
Rs_10721.1				Rs_03100.1
Rs_10731.1				Rs_03101.1
Rs_10740.1				Rs_03103.1
Rs_10751.1				Rs_03105.1
Rs_10765.1				Rs_03110.1
Rs_10770.1				Rs_03113.1
Rs_10770.2				Rs_03120.1
Rs_10770.3				Rs_03124.1
Rs_10770.4				Rs_03154.1
Rs_10771.1				Rs_03154.2
Rs_10775.1				Rs_03155.1
Rs_10776.1				Rs_03157.1
Rs_10786.1				Rs_03163.1
Rs_10786.2				Rs_03167.1
Rs_10789.1				Rs_03168.1
Rs_10790.1				Rs_03172.1
Rs_10791.1				Rs_03173.1
Rs_10801.1				Rs_03175.1
Rs_10810.1				Rs_03191.1
Rs_10813.1				Rs_03205.1
Rs_10814.1				Rs_03211.1
Rs_10849.1				Rs_03212.1
Rs_10849.2				Rs_03215.1
Rs_10852.1				Rs_03215.2
Rs_10862.1				Rs_03220.1
Rs_10863.1				Rs_03222.1
Rs_10865.1				Rs_03228.1
Rs_10875.1				Rs_03232.1
Rs_10884.1				Rs_03243.1
Rs_10912.1				Rs_03245.1
Rs_10938.1				Rs_03249.1
Rs_10944.1				Rs_03250.1
Rs_10948.1				Rs_03253.1
Rs_10949.1				Rs_03265.2
Rs_10956.1				Rs_03278.1
Rs_10977.1				Rs_03279.1
Rs_10987.1				Rs_03290.1
Rs_10996.1				Rs_03297.1
Rs_11015.1				Rs_03301.1
Rs_11028.1				Rs_03302.1
Rs_11036.1				Rs_03302.4
Rs_11046.1				Rs_03303.1
Rs_11094.1				Rs_03342.1
Rs_11107.1				Rs_03351.1
Rs_11177.1				Rs_03357.1
Rs_11179.1				Rs_03357.2
Rs_11195.1				Rs_03358.2
Rs_11202.1				Rs_03362.1
Rs_11207.1				Rs_03379.1
Rs_11218.1				Rs_03379.2
Rs_11221.1				Rs_03384.1
Rs_11221.2				Rs_03384.2
Rs_11231.1				Rs_03386.1
Rs_11236.1				Rs_03386.2
Rs_11236.2				Rs_03428.1
Rs_11241.1				Rs_03434.1
Rs_11243.1				Rs_03459.1
Rs_11244.1				Rs_03463.1
Rs_11244.2				Rs_03467.1
Rs_11289.1				Rs_03468.1
Rs_11290.1				Rs_03469.1
Rs_11293.1				Rs_03470.1
Rs_11303.1				Rs_03471.1
Rs_11307.1				Rs_03479.1
Rs_11332.1				Rs_03490.1
Rs_11367.1				Rs_03491.1
Rs_11411.1				Rs_03491.2
Rs_11433.1				Rs_03507.1
Rs_11434.1				Rs_03509.1
Rs_11481.1				Rs_03510.1
Rs_11505.1				Rs_03510.2
Rs_11573.1				Rs_03524.1
Rs_11573.2				Rs_03540.1
Rs_11573.3				Rs_03540.2
Rs_11575.1				Rs_03547.1
Rs_11575.2				Rs_03554.1
Rs_11581.1				Rs_03556.1
Rs_11584.1				Rs_03558.1
Rs_11586.1				Rs_03561.1
Rs_11609.1				Rs_03561.2
Rs_11633.1				Rs_03565.1
Rs_11643.1				Rs_03575.1
Rs_11644.1				Rs_03576.1
Rs_11648.1				Rs_03584.1
Rs_11677.1				Rs_03605.1
Rs_11682.1				Rs_03618.1
Rs_11716.1				Rs_03625.1
Rs_11729.1				Rs_03637.1
Rs_11737.1				Rs_03641.1
Rs_11749.1				Rs_03646.1
Rs_11750.1				Rs_03652.1
Rs_11754.1				Rs_03654.1
Rs_11761.1				Rs_03660.1
Rs_11769.1				Rs_03662.1
Rs_11774.1				Rs_03662.2
Rs_11775.1				Rs_03670.1
Rs_11777.1				Rs_03672.1
Rs_11781.1				Rs_03676.1
Rs_11786.1				Rs_03680.1
Rs_11809.1				Rs_03685.1
Rs_11810.1				Rs_03693.1
Rs_11813.1				Rs_03697.1
Rs_11814.1				Rs_03704.1
Rs_11824.1				Rs_03717.1
Rs_11835.1				Rs_03720.1
Rs_11843.1				Rs_03722.1
Rs_11858.1				Rs_03724.1
Rs_11863.1				Rs_03732.1
Rs_11881.1				Rs_03737.1
Rs_11886.1				Rs_03737.2
Rs_11887.1				Rs_03740.1
Rs_11888.1				Rs_03750.1
Rs_11890.1				Rs_03751.1
				Rs_03753.1
				Rs_03766.1
				Rs_03770.1
				Rs_03781.1
				Rs_03790.1
				Rs_03810.1
				Rs_03817.1
				Rs_03819.1
				Rs_03828.1
				Rs_03828.2
				Rs_03837.1
				Rs_03842.1
				Rs_03850.1
				Rs_03892.1
				Rs_03907.1
				Rs_03908.1
				Rs_03908.2
				Rs_03919.1
				Rs_03923.1
				Rs_03928.2
				Rs_03933.1
				Rs_03935.1
				Rs_03958.1
				Rs_03976.1
				Rs_03990.1
				Rs_03990.2
				Rs_03991.1
				Rs_04005.1
				Rs_04021.1
				Rs_04027.1
				Rs_04037.1
				Rs_04046.1
				Rs_04051.1
				Rs_04057.1
				Rs_04064.1
				Rs_04069.1
				Rs_04072.1
				Rs_04081.1
				Rs_04083.1
				Rs_04084.1
				Rs_04116.1
				Rs_04120.1
				Rs_04125.1
				Rs_04135.1
				Rs_04140.1
				Rs_04140.2
				Rs_04156.1
				Rs_04164.1
				Rs_04177.1
				Rs_04181.1
				Rs_04187.1
				Rs_04194.1
				Rs_04199.1
				Rs_04201.1
				Rs_04226.1
				Rs_04235.1
				Rs_04245.1
				Rs_04295.1
				Rs_04295.2
				Rs_04295.3
				Rs_04340.1
				Rs_04344.1
				Rs_04346.1
				Rs_04355.1
				Rs_04359.1
				Rs_04360.1
				Rs_04360.2
				Rs_04380.1
				Rs_04382.1
				Rs_04384.1
				Rs_04390.1
				Rs_04391.1
				Rs_04394.1
				Rs_04394.2
				Rs_04395.1
				Rs_04413.1
				Rs_04427.1
				Rs_04433.1
				Rs_04433.2
				Rs_04439.1
				Rs_04446.1
				Rs_04449.1
				Rs_04461.1
				Rs_04465.1
				Rs_04480.1
				Rs_04485.2
				Rs_04489.1
				Rs_04492.1
				Rs_04500.1
				Rs_04502.1
				Rs_04509.1
				Rs_04510.1
				Rs_04511.1
				Rs_04512.1
				Rs_04516.1
				Rs_04521.1
				Rs_04525.1
				Rs_04526.1
				Rs_04526.2
				Rs_04527.1
				Rs_04527.2
				Rs_04539.1
				Rs_04542.1
				Rs_04549.1
				Rs_04549.2
				Rs_04552.1
				Rs_04558.1
				Rs_04559.1
				Rs_04559.2
				Rs_04567.1
				Rs_04577.1
				Rs_04577.2
				Rs_04580.1
				Rs_04586.1
				Rs_04586.2
				Rs_04588.1
				Rs_04592.1
				Rs_04600.1
				Rs_04603.1
				Rs_04617.1
				Rs_04627.1
				Rs_04633.1
				Rs_04633.2
				Rs_04633.3
				Rs_04633.4
				Rs_04635.1
				Rs_04658.1
				Rs_04659.1
				Rs_04660.1
				Rs_04663.1
				Rs_04670.1
				Rs_04676.1
				Rs_04682.1
				Rs_04685.1
				Rs_04686.1
				Rs_04686.2
				Rs_04687.1
				Rs_04691.1
				Rs_04701.1
				Rs_04704.1
				Rs_04704.2
				Rs_04707.1
				Rs_04711.1
				Rs_04711.2
				Rs_04716.1
				Rs_04719.1
				Rs_04725.1
				Rs_04729.1
				Rs_04736.1
				Rs_04739.1
				Rs_04740.1
				Rs_04744.1
				Rs_04744.2
				Rs_04748.1
				Rs_04753.1
				Rs_04754.1
				Rs_04755.1
				Rs_04758.1
				Rs_04759.1
				Rs_04759.2
				Rs_04759.3
				Rs_04759.4
				Rs_04773.1
				Rs_04774.1
				Rs_04775.1
				Rs_04776.1
				Rs_04778.1
				Rs_04778.2
				Rs_04782.1
				Rs_04789.1
				Rs_04794.1
				Rs_04795.1
				Rs_04809.1
				Rs_04811.1
				Rs_04813.1
				Rs_04813.2
				Rs_04820.1
				Rs_04820.2
				Rs_04821.1
				Rs_04822.1
				Rs_04838.3
				Rs_04842.1
				Rs_04843.1
				Rs_04846.1
				Rs_04847.1
				Rs_04853.1
				Rs_04854.1
				Rs_04859.1
				Rs_04893.1
				Rs_04904.1
				Rs_04908.1
				Rs_04941.1
				Rs_04953.1
				Rs_04954.1
				Rs_04955.1
				Rs_04962.1
				Rs_04980.1
				Rs_04981.1
				Rs_04984.1
				Rs_04988.1
				Rs_04990.1
				Rs_04991.1
				Rs_05001.1
				Rs_05007.1
				Rs_05013.1
				Rs_05019.1
				Rs_05024.1
				Rs_05024.2
				Rs_05024.3
				Rs_05040.1
				Rs_05040.2
				Rs_05044.1
				Rs_05046.1
				Rs_05049.1
				Rs_05055.1
				Rs_05077.1
				Rs_05081.1
				Rs_05082.1
				Rs_05082.2
				Rs_05088.1
				Rs_05088.2
				Rs_05101.1
				Rs_05104.1
				Rs_05105.1
				Rs_05111.1
				Rs_05111.2
				Rs_05114.1
				Rs_05116.1
				Rs_05117.1
				Rs_05118.1
				Rs_05119.1
				Rs_05125.1
				Rs_05125.2
				Rs_05125.3
				Rs_05125.4
				Rs_05125.5
				Rs_05134.1
				Rs_05154.1
				Rs_05154.2
				Rs_05181.1
				Rs_05192.1
				Rs_05204.1
				Rs_05214.1
				Rs_05214.2
				Rs_05214.3
				Rs_05214.4
				Rs_05222.1
				Rs_05238.1
				Rs_05240.1
				Rs_05247.1
				Rs_05248.1
				Rs_05250.1
				Rs_05257.1
				Rs_05271.1
				Rs_05283.1
				Rs_05291.1
				Rs_05298.1
				Rs_05303.1
				Rs_05307.1
				Rs_05317.1
				Rs_05317.2
				Rs_05338.1
				Rs_05375.1
				Rs_05375.2
				Rs_05375.3
				Rs_05375.4
				Rs_05391.1
				Rs_05391.2
				Rs_05397.3
				Rs_05407.1
				Rs_05408.1
				Rs_05420.1
				Rs_05428.1
				Rs_05432.1
				Rs_05437.1
				Rs_05439.1
				Rs_05442.1
				Rs_05444.1
				Rs_05451.1
				Rs_05472.1
				Rs_05476.1
				Rs_05476.2
				Rs_05483.1
				Rs_05483.2
				Rs_05483.3
				Rs_05497.1
				Rs_05499.1
				Rs_05501.1
				Rs_05513.4
				Rs_05515.1
				Rs_05516.1
				Rs_05517.1
				Rs_05518.1
				Rs_05519.1
				Rs_05526.1
				Rs_05530.1
				Rs_05539.1
				Rs_05551.1
				Rs_05551.2
				Rs_05552.1
				Rs_05553.1
				Rs_05553.2
				Rs_05562.1
				Rs_05563.1
				Rs_05566.1
				Rs_05567.1
				Rs_05569.1
				Rs_05574.1
				Rs_05576.1
				Rs_05609.1
				Rs_05620.1
				Rs_05628.1
				Rs_05630.1
				Rs_05637.1
				Rs_05644.1
				Rs_05658.1
				Rs_05660.1
				Rs_05660.2
				Rs_05667.1
				Rs_05676.1
				Rs_05678.1
				Rs_05701.1
				Rs_05702.1
				Rs_05711.1
				Rs_05718.1
				Rs_05718.2
				Rs_05718.3
				Rs_05718.4
				Rs_05718.5
				Rs_05718.6
				Rs_05718.7
				Rs_05723.1
				Rs_05724.1
				Rs_05724.2
				Rs_05726.1
				Rs_05727.1
				Rs_05730.1
				Rs_05732.1
				Rs_05732.2
				Rs_05737.1
				Rs_05737.2
				Rs_05750.1
				Rs_05751.1
				Rs_05752.1
				Rs_05752.2
				Rs_05764.1
				Rs_05769.1
				Rs_05769.2
				Rs_05769.3
				Rs_05769.4
				Rs_05773.1
				Rs_05773.2
				Rs_05778.1
				Rs_05786.1
				Rs_05808.1
				Rs_05810.1
				Rs_05824.1
				Rs_05827.1
				Rs_05841.1
				Rs_05863.1
				Rs_05871.1
				Rs_05883.1
				Rs_05885.1
				Rs_05885.2
				Rs_05885.3
				Rs_05904.1
				Rs_05907.1
				Rs_05920.1
				Rs_05925.1
				Rs_05930.1
				Rs_05941.1
				Rs_05944.1
				Rs_05945.1
				Rs_05954.1
				Rs_05965.1
				Rs_05972.1
				Rs_05986.1
				Rs_06013.1
				Rs_06013.2
				Rs_06013.3
				Rs_06013.4
				Rs_06013.5
				Rs_06024.1
				Rs_06028.1
				Rs_06054.1
				Rs_06055.1
				Rs_06061.1
				Rs_06062.1
				Rs_06065.1
				Rs_06065.2
				Rs_06073.1
				Rs_06073.2
				Rs_06077.1
				Rs_06080.1
				Rs_06080.2
				Rs_06099.1
				Rs_06099.2
				Rs_06109.1
				Rs_06123.1
				Rs_06125.1
				Rs_06127.1
				Rs_06128.1
				Rs_06132.1
				Rs_06137.1
				Rs_06138.1
				Rs_06138.2
				Rs_06157.1
				Rs_06157.2
				Rs_06158.1
				Rs_06168.1
				Rs_06171.1
				Rs_06173.1
				Rs_06174.1
				Rs_06185.1
				Rs_06186.1
				Rs_06209.1
				Rs_06216.1
				Rs_06217.1
				Rs_06223.1
				Rs_06226.1
				Rs_06227.1
				Rs_06231.1
				Rs_06232.1
				Rs_06239.1
				Rs_06265.1
				Rs_06268.1
				Rs_06280.1
				Rs_06285.1
				Rs_06290.1
				Rs_06292.1
				Rs_06304.1
				Rs_06335.1
				Rs_06336.1
				Rs_06338.1
				Rs_06368.1
				Rs_06395.1
				Rs_06403.1
				Rs_06404.1
				Rs_06404.3
				Rs_06407.1
				Rs_06417.1
				Rs_06428.1
				Rs_06428.2
				Rs_06428.3
				Rs_06430.1
				Rs_06430.2
				Rs_06431.3
				Rs_06438.1
				Rs_06448.1
				Rs_06459.1
				Rs_06465.1
				Rs_06467.1
				Rs_06467.2
				Rs_06467.3
				Rs_06467.4
				Rs_06468.1
				Rs_06486.1
				Rs_06486.2
				Rs_06487.1
				Rs_06487.2
				Rs_06487.3
				Rs_06487.5
				Rs_06488.1
				Rs_06492.1
				Rs_06509.1
				Rs_06520.1
				Rs_06540.1
				Rs_06553.1
				Rs_06556.3
				Rs_06559.1
				Rs_06562.1
				Rs_06571.1
				Rs_06584.1
				Rs_06586.1
				Rs_06586.2
				Rs_06587.1
				Rs_06587.2
				Rs_06588.1
				Rs_06588.2
				Rs_06601.1
				Rs_06603.1
				Rs_06605.1
				Rs_06630.1
				Rs_06640.1
				Rs_06643.1
				Rs_06650.1
				Rs_06656.1
				Rs_06662.1
				Rs_06666.1
				Rs_06672.1
				Rs_06673.1
				Rs_06706.1
				Rs_06706.2
				Rs_06723.1
				Rs_06733.1
				Rs_06737.1
				Rs_06758.1
				Rs_06759.1
				Rs_06762.1
				Rs_06762.2
				Rs_06776.1
				Rs_06781.1
				Rs_06782.1
				Rs_06795.1
				Rs_06796.1
				Rs_06801.1
				Rs_06802.1
				Rs_06802.2
				Rs_06810.1
				Rs_06813.1
				Rs_06815.1
				Rs_06826.1
				Rs_06826.2
				Rs_06826.3
				Rs_06831.1
				Rs_06840.1
				Rs_06850.1
				Rs_06854.1
				Rs_06856.1
				Rs_06888.1
				Rs_06891.1
				Rs_06891.2
				Rs_06891.3
				Rs_06894.1
				Rs_06895.1
				Rs_06895.2
				Rs_06900.1
				Rs_06905.1
				Rs_06907.1
				Rs_06908.1
				Rs_06916.1
				Rs_06918.1
				Rs_06923.1
				Rs_06924.1
				Rs_06927.1
				Rs_06941.1
				Rs_06945.1
				Rs_06946.1
				Rs_06953.1
				Rs_06958.1
				Rs_06959.1
				Rs_06966.1
				Rs_06990.1
				Rs_06994.1
				Rs_06996.1
				Rs_06997.1
				Rs_07005.1
				Rs_07005.2
				Rs_07005.3
				Rs_07006.1
				Rs_07029.1
				Rs_07034.1
				Rs_07035.1
				Rs_07038.1
				Rs_07039.1
				Rs_07043.1
				Rs_07051.1
				Rs_07051.2
				Rs_07051.3
				Rs_07051.4
				Rs_07065.1
				Rs_07066.1
				Rs_07074.1
				Rs_07083.1
				Rs_07083.2
				Rs_07084.1
				Rs_07089.1
				Rs_07095.1
				Rs_07096.1
				Rs_07096.2
				Rs_07096.3
				Rs_07100.1
				Rs_07102.1
				Rs_07102.2
				Rs_07132.1
				Rs_07136.1
				Rs_07143.1
				Rs_07147.1
				Rs_07149.1
				Rs_07153.1
				Rs_07164.1
				Rs_07176.1
				Rs_07181.1
				Rs_07194.1
				Rs_07194.2
				Rs_07206.1
				Rs_07269.1
				Rs_07272.1
				Rs_07279.1
				Rs_07289.1
				Rs_07295.1
				Rs_07324.1
				Rs_07330.1
				Rs_07331.1
				Rs_07337.1
				Rs_07349.1
				Rs_07352.1
				Rs_07353.1
				Rs_07375.1
				Rs_07375.2
				Rs_07375.3
				Rs_07384.1
				Rs_07386.1
				Rs_07403.1
				Rs_07404.1
				Rs_07406.1
				Rs_07422.1
				Rs_07432.1
				Rs_07433.1
				Rs_07433.2
				Rs_07434.2
				Rs_07435.1
				Rs_07439.1
				Rs_07445.1
				Rs_07452.1
				Rs_07461.1
				Rs_07463.1
				Rs_07464.1
				Rs_07464.2
				Rs_07465.1
				Rs_07477.1
				Rs_07478.1
				Rs_07479.1
				Rs_07484.1
				Rs_07484.2
				Rs_07484.3
				Rs_07484.4
				Rs_07485.1
				Rs_07490.1
				Rs_07494.1
				Rs_07507.1
				Rs_07513.1
				Rs_07516.1
				Rs_07517.1
				Rs_07519.1
				Rs_07524.1
				Rs_07526.1
				Rs_07529.1
				Rs_07529.2
				Rs_07534.1
				Rs_07548.1
				Rs_07564.1
				Rs_07588.1
				Rs_07611.1
				Rs_07631.1
				Rs_07660.1
				Rs_07671.1
				Rs_07684.1
				Rs_07694.1
				Rs_07695.1
				Rs_07701.1
				Rs_07703.1
				Rs_07721.1
				Rs_07724.1
				Rs_07725.1
				Rs_07727.1
				Rs_07730.1
				Rs_07735.1
				Rs_07752.1
				Rs_07752.2
				Rs_07753.1
				Rs_07761.1
				Rs_07768.1
				Rs_07771.1
				Rs_07778.1
				Rs_07803.1
				Rs_07814.1
				Rs_07825.1
				Rs_07826.1
				Rs_07826.2
				Rs_07827.1
				Rs_07828.1
				Rs_07835.1
				Rs_07836.1
				Rs_07873.1
				Rs_07874.1
				Rs_07875.1
				Rs_07877.1
				Rs_07895.1
				Rs_07895.2
				Rs_07900.1
				Rs_07911.1
				Rs_07920.1
				Rs_07936.1
				Rs_07936.2
				Rs_07936.3
				Rs_07936.4
				Rs_07938.1
				Rs_07940.1
				Rs_07946.1
				Rs_07946.2
				Rs_07948.1
				Rs_07949.1
				Rs_07950.1
				Rs_07952.1
				Rs_07958.1
				Rs_07970.1
				Rs_07980.1
				Rs_07981.1
				Rs_07981.2
				Rs_07999.1
				Rs_08000.1
				Rs_08008.1
				Rs_08009.1
				Rs_08021.1
				Rs_08021.2
				Rs_08045.1
				Rs_08058.1
				Rs_08059.1
				Rs_08071.1
				Rs_08073.1
				Rs_08073.2
				Rs_08078.1
				Rs_08080.1
				Rs_08084.2
				Rs_08085.1
				Rs_08091.1
				Rs_08091.2
				Rs_08091.3
				Rs_08091.4
				Rs_08091.5
				Rs_08092.1
				Rs_08093.1
				Rs_08095.1
				Rs_08117.1
				Rs_08117.2
				Rs_08118.1
				Rs_08119.1
				Rs_08119.2
				Rs_08121.1
				Rs_08121.2
				Rs_08126.1
				Rs_08127.1
				Rs_08129.1
				Rs_08130.1
				Rs_08130.2
				Rs_08132.1
				Rs_08148.1
				Rs_08150.1
				Rs_08151.1
				Rs_08151.2
				Rs_08156.1
				Rs_08162.1
				Rs_08162.2
				Rs_08163.1
				Rs_08185.1
				Rs_08187.1
				Rs_08188.1
				Rs_08189.1
				Rs_08190.1
				Rs_08191.1
				Rs_08191.2
				Rs_08193.1
				Rs_08194.1
				Rs_08194.2
				Rs_08199.1
				Rs_08200.1
				Rs_08201.1
				Rs_08208.1
				Rs_08212.1
				Rs_08230.1
				Rs_08263.1
				Rs_08280.1
				Rs_08281.1
				Rs_08289.1
				Rs_08292.1
				Rs_08293.1
				Rs_08329.2
				Rs_08340.1
				Rs_08342.1
				Rs_08347.1
				Rs_08350.1
				Rs_08353.1
				Rs_08364.1
				Rs_08370.1
				Rs_08380.1
				Rs_08383.2
				Rs_08404.1
				Rs_08408.1
				Rs_08414.1
				Rs_08414.2
				Rs_08414.3
				Rs_08417.1
				Rs_08421.1
				Rs_08439.1
				Rs_08449.1
				Rs_08451.1
				Rs_08487.1
				Rs_08488.1
				Rs_08489.1
				Rs_08499.1
				Rs_08503.1
				Rs_08526.1
				Rs_08529.1
				Rs_08531.1
				Rs_08536.1
				Rs_08551.1
				Rs_08560.1
				Rs_08568.1
				Rs_08572.1
				Rs_08576.1
				Rs_08584.1
				Rs_08585.1
				Rs_08593.1
				Rs_08599.1
				Rs_08600.1
				Rs_08611.1
				Rs_08612.1
				Rs_08622.1
				Rs_08623.1
				Rs_08624.1
				Rs_08625.2
				Rs_08636.1
				Rs_08645.2
				Rs_08647.1
				Rs_08647.2
				Rs_08683.1
				Rs_08683.2
				Rs_08683.3
				Rs_08683.4
				Rs_08689.1
				Rs_08690.1
				Rs_08693.1
				Rs_08702.1
				Rs_08720.1
				Rs_08720.2
				Rs_08720.3
				Rs_08721.1
				Rs_08723.1
				Rs_08726.1
				Rs_08740.1
				Rs_08740.2
				Rs_08743.1
				Rs_08766.1
				Rs_08787.1
				Rs_08788.1
				Rs_08814.1
				Rs_08820.1
				Rs_08822.1
				Rs_08827.1
				Rs_08828.1
				Rs_08828.2
				Rs_08835.1
				Rs_08835.2
				Rs_08835.3
				Rs_08835.4
				Rs_08836.1
				Rs_08836.2
				Rs_08844.1
				Rs_08851.1
				Rs_08862.1
				Rs_08862.2
				Rs_08862.3
				Rs_08862.4
				Rs_08884.1
				Rs_08892.1
				Rs_08894.1
				Rs_08895.1
				Rs_08896.1
				Rs_08904.1
				Rs_08907.1
				Rs_08909.1
				Rs_08920.1
				Rs_08921.1
				Rs_08936.1
				Rs_08961.1
				Rs_08968.1
				Rs_08969.1
				Rs_08970.1
				Rs_08987.1
				Rs_08990.1
				Rs_09005.1
				Rs_09023.1
[truncated: 988 more rows]

## Sheet: BP
Protein	GO	Biological process
Rs_01684.1	GO:0097193	intrinsic apoptotic signaling pathway
Rs_08897.1	GO:0071816	tail-anchored membrane protein insertion into ER membrane
Rs_03445.1	GO:0070072	vacuolar proton-transporting V-type ATPase complex assembly
Rs_03880.1	GO:0070072	vacuolar proton-transporting V-type ATPase complex assembly
Rs_05335.1	GO:0070072	vacuolar proton-transporting V-type ATPase complex assembly
Rs_00801.1	GO:0055114	oxidation-reduction process
Rs_00801.2	GO:0055114	oxidation-reduction process
Rs_01035.1	GO:0055114	oxidation-reduction process
Rs_01254.1	GO:0055114	oxidation-reduction process
Rs_02584.1	GO:0055114	oxidation-reduction process
Rs_02834.1	GO:0055114	oxidation-reduction process
Rs_03376.1	GO:0055114	oxidation-reduction process
Rs_03882.1	GO:0055114	oxidation-reduction process
Rs_04339.1	GO:0055114	oxidation-reduction process
Rs_04814.1	GO:0055114	oxidation-reduction process
Rs_05570.1	GO:0055114	oxidation-reduction process
Rs_06199.1	GO:0055114	oxidation-reduction process
Rs_06430.3	GO:0055114	oxidation-reduction process
Rs_06430.4	GO:0055114	oxidation-reduction process
Rs_06430.5	GO:0055114	oxidation-reduction process
Rs_06430.6	GO:0055114	oxidation-reduction process
Rs_06949.1	GO:0055114	oxidation-reduction process
Rs_07001.1	GO:0055114	oxidation-reduction process
Rs_08086.1	GO:0055114	oxidation-reduction process
Rs_09887.1	GO:0055114	oxidation-reduction process
Rs_09917.1	GO:0055114	oxidation-reduction process
Rs_11216.1	GO:0055114	oxidation-reduction process
Rs_11216.2	GO:0055114	oxidation-reduction process
Rs_11217.1	GO:0055114	oxidation-reduction process
Rs_11226.1	GO:0055114	oxidation-reduction process
Rs_11295.1	GO:0055114	oxidation-reduction process
Rs_11295.2	GO:0055114	oxidation-reduction process
Rs_11295.3	GO:0055114	oxidation-reduction process
Rs_11295.4	GO:0055114	oxidation-reduction process
Rs_11296.1	GO:0055114	oxidation-reduction process
Rs_00236.1	GO:0055085	transmembrane transport
Rs_00236.2	GO:0055085	transmembrane transport
Rs_00236.3	GO:0055085	transmembrane transport
Rs_02676.1	GO:0055085	transmembrane transport
Rs_02676.2	GO:0055085	transmembrane transport
Rs_05830.1	GO:0055085	transmembrane transport
Rs_00148.1	GO:0051321	meiotic cell cycle
Rs_11852.1	GO:0051321	meiotic cell cycle
Rs_00873.1	GO:0051259	protein complex oligomerization
Rs_03505.1	GO:0046907	intracellular transport
Rs_05054.1	GO:0046907	intracellular transport
Rs_09300.1	GO:0046854	phosphatidylinositol phosphorylation
Rs_09300.2	GO:0046854	phosphatidylinositol phosphorylation
Rs_10068.2	GO:0045454	cell redox homeostasis
Rs_01441.1	GO:0044237	cellular metabolic process
Rs_03992.1	GO:0044237	cellular metabolic process
Rs_05970.1	GO:0044237	cellular metabolic process
Rs_06463.1	GO:0044237	cellular metabolic process
Rs_06463.2	GO:0044237	cellular metabolic process
Rs_06447.1	GO:0043248	proteasome assembly
Rs_08406.1	GO:0042407	cristae formation
Rs_03281.1	GO:0042256	mature ribosome assembly
Rs_00914.1	GO:0042254	ribosome biogenesis
Rs_01403.1	GO:0042147	retrograde transport, endosome to Golgi
Rs_01403.2	GO:0042147	retrograde transport, endosome to Golgi
Rs_01403.3	GO:0042147	retrograde transport, endosome to Golgi
Rs_01277.1	GO:0042128	nitrate assimilation
Rs_03581.1	GO:0035556	intracellular signal transduction
Rs_03581.2	GO:0035556	intracellular signal transduction
Rs_03581.3	GO:0035556	intracellular signal transduction
Rs_05252.1	GO:0035556	intracellular signal transduction
Rs_06348.1	GO:0035556	intracellular signal transduction
Rs_06670.1	GO:0034551	mitochondrial respiratory chain complex III assembly
Rs_10053.1	GO:0034551	mitochondrial respiratory chain complex III assembly
Rs_10764.1	GO:0034551	mitochondrial respiratory chain complex III assembly
Rs_01778.1	GO:0034220	ion transmembrane transport
Rs_04143.1	GO:0032324	molybdopterin cofactor biosynthetic process
Rs_04143.2	GO:0032324	molybdopterin cofactor biosynthetic process
Rs_04143.3	GO:0032324	molybdopterin cofactor biosynthetic process
Rs_01600.1	GO:0031204	posttranslational protein targeting to membrane, translocation
Rs_03873.1	GO:0031124	mRNA 3'-end processing
Rs_01355.1	GO:0030001	metal ion transport
Rs_00949.1	GO:0019915	lipid storage
Rs_01421.1	GO:0019348	dolichol metabolic process
Rs_01176.1	GO:0016579	protein deubiquitination
Rs_03909.1	GO:0016579	protein deubiquitination
Rs_07111.1	GO:0016579	protein deubiquitination
Rs_07511.1	GO:0016579	protein deubiquitination
Rs_09965.1	GO:0016573	histone acetylation
Rs_02938.1	GO:0016480	negative regulation of transcription by RNA polymerase III
Rs_00218.1	GO:0016255	attachment of GPI anchor to protein
Rs_00683.1	GO:0016255	attachment of GPI anchor to protein
Rs_06774.1	GO:0016192	vesicle-mediated transport
Rs_06774.2	GO:0016192	vesicle-mediated transport
Rs_03186.1	GO:0016192	vesicle-mediated transport
Rs_08518.1	GO:0016192	vesicle-mediated transport
Rs_09313.1	GO:0016192	vesicle-mediated transport
Rs_09313.2	GO:0016192	vesicle-mediated transport
Rs_03548.1	GO:0016070	RNA metabolic process
Rs_04781.1	GO:0015991	ATP hydrolysis coupled proton transport
Rs_04781.2	GO:0015991	ATP hydrolysis coupled proton transport
Rs_06830.1	GO:0015986	ATP synthesis coupled proton transport
Rs_06379.1	GO:0015986	ATP synthesis coupled proton transport
Rs_02369.1	GO:0015074	DNA integration
Rs_01591.1	GO:0015031	protein transport
Rs_01591.2	GO:0015031	protein transport
Rs_01591.3	GO:0015031	protein transport
Rs_07358.1	GO:0015031	protein transport
Rs_01289.1	GO:0009966	regulation of signal transduction
Rs_01289.2	GO:0009966	regulation of signal transduction
Rs_09540.1	GO:0009439	cyanate metabolic process
Rs_05531.1	GO:0009306	protein secretion
Rs_03849.1	GO:0009231	riboflavin biosynthetic process
Rs_02714.1	GO:0009229	thiamine diphosphate biosynthetic process
Rs_02968.1	GO:0009166	nucleotide catabolic process
Rs_02968.2	GO:0009166	nucleotide catabolic process
Rs_00376.1	GO:0009116	nucleoside metabolic process
Rs_00376.2	GO:0009116	nucleoside metabolic process
Rs_05249.1	GO:0009116	nucleoside metabolic process
Rs_05249.2	GO:0009116	nucleoside metabolic process
Rs_07133.1	GO:0009058	biosynthetic process
Rs_07436.1	GO:0009058	biosynthetic process
Rs_07436.2	GO:0009058	biosynthetic process
Rs_10319.1	GO:0009058	biosynthetic process
Rs_10319.2	GO:0009058	biosynthetic process
Rs_01622.1	GO:0008654	phospholipid biosynthetic process
Rs_02192.1	GO:0008654	phospholipid biosynthetic process
Rs_05194.1	GO:0008654	phospholipid biosynthetic process
Rs_00845.1	GO:0008612	peptidyl-lysine modification to peptidyl-hypusine
Rs_00286.1	GO:0008608	attachment of spindle microtubules to kinetochore
Rs_04833.1	GO:0008608	attachment of spindle microtubules to kinetochore
Rs_05289.1	GO:0008608	attachment of spindle microtubules to kinetochore
Rs_05289.2	GO:0008608	attachment of spindle microtubules to kinetochore
Rs_05289.3	GO:0008608	attachment of spindle microtubules to kinetochore
Rs_09991.1	GO:0008608	attachment of spindle microtubules to kinetochore
Rs_03314.1	GO:0008299	isoprenoid biosynthetic process
Rs_03314.2	GO:0008299	isoprenoid biosynthetic process
Rs_08665.1	GO:0008299	isoprenoid biosynthetic process
Rs_10244.1	GO:0008299	isoprenoid biosynthetic process
Rs_04043.1	GO:0008272	sulfate transport
Rs_08586.1	GO:0008272	sulfate transport
Rs_06384.1	GO:0008152	metabolic process
Rs_09903.1	GO:0008152	metabolic process
Rs_01637.1	GO:0008152	metabolic process
Rs_02595.1	GO:0008152	metabolic process
Rs_04900.1	GO:0008152	metabolic process
Rs_07025.1	GO:0008152	metabolic process
Rs_10805.1	GO:0008152	metabolic process
Rs_04858.1	GO:0008152	metabolic process
Rs_00287.1	GO:0008152	metabolic process
Rs_00964.1	GO:0008152	metabolic process
Rs_01169.1	GO:0008152	metabolic process
Rs_01192.1	GO:0008152	metabolic process
Rs_01194.1	GO:0008152	metabolic process
Rs_02218.1	GO:0008152	metabolic process
Rs_03300.1	GO:0008152	metabolic process
Rs_03312.1	GO:0008152	metabolic process
Rs_04085.1	GO:0008152	metabolic process
Rs_04085.2	GO:0008152	metabolic process
Rs_04092.1	GO:0008152	metabolic process
Rs_04104.1	GO:0008152	metabolic process
Rs_05324.1	GO:0008152	metabolic process
Rs_06469.1	GO:0008152	metabolic process
Rs_06469.2	GO:0008152	metabolic process
Rs_06469.3	GO:0008152	metabolic process
Rs_06545.1	GO:0008152	metabolic process
Rs_07777.1	GO:0008152	metabolic process
Rs_08357.1	GO:0008152	metabolic process
Rs_09927.1	GO:0008152	metabolic process
Rs_10190.1	GO:0008152	metabolic process
Rs_10190.2	GO:0008152	metabolic process
Rs_10190.3	GO:0008152	metabolic process
Rs_10191.1	GO:0008152	metabolic process
Rs_10424.1	GO:0008152	metabolic process
Rs_11482.1	GO:0008152	metabolic process
Rs_11483.1	GO:0008152	metabolic process
Rs_06932.1	GO:0008152	metabolic process
Rs_07215.1	GO:0008152	metabolic process
Rs_07217.1	GO:0008152	metabolic process
Rs_07217.2	GO:0008152	metabolic process
Rs_07218.1	GO:0008152	metabolic process
Rs_07220.1	GO:0008152	metabolic process
Rs_07225.1	GO:0008152	metabolic process
Rs_07226.1	GO:0008152	metabolic process
Rs_07226.2	GO:0008152	metabolic process
Rs_07229.1	GO:0008152	metabolic process
Rs_07763.1	GO:0008152	metabolic process
Rs_06145.1	GO:0008152	metabolic process
Rs_06145.2	GO:0008152	metabolic process
Rs_06145.3	GO:0008152	metabolic process
Rs_10682.1	GO:0008152	metabolic process
Rs_00179.1	GO:0008152	metabolic process
Rs_04825.1	GO:0008152	metabolic process
Rs_05546.1	GO:0008152	metabolic process
Rs_05546.2	GO:0008152	metabolic process
Rs_09611.1	GO:0008152	metabolic process
Rs_09611.2	GO:0008152	metabolic process
Rs_09611.3	GO:0008152	metabolic process
Rs_09611.4	GO:0008152	metabolic process
Rs_00101.1	GO:0008152	metabolic process
Rs_00603.1	GO:0008152	metabolic process
Rs_02065.1	GO:0008152	metabolic process
Rs_09412.1	GO:0008152	metabolic process
Rs_09458.1	GO:0008152	metabolic process
Rs_00737.1	GO:0008152	metabolic process
Rs_00956.1	GO:0008152	metabolic process
Rs_06291.1	GO:0008152	metabolic process
Rs_06291.2	GO:0008152	metabolic process
Rs_06291.3	GO:0008152	metabolic process
Rs_08573.1	GO:0008152	metabolic process
Rs_00620.1	GO:0008152	metabolic process
Rs_02992.1	GO:0008152	metabolic process
Rs_03091.1	GO:0008152	metabolic process
Rs_05325.1	GO:0008152	metabolic process
Rs_10939.1	GO:0008152	metabolic process
Rs_01297.1	GO:0008152	metabolic process
Rs_04830.1	GO:0008152	metabolic process
Rs_08152.1	GO:0008152	metabolic process
Rs_09110.1	GO:0008152	metabolic process
Rs_09579.1	GO:0008152	metabolic process
Rs_09579.2	GO:0008152	metabolic process
Rs_09579.3	GO:0008152	metabolic process
Rs_10108.1	GO:0008152	metabolic process
Rs_11222.1	GO:0008152	metabolic process
Rs_11222.2	GO:0008152	metabolic process
Rs_04766.1	GO:0008152	metabolic process
Rs_04766.2	GO:0008152	metabolic process
Rs_01706.1	GO:0008152	metabolic process
Rs_02199.1	GO:0008152	metabolic process
Rs_03858.1	GO:0008152	metabolic process
Rs_05190.1	GO:0008152	metabolic process
Rs_05739.1	GO:0008152	metabolic process
Rs_05768.1	GO:0008152	metabolic process
Rs_05781.1	GO:0008152	metabolic process
Rs_05846.1	GO:0008152	metabolic process
Rs_08437.1	GO:0008152	metabolic process
Rs_09310.1	GO:0008152	metabolic process
Rs_07945.1	GO:0008033	tRNA processing
Rs_02863.1	GO:0008033	tRNA processing
Rs_10040.1	GO:0008033	tRNA processing
Rs_10046.1	GO:0008033	tRNA processing
Rs_10196.1	GO:0008033	tRNA processing
Rs_10537.1	GO:0008033	tRNA processing
Rs_07160.1	GO:0008033	tRNA processing
Rs_00587.1	GO:0007275	multicellular organism development
Rs_10536.1	GO:0007275	multicellular organism development
Rs_01877.1	GO:0007165	signal transduction
Rs_05455.1	GO:0007165	signal transduction
Rs_05795.1	GO:0007165	signal transduction
Rs_08102.1	GO:0007165	signal transduction
Rs_08933.1	GO:0007165	signal transduction
Rs_04763.1	GO:0007155	cell adhesion
Rs_04763.2	GO:0007155	cell adhesion
Rs_04764.1	GO:0007155	cell adhesion
Rs_04764.2	GO:0007155	cell adhesion
Rs_04832.1	GO:0007155	cell adhesion
Rs_02684.1	GO:0007131	reciprocal meiotic recombination
Rs_08174.1	GO:0007094	mitotic spindle assembly checkpoint
Rs_06626.1	GO:0007064	mitotic sister chromatid cohesion
Rs_02140.1	GO:0007049	cell cycle
Rs_02140.2	GO:0007049	cell cycle
Rs_04068.1	GO:0007034	vacuolar transport
Rs_03722.2	GO:0007034	vacuolar transport
Rs_03453.1	GO:0007021	tubulin complex assembly
Rs_05018.1	GO:0007017	microtubule-based process
Rs_05018.2	GO:0007017	microtubule-based process
Rs_00339.1	GO:0007009	plasma membrane organization
Rs_03512.1	GO:0007005	mitochondrion organization
Rs_00411.1	GO:0006950	response to stress
Rs_01944.1	GO:0006950	response to stress
Rs_01944.2	GO:0006950	response to stress
Rs_02718.1	GO:0006950	response to stress
Rs_03455.1	GO:0006950	response to stress
Rs_04372.1	GO:0006950	response to stress
Rs_04372.2	GO:0006950	response to stress
Rs_04379.1	GO:0006950	response to stress
Rs_04381.1	GO:0006950	response to stress
Rs_04423.1	GO:0006950	response to stress
Rs_04628.1	GO:0006950	response to stress
Rs_04762.1	GO:0006950	response to stress
Rs_04791.1	GO:0006950	response to stress
Rs_04792.1	GO:0006950	response to stress
Rs_09431.1	GO:0006950	response to stress
Rs_09431.2	GO:0006950	response to stress
Rs_09431.3	GO:0006950	response to stress
Rs_10117.1	GO:0006950	response to stress
Rs_02036.1	GO:0006950	response to stress
Rs_02036.2	GO:0006950	response to stress
Rs_06314.1	GO:0006950	response to stress
Rs_07457.1	GO:0006950	response to stress
Rs_10051.1	GO:0006914	autophagy
Rs_03483.1	GO:0006897	endocytosis
Rs_06455.1	GO:0006891	intra-Golgi vesicle-mediated transport
Rs_02664.1	GO:0006891	intra-Golgi vesicle-mediated transport
Rs_08930.1	GO:0006891	intra-Golgi vesicle-mediated transport
Rs_09594.1	GO:0006890	retrograde vesicle-mediated transport, Golgi to ER
Rs_00822.1	GO:0006890	retrograde vesicle-mediated transport, Golgi to ER
Rs_06018.1	GO:0006886	intracellular protein transport
Rs_03158.1	GO:0006886	intracellular protein transport
Rs_09658.1	GO:0006886	intracellular protein transport
Rs_09815.1	GO:0006886	intracellular protein transport
Rs_09815.2	GO:0006886	intracellular protein transport
Rs_03782.1	GO:0006886	intracellular protein transport
Rs_08834.1	GO:0006886	intracellular protein transport
Rs_09874.1	GO:0006886	intracellular protein transport
Rs_01874.1	GO:0006886	intracellular protein transport
Rs_01948.1	GO:0006886	intracellular protein transport
Rs_03022.1	GO:0006886	intracellular protein transport
Rs_04097.1	GO:0006886	intracellular protein transport
Rs_05633.1	GO:0006886	intracellular protein transport
Rs_07779.1	GO:0006886	intracellular protein transport
Rs_09319.1	GO:0006886	intracellular protein transport
Rs_09996.1	GO:0006886	intracellular protein transport
Rs_10271.1	GO:0006886	intracellular protein transport
Rs_00474.1	GO:0006886	intracellular protein transport
Rs_00550.1	GO:0006886	intracellular protein transport
Rs_00978.1	GO:0006886	intracellular protein transport
Rs_07144.1	GO:0006886	intracellular protein transport
Rs_10484.1	GO:0006886	intracellular protein transport
Rs_04517.1	GO:0006855	drug transmembrane transport
Rs_07098.1	GO:0006855	drug transmembrane transport
Rs_07098.2	GO:0006855	drug transmembrane transport
Rs_07098.3	GO:0006855	drug transmembrane transport
Rs_07109.1	GO:0006855	drug transmembrane transport
Rs_07109.2	GO:0006855	drug transmembrane transport
Rs_07127.1	GO:0006855	drug transmembrane transport
Rs_05685.1	GO:0006820	anion transport
Rs_05685.2	GO:0006820	anion transport
Rs_05685.3	GO:0006820	anion transport
Rs_05685.4	GO:0006820	anion transport
Rs_06925.1	GO:0006820	anion transport
Rs_02160.1	GO:0006812	cation transport
Rs_03368.1	GO:0006812	cation transport
Rs_04537.1	GO:0006812	cation transport
Rs_06697.1	GO:0006812	cation transport
Rs_06698.1	GO:0006812	cation transport
Rs_07502.1	GO:0006812	cation transport
Rs_09260.1	GO:0006812	cation transport
Rs_10491.1	GO:0006812	cation transport
Rs_10492.1	GO:0006812	cation transport
Rs_08676.1	GO:0006812	cation transport
Rs_08676.2	GO:0006812	cation transport
Rs_08676.3	GO:0006812	cation transport
Rs_09137.1	GO:0006812	cation transport
Rs_10943.1	GO:0006812	cation transport
Rs_00213.1	GO:0006812	cation transport
Rs_00560.1	GO:0006812	cation transport
Rs_00560.2	GO:0006812	cation transport
Rs_05130.1	GO:0006812	cation transport
Rs_08789.1	GO:0006812	cation transport
Rs_11322.1	GO:0006812	cation transport
Rs_02302.1	GO:0006812	cation transport
Rs_04939.1	GO:0006807	nitrogen compound metabolic process
Rs_04939.2	GO:0006807	nitrogen compound metabolic process
Rs_03602.1	GO:0006807	nitrogen compound metabolic process
Rs_01666.1	GO:0006807	nitrogen compound metabolic process
Rs_02571.1	GO:0006807	nitrogen compound metabolic process
Rs_02571.2	GO:0006807	nitrogen compound metabolic process
Rs_02582.1	GO:0006807	nitrogen compound metabolic process
Rs_05343.1	GO:0006807	nitrogen compound metabolic process
Rs_05967.1	GO:0006807	nitrogen compound metabolic process
Rs_05990.1	GO:0006807	nitrogen compound metabolic process
Rs_09329.1	GO:0006777	Mo-molybdopterin cofactor biosynthetic process
Rs_01411.1	GO:0006744	ubiquinone biosynthetic process
Rs_03208.1	GO:0006744	ubiquinone biosynthetic process
Rs_06245.1	GO:0006729	tetrahydrobiopterin biosynthetic process
Rs_00095.1	GO:0006725	cellular aromatic compound metabolic process
Rs_00095.2	GO:0006725	cellular aromatic compound metabolic process
Rs_00095.3	GO:0006725	cellular aromatic compound metabolic process
Rs_00095.4	GO:0006725	cellular aromatic compound metabolic process
Rs_00120.1	GO:0006725	cellular aromatic compound metabolic process
Rs_04589.1	GO:0006694	steroid biosynthetic process
Rs_04538.1	GO:0006672	ceramide metabolic process
Rs_06523.1	GO:0006672	ceramide metabolic process
Rs_05882.1	GO:0006659	phosphatidylserine biosynthetic process
Rs_08681.1	GO:0006629	lipid metabolic process
Rs_01073.1	GO:0006629	lipid metabolic process
Rs_04224.1	GO:0006629	lipid metabolic process
Rs_04225.1	GO:0006629	lipid metabolic process
Rs_01615.1	GO:0006629	lipid metabolic process
Rs_01615.2	GO:0006629	lipid metabolic process
Rs_01616.1	GO:0006629	lipid metabolic process
Rs_02208.1	GO:0006629	lipid metabolic process
Rs_02726.1	GO:0006629	lipid metabolic process
Rs_02726.2	GO:0006629	lipid metabolic process
Rs_02726.3	GO:0006629	lipid metabolic process
Rs_03177.1	GO:0006629	lipid metabolic process
Rs_03934.1	GO:0006629	lipid metabolic process
Rs_04414.1	GO:0006629	lipid metabolic process
Rs_05144.1	GO:0006629	lipid metabolic process
Rs_06119.1	GO:0006629	lipid metabolic process
Rs_06119.2	GO:0006629	lipid metabolic process
Rs_06122.1	GO:0006629	lipid metabolic process
Rs_06286.1	GO:0006629	lipid metabolic process
Rs_06286.2	GO:0006629	lipid metabolic process
Rs_06286.3	GO:0006629	lipid metabolic process
Rs_07112.1	GO:0006629	lipid metabolic process
Rs_07442.1	GO:0006629	lipid metabolic process
Rs_08730.1	GO:0006629	lipid metabolic process
Rs_11262.1	GO:0006629	lipid metabolic process
Rs_11671.1	GO:0006629	lipid metabolic process
Rs_11867.1	GO:0006629	lipid metabolic process
Rs_11876.1	GO:0006629	lipid metabolic process
Rs_07118.1	GO:0006614	SRP-dependent cotranslational protein targeting to membrane
Rs_08632.1	GO:0006614	SRP-dependent cotranslational protein targeting to membrane
Rs_02153.1	GO:0006606	protein import into nucleus
Rs_09478.1	GO:0006605	protein targeting
Rs_01126.1	GO:0006520	cellular amino acid metabolic process
Rs_01126.2	GO:0006520	cellular amino acid metabolic process
Rs_08135.1	GO:0006520	cellular amino acid metabolic process
Rs_08135.2	GO:0006520	cellular amino acid metabolic process
Rs_07558.1	GO:0006520	cellular amino acid metabolic process
Rs_02022.1	GO:0006511	ubiquitin-dependent protein catabolic process
Rs_02091.1	GO:0006511	ubiquitin-dependent protein catabolic process
Rs_02919.1	GO:0006511	ubiquitin-dependent protein catabolic process
Rs_05183.1	GO:0006511	ubiquitin-dependent protein catabolic process
Rs_05183.2	GO:0006511	ubiquitin-dependent protein catabolic process
Rs_05183.3	GO:0006511	ubiquitin-dependent protein catabolic process
Rs_05183.4	GO:0006511	ubiquitin-dependent protein catabolic process
Rs_04462.1	GO:0006511	ubiquitin-dependent protein catabolic process
Rs_00349.1	GO:0006508	proteolysis
Rs_00353.1	GO:0006508	proteolysis
Rs_02982.1	GO:0006508	proteolysis
Rs_09323.1	GO:0006508	proteolysis
Rs_02000.1	GO:0006508	proteolysis
Rs_01610.1	GO:0006506	GPI anchor biosynthetic process
Rs_03230.1	GO:0006506	GPI anchor biosynthetic process
Rs_07566.1	GO:0006506	GPI anchor biosynthetic process
Rs_00123.1	GO:0006487	protein N-linked glycosylation
Rs_00997.1	GO:0006487	protein N-linked glycosylation
Rs_00561.1	GO:0006486	protein glycosylation
Rs_04575.1	GO:0006486	protein glycosylation
Rs_04575.2	GO:0006486	protein glycosylation
Rs_01595.1	GO:0006480	N-terminal protein amino acid methylation
Rs_01688.1	GO:0006464	cellular protein modification process
Rs_00078.1	GO:0006464	cellular protein modification process
Rs_00444.1	GO:0006464	cellular protein modification process
Rs_07656.1	GO:0006464	cellular protein modification process
Rs_06439.1	GO:0006457	protein folding
Rs_10083.1	GO:0006457	protein folding
Rs_10181.1	GO:0006457	protein folding
Rs_04675.1	GO:0006415	translational termination
Rs_09522.1	GO:0006412	translation
Rs_03067.1	GO:0006406	mRNA export from nucleus
Rs_10799.1	GO:0006401	RNA catabolic process
Rs_06569.1	GO:0006400	tRNA modification
Rs_07754.1	GO:0006400	tRNA modification
Rs_05290.1	GO:0006397	mRNA processing
Rs_00493.1	GO:0006397	mRNA processing
Rs_00903.1	GO:0006397	mRNA processing
Rs_01783.1	GO:0006397	mRNA processing
Rs_05011.1	GO:0006397	mRNA processing
Rs_08633.1	GO:0006396	RNA processing
Rs_00140.1	GO:0006396	RNA processing
Rs_01389.1	GO:0006396	RNA processing
Rs_01389.2	GO:0006396	RNA processing
Rs_10006.1	GO:0006396	RNA processing
Rs_05060.1	GO:0006388	tRNA splicing, via endonucleolytic cleavage and ligation
Rs_03099.1	GO:0006368	transcription elongation from RNA polymerase II promoter
Rs_05004.1	GO:0006368	transcription elongation from RNA polymerase II promoter
Rs_01624.1	GO:0006366	transcription by RNA polymerase II
Rs_09470.1	GO:0006364	rRNA processing
Rs_09470.2	GO:0006364	rRNA processing
Rs_10497.1	GO:0006364	rRNA processing
Rs_10497.2	GO:0006364	rRNA processing
Rs_10233.1	GO:0006364	rRNA processing
Rs_08477.1	GO:0006364	rRNA processing
Rs_00355.1	GO:0006364	rRNA processing
Rs_01934.1	GO:0006364	rRNA processing
Rs_08590.1	GO:0006364	rRNA processing
Rs_05713.1	GO:0006355	regulation of transcription, DNA-templated
Rs_00777.1	GO:0006355	regulation of transcription, DNA-templated
Rs_04206.1	GO:0006355	regulation of transcription, DNA-templated
Rs_04206.2	GO:0006355	regulation of transcription, DNA-templated
Rs_07557.1	GO:0006355	regulation of transcription, DNA-templated
Rs_10216.1	GO:0006355	regulation of transcription, DNA-templated
Rs_03526.1	GO:0006352	DNA-templated transcription, initiation
Rs_05876.1	GO:0006352	DNA-templated transcription, initiation
Rs_00986.1	GO:0006351	transcription, DNA-templated
Rs_00465.1	GO:0006351	transcription, DNA-templated
Rs_05048.1	GO:0006351	transcription, DNA-templated
Rs_07334.1	GO:0006351	transcription, DNA-templated
Rs_02295.2	GO:0006284	base-excision repair
Rs_06727.1	GO:0006284	base-excision repair
Rs_06736.1	GO:0006284	base-excision repair
Rs_01626.1	GO:0006281	DNA repair
Rs_01626.2	GO:0006281	DNA repair
Rs_01626.3	GO:0006281	DNA repair
Rs_00704.1	GO:0006281	DNA repair
Rs_06382.1	GO:0006281	DNA repair
Rs_01388.1	GO:0006012	galactose metabolic process
Rs_01388.2	GO:0006012	galactose metabolic process
Rs_01388.3	GO:0006012	galactose metabolic process
Rs_01388.4	GO:0006012	galactose metabolic process
Rs_01463.1	GO:0005976	polysaccharide metabolic process
Rs_00429.1	GO:0005975	carbohydrate metabolic process
Rs_00429.2	GO:0005975	carbohydrate metabolic process
Rs_00429.3	GO:0005975	carbohydrate metabolic process
Rs_00870.1	GO:0005975	carbohydrate metabolic process
Rs_03206.1	GO:0005975	carbohydrate metabolic process
Rs_08286.1	GO:0005975	carbohydrate metabolic process
Rs_05395.1	GO:0005975	carbohydrate metabolic process
Rs_05915.1	GO:0005975	carbohydrate metabolic process
Rs_07943.1	GO:0005975	carbohydrate metabolic process
Rs_09045.1	GO:0005975	carbohydrate metabolic process
Rs_01886.1	GO:0005975	carbohydrate metabolic process
Rs_01886.3	GO:0005975	carbohydrate metabolic process
Rs_08644.1	GO:0005975	carbohydrate metabolic process
Rs_06064.1	GO:0005975	carbohydrate metabolic process
Rs_10238.1	GO:0005975	carbohydrate metabolic process
Rs_04641.1	GO:0002098	tRNA wobble uridine modification
Rs_09267.1	GO:0002098	tRNA wobble uridine modification
Rs_09267.2	GO:0002098	tRNA wobble uridine modification
Rs_10139.1	GO:0002098	tRNA wobble uridine modification
Rs_01523.1	GO:0001682	tRNA 5'-leader removal
Rs_01747.1	GO:0001522	pseudouridine synthesis
Rs_10176.1	GO:0001522	pseudouridine synthesis
Rs_09958.1	GO:0001522	pseudouridine synthesis
Rs_03328.1	GO:0001522	pseudouridine synthesis
Rs_03792.1	GO:0001522	pseudouridine synthesis
Rs_08525.1	GO:0001522	pseudouridine synthesis
Rs_11747.1	GO:0001522	pseudouridine synthesis
Rs_02042.1	GO:0000959	mitochondrial RNA metabolic process
Rs_10237.1	GO:0000724	double-strand break repair via homologous recombination
Rs_05436.1	GO:0000723	telomere maintenance
Rs_05603.1	GO:0000723	telomere maintenance
Rs_05617.1	GO:0000723	telomere maintenance
Rs_05618.1	GO:0000723	telomere maintenance
Rs_10324.1	GO:0000723	telomere maintenance
Rs_11601.1	GO:0000723	telomere maintenance
Rs_11602.1	GO:0000723	telomere maintenance
Rs_11602.2	GO:0000723	telomere maintenance
Rs_11614.1	GO:0000723	telomere maintenance
Rs_00693.1	GO:0000469	cleavage involved in rRNA processing
Rs_08955.1	GO:0000462	maturation of SSU-rRNA from tricistronic rRNA transcript (SSU-rRNA, 5.8S rRNA, LSU-rRNA)
Rs_11110.1	GO:0000462	maturation of SSU-rRNA from tricistronic rRNA transcript (SSU-rRNA, 5.8S rRNA, LSU-rRNA)
Rs_03288.1	GO:0000413	protein peptidyl-prolyl isomerization
Rs_03495.1	GO:0000413	protein peptidyl-prolyl isomerization
Rs_05297.1	GO:0000413	protein peptidyl-prolyl isomerization
Rs_05867.1	GO:0000413	protein peptidyl-prolyl isomerization
Rs_11437.1	GO:0000413	protein peptidyl-prolyl isomerization
Rs_11438.1	GO:0000413	protein peptidyl-prolyl isomerization
Rs_07979.1	GO:0000398	mRNA splicing, via spliceosome
Rs_01381.1	GO:0000398	mRNA splicing, via spliceosome
Rs_01381.2	GO:0000398	mRNA splicing, via spliceosome
Rs_08550.1	GO:0000398	mRNA splicing, via spliceosome
Rs_05034.1	GO:0000398	mRNA splicing, via spliceosome
Rs_03926.1	GO:0000350	generation of catalytic spliceosome for second transesterification step
Rs_07157.1	GO:0000290	deadenylation-dependent decapping of nuclear-transcribed mRNA
Rs_07157.2	GO:0000290	deadenylation-dependent decapping of nuclear-transcribed mRNA
Rs_07157.3	GO:0000290	deadenylation-dependent decapping of nuclear-transcribed mRNA
Rs_07157.4	GO:0000290	deadenylation-dependent decapping of nuclear-transcribed mRNA
Rs_06935.1	GO:0000290	deadenylation-dependent decapping of nuclear-transcribed mRNA
Rs_06257.1	GO:0000278	mitotic cell cycle
Rs_06763.1	GO:0000278	mitotic cell cycle
Rs_11158.1	GO:0000278	mitotic cell cycle
Rs_09239.1	GO:0000278	mitotic cell cycle
Rs_05207.1	GO:0000278	mitotic cell cycle
Rs_06462.1	GO:0000256	allantoin catabolic process
Rs_06462.2	GO:0000256	allantoin catabolic process
Rs_06462.4	GO:0000256	allantoin catabolic process
Rs_06462.5	GO:0000256	allantoin catabolic process
Rs_06462.6	GO:0000256	allantoin catabolic process
Rs_06462.3	GO:0000256	allantoin catabolic process
Rs_04231.1	GO:0000226	microtubule cytoskeleton organization
Rs_05263.1	GO:0000226	microtubule cytoskeleton organization
Rs_06470.1	GO:0000226	microtubule cytoskeleton organization
Rs_06470.2	GO:0000226	microtubule cytoskeleton organization
Rs_09913.1	GO:0000226	microtubule cytoskeleton organization
Rs_09913.2	GO:0000226	microtubule cytoskeleton organization
Rs_09913.3	GO:0000226	microtubule cytoskeleton organization
Rs_03818.1	GO:0000105	histidine biosynthetic process
Rs_00952.1	GO:0000105	histidine biosynthetic process
Rs_03622.1	GO:0000105	histidine biosynthetic process
Rs_00141.1	GO:0000079	regulation of cyclin-dependent protein serine/threonine kinase activity
Rs_00282.1	GO:0000079	regulation of cyclin-dependent protein serine/threonine kinase activity
Rs_11109.1	GO:0000079	regulation of cyclin-dependent protein serine/threonine kinase activity
Rs_11845.1	GO:0000079	regulation of cyclin-dependent protein serine/threonine kinase activity
Rs_02532.1	GO:0000077	DNA damage checkpoint
Rs_03856.1	GO:0000077	DNA damage checkpoint
Rs_02064.1	GO:0000077	DNA damage checkpoint
Rs_01606.1	GO:0000070	mitotic sister chromatid segregation
Rs_01606.2	GO:0000070	mitotic sister chromatid segregation
Rs_06779.1	GO:0000045	autophagosome assembly
Rs_04230.1	GO:0000002	mitochondrial genome maintenance
Rs_06479.1	GO:0000001	mitochondrion inheritance

## Sheet: MF
Protein	GO	Molecular function
Rs_02221.1	GO:0071949	FAD binding
Rs_04518.1	GO:0071949	FAD binding
Rs_07367.1	GO:0071949	FAD binding
Rs_07546.1	GO:0071949	FAD binding
Rs_08198.1	GO:0071949	FAD binding
Rs_10561.1	GO:0071949	FAD binding
Rs_03066.1	GO:0070403	NAD+ binding
Rs_03066.2	GO:0070403	NAD+ binding
Rs_05075.1	GO:0070403	NAD+ binding
Rs_05075.2	GO:0070403	NAD+ binding
Rs_07262.1	GO:0070403	NAD+ binding
Rs_07793.1	GO:0070403	NAD+ binding
Rs_08887.1	GO:0070403	NAD+ binding
Rs_08887.2	GO:0070403	NAD+ binding
Rs_10279.1	GO:0070403	NAD+ binding
Rs_10726.1	GO:0070403	NAD+ binding
Rs_11268.1	GO:0070403	NAD+ binding
Rs_11443.1	GO:0070403	NAD+ binding
Rs_11455.1	GO:0070403	NAD+ binding
Rs_03983.1	GO:0070273	phosphatidylinositol-4-phosphate binding
Rs_10780.1	GO:0052855	ADP-dependent NAD(P)H-hydrate dehydratase activity
Rs_01110.1	GO:0051539	4 iron, 4 sulfur cluster binding
Rs_06426.1	GO:0051536	iron-sulfur cluster binding
Rs_01755.1	GO:0051287	NAD binding
Rs_06295.1	GO:0051287	NAD binding
Rs_07182.1	GO:0051287	NAD binding
Rs_01772.1	GO:0051287	NAD binding
Rs_06521.1	GO:0051287	NAD binding
Rs_03889.1	GO:0051087	chaperone binding
Rs_04233.1	GO:0051087	chaperone binding
Rs_07099.1	GO:0051087	chaperone binding
Rs_07103.1	GO:0051087	chaperone binding
Rs_07104.1	GO:0051087	chaperone binding
Rs_06839.1	GO:0048037	cofactor binding
Rs_03098.1	GO:0047429	nucleoside-triphosphate diphosphatase activity
Rs_02360.1	GO:0046983	protein dimerization activity
Rs_03785.1	GO:0046983	protein dimerization activity
Rs_04309.1	GO:0046983	protein dimerization activity
Rs_07310.1	GO:0046983	protein dimerization activity
Rs_07964.1	GO:0046983	protein dimerization activity
Rs_07964.2	GO:0046983	protein dimerization activity
Rs_10437.1	GO:0046983	protein dimerization activity
Rs_10525.1	GO:0046983	protein dimerization activity
Rs_10611.1	GO:0046983	protein dimerization activity
Rs_11383.1	GO:0046983	protein dimerization activity
Rs_01599.1	GO:0046912	transferase activity, transferring acyl groups, acyl groups converted into alkyl on transfer
Rs_01599.2	GO:0046912	transferase activity, transferring acyl groups, acyl groups converted into alkyl on transfer
Rs_02564.1	GO:0046912	transferase activity, transferring acyl groups, acyl groups converted into alkyl on transfer
Rs_02824.1	GO:0046912	transferase activity, transferring acyl groups, acyl groups converted into alkyl on transfer
Rs_00991.1	GO:0046872	metal ion binding
Rs_00991.2	GO:0046872	metal ion binding
Rs_01958.1	GO:0046872	metal ion binding
Rs_02207.1	GO:0046872	metal ion binding
Rs_02678.1	GO:0046872	metal ion binding
Rs_02688.1	GO:0046872	metal ion binding
Rs_03261.1	GO:0046872	metal ion binding
Rs_03573.1	GO:0046872	metal ion binding
Rs_04196.1	GO:0046872	metal ion binding
Rs_04666.1	GO:0046872	metal ion binding
Rs_04976.1	GO:0046872	metal ion binding
Rs_05038.1	GO:0046872	metal ion binding
Rs_05038.2	GO:0046872	metal ion binding
Rs_05135.1	GO:0046872	metal ion binding
Rs_05717.1	GO:0046872	metal ion binding
Rs_06443.1	GO:0046872	metal ion binding
Rs_07693.1	GO:0046872	metal ion binding
Rs_07693.2	GO:0046872	metal ion binding
Rs_07892.1	GO:0046872	metal ion binding
Rs_07892.2	GO:0046872	metal ion binding
Rs_08260.1	GO:0046872	metal ion binding
Rs_08375.1	GO:0046872	metal ion binding
Rs_11444.1	GO:0046872	metal ion binding
Rs_07057.1	GO:0045735	nutrient reservoir activity
Rs_08136.1	GO:0045735	nutrient reservoir activity
Rs_09960.1	GO:0045145	single-stranded DNA 5'-3' exodeoxyribonuclease activity
Rs_01781.1	GO:0043565	sequence-specific DNA binding
Rs_06037.1	GO:0043565	sequence-specific DNA binding
Rs_04441.1	GO:0043531	ADP binding
Rs_04441.3	GO:0043531	ADP binding
Rs_07944.1	GO:0043531	ADP binding
Rs_08724.1	GO:0043531	ADP binding
Rs_11558.1	GO:0043531	ADP binding
Rs_02251.1	GO:0043047	single-stranded telomeric DNA binding
Rs_04441.2	GO:0042802	identical protein binding
Rs_01839.1	GO:0042626	ATPase activity, coupled to transmembrane movement of substances
Rs_03977.1	GO:0035091	phosphatidylinositol binding
Rs_05128.1	GO:0035091	phosphatidylinositol binding
Rs_05535.1	GO:0035091	phosphatidylinositol binding
Rs_05535.2	GO:0035091	phosphatidylinositol binding
Rs_08205.1	GO:0030170	pyridoxal phosphate binding
Rs_08206.1	GO:0030170	pyridoxal phosphate binding
Rs_03010.1	GO:0020037	heme binding
Rs_03075.1	GO:0020037	heme binding
Rs_03075.2	GO:0020037	heme binding
Rs_03075.3	GO:0020037	heme binding
Rs_03329.1	GO:0020037	heme binding
Rs_03338.1	GO:0020037	heme binding
Rs_03478.1	GO:0020037	heme binding
Rs_09870.1	GO:0020037	heme binding
Rs_11516.1	GO:0020037	heme binding
Rs_09902.1	GO:0019905	syntaxin binding
Rs_05960.1	GO:0019901	protein kinase binding
Rs_06962.1	GO:0019888	protein phosphatase regulator activity
Rs_02540.1	GO:0019239	deaminase activity
Rs_05878.1	GO:0019239	deaminase activity
Rs_05878.2	GO:0019239	deaminase activity
Rs_05878.3	GO:0019239	deaminase activity
Rs_05878.4	GO:0019239	deaminase activity
Rs_06096.1	GO:0019239	deaminase activity
Rs_06101.1	GO:0019239	deaminase activity
Rs_02524.1	GO:0019211	phosphatase activator activity
Rs_07579.1	GO:0019211	phosphatase activator activity
Rs_07579.2	GO:0019211	phosphatase activator activity
Rs_01894.1	GO:0018580	nitronate monooxygenase activity
Rs_03063.1	GO:0018580	nitronate monooxygenase activity
Rs_03063.2	GO:0018580	nitronate monooxygenase activity
Rs_07440.1	GO:0018580	nitronate monooxygenase activity
Rs_07716.1	GO:0018580	nitronate monooxygenase activity
Rs_07716.2	GO:0018580	nitronate monooxygenase activity
Rs_07716.3	GO:0018580	nitronate monooxygenase activity
Rs_03916.1	GO:0017056	structural constituent of nuclear pore
Rs_03745.1	GO:0017025	TBP-class protein binding
Rs_08044.1	GO:0017025	TBP-class protein binding
Rs_00757.1	GO:0016891	endoribonuclease activity, producing 5'-phosphomonoesters
Rs_04240.1	GO:0016874	ligase activity
Rs_01961.1	GO:0016872	intramolecular lyase activity
Rs_00595.1	GO:0016868	intramolecular transferase activity, phosphotransferases
Rs_01214.1	GO:0016831	carboxy-lyase activity
Rs_01219.1	GO:0016831	carboxy-lyase activity
Rs_01220.1	GO:0016831	carboxy-lyase activity
Rs_06306.1	GO:0016831	carboxy-lyase activity
Rs_07165.1	GO:0016831	carboxy-lyase activity
Rs_06161.1	GO:0016829	lyase activity
Rs_09437.1	GO:0016829	lyase activity
Rs_10666.1	GO:0016829	lyase activity
Rs_00864.1	GO:0016829	lyase activity
Rs_06449.1	GO:0016829	lyase activity
Rs_06449.2	GO:0016829	lyase activity
Rs_00267.1	GO:0016817	hydrolase activity, acting on acid anhydrides
Rs_01394.1	GO:0016817	hydrolase activity, acting on acid anhydrides
Rs_02334.1	GO:0016817	hydrolase activity, acting on acid anhydrides
Rs_01503.1	GO:0016811	hydrolase activity, acting on carbon-nitrogen (but not peptide) bonds, in linear amides
Rs_03213.1	GO:0016811	hydrolase activity, acting on carbon-nitrogen (but not peptide) bonds, in linear amides
Rs_03213.2	GO:0016811	hydrolase activity, acting on carbon-nitrogen (but not peptide) bonds, in linear amides
Rs_03213.3	GO:0016811	hydrolase activity, acting on carbon-nitrogen (but not peptide) bonds, in linear amides
Rs_00363.1	GO:0016798	hydrolase activity, acting on glycosyl bonds
Rs_06457.1	GO:0016791	phosphatase activity
Rs_00734.1	GO:0016788	hydrolase activity, acting on ester bonds
Rs_03462.1	GO:0016788	hydrolase activity, acting on ester bonds
Rs_03874.1	GO:0016788	hydrolase activity, acting on ester bonds
Rs_04429.1	GO:0016788	hydrolase activity, acting on ester bonds
Rs_04429.2	GO:0016788	hydrolase activity, acting on ester bonds
Rs_06526.1	GO:0016788	hydrolase activity, acting on ester bonds
Rs_00387.1	GO:0016787	hydrolase activity
Rs_00387.2	GO:0016787	hydrolase activity
Rs_00718.1	GO:0016787	hydrolase activity
Rs_00718.2	GO:0016787	hydrolase activity
Rs_00754.1	GO:0016787	hydrolase activity
Rs_01179.1	GO:0016787	hydrolase activity
Rs_01650.1	GO:0016787	hydrolase activity
Rs_01690.1	GO:0016787	hydrolase activity
Rs_01997.1	GO:0016787	hydrolase activity
Rs_02668.1	GO:0016787	hydrolase activity
Rs_02696.1	GO:0016787	hydrolase activity
Rs_02761.1	GO:0016787	hydrolase activity
Rs_02761.2	GO:0016787	hydrolase activity
Rs_02879.1	GO:0016787	hydrolase activity
Rs_02879.2	GO:0016787	hydrolase activity
Rs_03118.1	GO:0016787	hydrolase activity
Rs_03128.1	GO:0016787	hydrolase activity
Rs_03913.1	GO:0016787	hydrolase activity
Rs_05063.1	GO:0016787	hydrolase activity
Rs_05168.1	GO:0016787	hydrolase activity
Rs_05170.1	GO:0016787	hydrolase activity
Rs_05277.1	GO:0016787	hydrolase activity
Rs_05296.1	GO:0016787	hydrolase activity
Rs_06287.2	GO:0016787	hydrolase activity
Rs_06313.1	GO:0016787	hydrolase activity
Rs_06453.1	GO:0016787	hydrolase activity
Rs_06527.1	GO:0016787	hydrolase activity
Rs_06816.1	GO:0016787	hydrolase activity
Rs_06836.1	GO:0016787	hydrolase activity
Rs_06836.2	GO:0016787	hydrolase activity
Rs_07204.1	GO:0016787	hydrolase activity
Rs_07204.2	GO:0016787	hydrolase activity
Rs_07385.1	GO:0016787	hydrolase activity
Rs_07447.1	GO:0016787	hydrolase activity
Rs_09325.1	GO:0016787	hydrolase activity
Rs_11006.1	GO:0016787	hydrolase activity
Rs_03869.1	GO:0016779	nucleotidyltransferase activity
Rs_04130.1	GO:0016779	nucleotidyltransferase activity
Rs_04130.2	GO:0016779	nucleotidyltransferase activity
Rs_04130.3	GO:0016779	nucleotidyltransferase activity
Rs_01718.1	GO:0016772	transferase activity, transferring phosphorus-containing groups
Rs_05259.1	GO:0016772	transferase activity, transferring phosphorus-containing groups
Rs_05259.2	GO:0016772	transferase activity, transferring phosphorus-containing groups
Rs_05982.1	GO:0016772	transferase activity, transferring phosphorus-containing groups
Rs_06264.1	GO:0016765	transferase activity, transferring alkyl or aryl (other than methyl) groups
Rs_11151.1	GO:0016765	transferase activity, transferring alkyl or aryl (other than methyl) groups
Rs_01178.1	GO:0016763	transferase activity, transferring pentosyl groups
Rs_01709.1	GO:0016758	transferase activity, transferring hexosyl groups
Rs_01709.2	GO:0016758	transferase activity, transferring hexosyl groups
Rs_00491.1	GO:0016757	transferase activity, transferring glycosyl groups
Rs_03200.1	GO:0016757	transferase activity, transferring glycosyl groups
Rs_07632.1	GO:0016757	transferase activity, transferring glycosyl groups
Rs_08701.1	GO:0016757	transferase activity, transferring glycosyl groups
Rs_08813.1	GO:0016757	transferase activity, transferring glycosyl groups
Rs_10563.1	GO:0016757	transferase activity, transferring glycosyl groups
Rs_11679.1	GO:0016757	transferase activity, transferring glycosyl groups
Rs_05510.1	GO:0016747	transferase activity, transferring acyl groups other than amino-acyl groups
Rs_05524.1	GO:0016747	transferase activity, transferring acyl groups other than amino-acyl groups
Rs_05869.1	GO:0016747	transferase activity, transferring acyl groups other than amino-acyl groups
Rs_10147.1	GO:0016747	transferase activity, transferring acyl groups other than amino-acyl groups
Rs_10147.2	GO:0016747	transferase activity, transferring acyl groups other than amino-acyl groups
Rs_05797.1	GO:0016651	oxidoreductase activity, acting on NAD(P)H
Rs_02939.1	GO:0016627	oxidoreductase activity, acting on the CH-CH group of donors
Rs_04434.1	GO:0016614	oxidoreductase activity, acting on CH-OH group of donors
Rs_04434.2	GO:0016614	oxidoreductase activity, acting on CH-OH group of donors
Rs_05494.1	GO:0016614	oxidoreductase activity, acting on CH-OH group of donors
Rs_05502.1	GO:0016614	oxidoreductase activity, acting on CH-OH group of donors
Rs_09094.1	GO:0016614	oxidoreductase activity, acting on CH-OH group of donors
Rs_11676.1	GO:0016614	oxidoreductase activity, acting on CH-OH group of donors
Rs_07811.1	GO:0016614	oxidoreductase activity, acting on CH-OH group of donors
Rs_00061.1	GO:0016491	oxidoreductase activity
Rs_00082.1	GO:0016491	oxidoreductase activity
Rs_00082.2	GO:0016491	oxidoreductase activity
Rs_00165.2	GO:0016491	oxidoreductase activity
Rs_00182.1	GO:0016491	oxidoreductase activity
Rs_00183.1	GO:0016491	oxidoreductase activity
Rs_00519.1	GO:0016491	oxidoreductase activity
Rs_00749.1	GO:0016491	oxidoreductase activity
Rs_00866.1	GO:0016491	oxidoreductase activity
Rs_01274.1	GO:0016491	oxidoreductase activity
Rs_01275.1	GO:0016491	oxidoreductase activity
Rs_01462.1	GO:0016491	oxidoreductase activity
Rs_01651.1	GO:0016491	oxidoreductase activity
Rs_01928.1	GO:0016491	oxidoreductase activity
Rs_02010.1	GO:0016491	oxidoreductase activity
Rs_03000.1	GO:0016491	oxidoreductase activity
Rs_03311.1	GO:0016491	oxidoreductase activity
Rs_03311.2	GO:0016491	oxidoreductase activity
Rs_03872.2	GO:0016491	oxidoreductase activity
Rs_03872.5	GO:0016491	oxidoreductase activity
Rs_04010.1	GO:0016491	oxidoreductase activity
Rs_04756.1	GO:0016491	oxidoreductase activity
Rs_04756.2	GO:0016491	oxidoreductase activity
Rs_04916.1	GO:0016491	oxidoreductase activity
Rs_04916.2	GO:0016491	oxidoreductase activity
Rs_05818.1	GO:0016491	oxidoreductase activity
Rs_05818.2	GO:0016491	oxidoreductase activity
Rs_06038.1	GO:0016491	oxidoreductase activity
Rs_06203.1	GO:0016491	oxidoreductase activity
Rs_06219.1	GO:0016491	oxidoreductase activity
Rs_06663.1	GO:0016491	oxidoreductase activity
Rs_07000.1	GO:0016491	oxidoreductase activity
Rs_07020.1	GO:0016491	oxidoreductase activity
Rs_07020.2	GO:0016491	oxidoreductase activity
Rs_07021.1	GO:0016491	oxidoreductase activity
Rs_07256.1	GO:0016491	oxidoreductase activity
Rs_07486.1	GO:0016491	oxidoreductase activity
Rs_07486.2	GO:0016491	oxidoreductase activity
Rs_07832.1	GO:0016491	oxidoreductase activity
Rs_08361.1	GO:0016491	oxidoreductase activity
Rs_08365.1	GO:0016491	oxidoreductase activity
Rs_08542.1	GO:0016491	oxidoreductase activity
Rs_09221.1	GO:0016491	oxidoreductase activity
Rs_09466.1	GO:0016491	oxidoreductase activity
Rs_09967.1	GO:0016491	oxidoreductase activity
Rs_10777.1	GO:0016491	oxidoreductase activity
Rs_10777.2	GO:0016491	oxidoreductase activity
Rs_10777.3	GO:0016491	oxidoreductase activity
Rs_11013.1	GO:0016491	oxidoreductase activity
Rs_11196.1	GO:0016491	oxidoreductase activity
Rs_11302.1	GO:0016491	oxidoreductase activity
Rs_06844.1	GO:0016491	oxidoreductase activity
Rs_07802.1	GO:0016491	oxidoreductase activity
Rs_07802.2	GO:0016491	oxidoreductase activity
Rs_04698.1	GO:0016491	oxidoreductase activity
Rs_08161.1	GO:0016491	oxidoreductase activity
Rs_08318.1	GO:0016491	oxidoreductase activity
Rs_08381.1	GO:0016491	oxidoreductase activity
Rs_00615.1	GO:0016491	oxidoreductase activity
Rs_01034.1	GO:0016491	oxidoreductase activity
Rs_01667.1	GO:0016491	oxidoreductase activity
Rs_04807.1	GO:0016491	oxidoreductase activity
Rs_04874.1	GO:0016491	oxidoreductase activity
Rs_04883.1	GO:0016491	oxidoreductase activity
Rs_05189.1	GO:0016491	oxidoreductase activity
Rs_09135.1	GO:0016491	oxidoreductase activity
Rs_10473.1	GO:0016491	oxidoreductase activity
Rs_02053.1	GO:0016429	tRNA (adenine-N1-)-methyltransferase activity
Rs_02053.2	GO:0016429	tRNA (adenine-N1-)-methyltransferase activity
Rs_05418.1	GO:0016407	acetyltransferase activity
Rs_01840.1	GO:0016301	kinase activity
Rs_02202.1	GO:0016301	kinase activity
Rs_02202.2	GO:0016301	kinase activity
Rs_02202.3	GO:0016301	kinase activity
Rs_00272.1	GO:0015267	channel activity
Rs_00766.1	GO:0015267	channel activity
Rs_04548.1	GO:0015267	channel activity
Rs_06628.1	GO:0015267	channel activity
Rs_08261.1	GO:0015267	channel activity
Rs_07661.1	GO:0015109	chromate transmembrane transporter activity
Rs_05889.1	GO:0015099	nickel cation transmembrane transporter activity
Rs_05890.1	GO:0015099	nickel cation transmembrane transporter activity
Rs_00793.1	GO:0015098	molybdate ion transmembrane transporter activity
Rs_03521.1	GO:0015095	magnesium ion transmembrane transporter activity
Rs_03523.1	GO:0015095	magnesium ion transmembrane transporter activity
Rs_06489.1	GO:0015095	magnesium ion transmembrane transporter activity
Rs_06845.1	GO:0015095	magnesium ion transmembrane transporter activity
Rs_06883.1	GO:0015095	magnesium ion transmembrane transporter activity
Rs_07219.1	GO:0015095	magnesium ion transmembrane transporter activity
Rs_11666.1	GO:0015095	magnesium ion transmembrane transporter activity
Rs_09234.1	GO:0015079	potassium ion transmembrane transporter activity
Rs_09234.2	GO:0015079	potassium ion transmembrane transporter activity
Rs_00173.1	GO:0015078	proton transmembrane transporter activity
Rs_04440.1	GO:0015078	proton transmembrane transporter activity
Rs_05707.1	GO:0015078	proton transmembrane transporter activity
Rs_05940.1	GO:0015078	proton transmembrane transporter activity
Rs_06578.1	GO:0015078	proton transmembrane transporter activity
Rs_06578.2	GO:0015078	proton transmembrane transporter activity
Rs_06578.3	GO:0015078	proton transmembrane transporter activity
Rs_00512.1	GO:0015035	protein disulfide oxidoreductase activity
Rs_00512.2	GO:0015035	protein disulfide oxidoreductase activity
Rs_00512.3	GO:0015035	protein disulfide oxidoreductase activity
Rs_02522.1	GO:0015035	protein disulfide oxidoreductase activity
Rs_03862.1	GO:0015035	protein disulfide oxidoreductase activity
Rs_03864.1	GO:0015035	protein disulfide oxidoreductase activity
Rs_08275.1	GO:0010309	acireductone dioxygenase [iron(II)-requiring] activity
Rs_05230.1	GO:0010181	FMN binding
Rs_05339.1	GO:0010181	FMN binding
Rs_06753.1	GO:0010181	FMN binding
Rs_06753.2	GO:0010181	FMN binding
Rs_06753.3	GO:0010181	FMN binding
Rs_09933.1	GO:0010181	FMN binding
Rs_09933.2	GO:0010181	FMN binding
Rs_09933.3	GO:0010181	FMN binding
Rs_09933.4	GO:0010181	FMN binding
Rs_04563.1	GO:0009055	electron transfer activity
Rs_04563.2	GO:0009055	electron transfer activity
Rs_04563.3	GO:0009055	electron transfer activity
Rs_04593.1	GO:0009055	electron transfer activity
Rs_05220.1	GO:0009055	electron transfer activity
Rs_07347.1	GO:0009055	electron transfer activity
Rs_06681.1	GO:0009055	electron transfer activity
Rs_09770.1	GO:0009055	electron transfer activity
Rs_00619.1	GO:0008757	S-adenosylmethionine-dependent methyltransferase activity
Rs_09947.1	GO:0008703	5-amino-6-(5-phosphoribosylamino)uracil reductase activity
Rs_09947.2	GO:0008703	5-amino-6-(5-phosphoribosylamino)uracil reductase activity
Rs_05270.1	GO:0008686	3,4-dihydroxy-2-butanone-4-phosphate synthase activity
Rs_05270.2	GO:0008686	3,4-dihydroxy-2-butanone-4-phosphate synthase activity
Rs_05270.3	GO:0008686	3,4-dihydroxy-2-butanone-4-phosphate synthase activity
Rs_00337.1	GO:0008531	riboflavin kinase activity
Rs_00857.1	GO:0008521	acetyl-CoA transmembrane transporter activity
Rs_06641.1	GO:0008483	transaminase activity
Rs_02610.1	GO:0008318	protein prenyltransferase activity
Rs_08998.1	GO:0008289	lipid binding
Rs_10755.1	GO:0008289	lipid binding
Rs_01552.1	GO:0008270	zinc ion binding
Rs_02281.1	GO:0008270	zinc ion binding
Rs_02286.1	GO:0008270	zinc ion binding
Rs_02845.1	GO:0008270	zinc ion binding
Rs_03265.1	GO:0008270	zinc ion binding
Rs_03265.3	GO:0008270	zinc ion binding
Rs_05124.1	GO:0008270	zinc ion binding
Rs_05318.1	GO:0008270	zinc ion binding
Rs_05326.1	GO:0008270	zinc ion binding
Rs_05374.1	GO:0008270	zinc ion binding
Rs_05770.1	GO:0008270	zinc ion binding
Rs_05770.2	GO:0008270	zinc ion binding
Rs_06059.1	GO:0008270	zinc ion binding
Rs_06167.1	GO:0008270	zinc ion binding
Rs_06574.1	GO:0008270	zinc ion binding
Rs_06790.1	GO:0008270	zinc ion binding
Rs_06790.2	GO:0008270	zinc ion binding
Rs_06790.3	GO:0008270	zinc ion binding
Rs_07596.1	GO:0008270	zinc ion binding
Rs_08992.1	GO:0008270	zinc ion binding
Rs_10242.1	GO:0008270	zinc ion binding
Rs_10549.1	GO:0008270	zinc ion binding
Rs_10660.1	GO:0008270	zinc ion binding
Rs_10989.1	GO:0008270	zinc ion binding
Rs_11035.1	GO:0008270	zinc ion binding
Rs_00066.1	GO:0008237	metallopeptidase activity
Rs_01814.1	GO:0008237	metallopeptidase activity
Rs_07243.1	GO:0008237	metallopeptidase activity
Rs_00928.1	GO:0008199	ferric iron binding
Rs_01758.1	GO:0008171	O-methyltransferase activity
Rs_01313.1	GO:0008168	methyltransferase activity
Rs_06827.1	GO:0008168	methyltransferase activity
Rs_07075.1	GO:0008168	methyltransferase activity
Rs_07085.1	GO:0008168	methyltransferase activity
Rs_07087.1	GO:0008168	methyltransferase activity
Rs_07090.1	GO:0008168	methyltransferase activity
Rs_07986.1	GO:0008168	methyltransferase activity
Rs_08656.1	GO:0008168	methyltransferase activity
Rs_08656.2	GO:0008168	methyltransferase activity
Rs_08656.3	GO:0008168	methyltransferase activity
Rs_09357.1	GO:0008168	methyltransferase activity
Rs_00861.1	GO:0008168	methyltransferase activity
Rs_02021.1	GO:0008168	methyltransferase activity
Rs_03914.1	GO:0008168	methyltransferase activity
Rs_04151.1	GO:0008168	methyltransferase activity
Rs_04151.2	GO:0008168	methyltransferase activity
Rs_04151.3	GO:0008168	methyltransferase activity
Rs_06651.1	GO:0008168	methyltransferase activity
Rs_07105.1	GO:0008168	methyltransferase activity
Rs_07453.1	GO:0008168	methyltransferase activity
Rs_07578.1	GO:0008168	methyltransferase activity
Rs_03675.1	GO:0008138	protein tyrosine/serine/threonine phosphatase activity
Rs_04248.1	GO:0008138	protein tyrosine/serine/threonine phosphatase activity
Rs_01790.1	GO:0008137	NADH dehydrogenase (ubiquinone) activity
Rs_00518.1	GO:0008137	NADH dehydrogenase (ubiquinone) activity
Rs_00518.2	GO:0008137	NADH dehydrogenase (ubiquinone) activity
Rs_07628.1	GO:0008121	ubiquinol-cytochrome-c reductase activity
Rs_06738.1	GO:0008073	ornithine decarboxylase inhibitor activity
Rs_04071.1	GO:0008017	microtubule binding
Rs_05766.1	GO:0008017	microtubule binding
Rs_05355.1	GO:0005543	phospholipid binding
Rs_10528.1	GO:0005543	phospholipid binding
Rs_00984.1	GO:0005525	GTP binding
Rs_01950.1	GO:0005525	GTP binding
Rs_01991.1	GO:0005525	GTP binding
Rs_01991.2	GO:0005525	GTP binding
Rs_01991.3	GO:0005525	GTP binding
Rs_01991.4	GO:0005525	GTP binding
Rs_01991.5	GO:0005525	GTP binding
Rs_02184.1	GO:0005525	GTP binding
Rs_02759.1	GO:0005525	GTP binding
Rs_02871.1	GO:0005525	GTP binding
Rs_03773.1	GO:0005525	GTP binding
Rs_03779.1	GO:0005525	GTP binding
Rs_03847.1	GO:0005525	GTP binding
Rs_03970.1	GO:0005525	GTP binding
Rs_04191.1	GO:0005525	GTP binding
Rs_05176.1	GO:0005525	GTP binding
Rs_05749.1	GO:0005525	GTP binding
Rs_05858.1	GO:0005525	GTP binding
Rs_06087.1	GO:0005525	GTP binding
Rs_06846.1	GO:0005525	GTP binding
Rs_07421.1	GO:0005525	GTP binding
Rs_07810.1	GO:0005525	GTP binding
Rs_07812.1	GO:0005525	GTP binding
Rs_07815.1	GO:0005525	GTP binding
Rs_07852.1	GO:0005525	GTP binding
Rs_07854.1	GO:0005525	GTP binding
Rs_07856.1	GO:0005525	GTP binding
Rs_08069.1	GO:0005525	GTP binding
Rs_08165.2	GO:0005525	GTP binding
Rs_08165.3	GO:0005525	GTP binding
Rs_09503.1	GO:0005525	GTP binding
Rs_09615.1	GO:0005525	GTP binding
Rs_09882.1	GO:0005525	GTP binding
Rs_10559.1	GO:0005525	GTP binding
Rs_10986.1	GO:0005525	GTP binding
Rs_10992.1	GO:0005525	GTP binding
Rs_11032.1	GO:0005525	GTP binding
Rs_11032.2	GO:0005525	GTP binding
Rs_00188.1	GO:0005524	ATP binding
Rs_02044.1	GO:0005524	ATP binding
Rs_02045.1	GO:0005524	ATP binding
Rs_02347.1	GO:0005524	ATP binding
Rs_02557.1	GO:0005524	ATP binding
Rs_03202.1	GO:0005524	ATP binding
Rs_03382.1	GO:0005524	ATP binding
Rs_09071.1	GO:0005524	ATP binding
Rs_09915.1	GO:0005524	ATP binding
Rs_10303.1	GO:0005524	ATP binding
Rs_04690.1	GO:0005524	ATP binding
Rs_04690.2	GO:0005524	ATP binding
Rs_04690.3	GO:0005524	ATP binding
Rs_01872.1	GO:0005524	ATP binding
Rs_02621.1	GO:0005524	ATP binding
Rs_11763.1	GO:0005524	ATP binding
Rs_02326.1	GO:0005524	ATP binding
Rs_00110.1	GO:0005524	ATP binding
Rs_02877.1	GO:0005524	ATP binding
Rs_02877.2	GO:0005524	ATP binding
Rs_03860.1	GO:0005524	ATP binding
Rs_00292.1	GO:0005524	ATP binding
Rs_00860.1	GO:0005524	ATP binding
Rs_01976.1	GO:0005524	ATP binding
Rs_01977.1	GO:0005524	ATP binding
Rs_03713.1	GO:0005524	ATP binding
Rs_06961.1	GO:0005524	ATP binding
Rs_07126.1	GO:0005524	ATP binding
Rs_07657.1	GO:0005524	ATP binding
Rs_08454.1	GO:0005524	ATP binding
Rs_07329.1	GO:0005524	ATP binding
Rs_00572.1	GO:0005524	ATP binding
Rs_01291.1	GO:0005524	ATP binding
Rs_01679.1	GO:0005524	ATP binding
Rs_01691.1	GO:0005524	ATP binding
Rs_01721.1	GO:0005524	ATP binding
Rs_01858.1	GO:0005524	ATP binding
Rs_01873.1	GO:0005524	ATP binding
Rs_01873.2	GO:0005524	ATP binding
Rs_02008.1	GO:0005524	ATP binding
Rs_02686.1	GO:0005524	ATP binding
Rs_02722.1	GO:0005524	ATP binding
Rs_02941.1	GO:0005524	ATP binding
Rs_02941.2	GO:0005524	ATP binding
Rs_03600.1	GO:0005524	ATP binding
Rs_03600.2	GO:0005524	ATP binding
Rs_03600.3	GO:0005524	ATP binding
Rs_03870.1	GO:0005524	ATP binding
Rs_04033.1	GO:0005524	ATP binding
Rs_04099.1	GO:0005524	ATP binding
Rs_04376.1	GO:0005524	ATP binding
Rs_04409.1	GO:0005524	ATP binding
Rs_05267.1	GO:0005524	ATP binding
Rs_05689.1	GO:0005524	ATP binding
Rs_06275.1	GO:0005524	ATP binding
Rs_06436.1	GO:0005524	ATP binding
Rs_06436.2	GO:0005524	ATP binding
Rs_06436.3	GO:0005524	ATP binding
Rs_06514.1	GO:0005524	ATP binding
Rs_06539.1	GO:0005524	ATP binding
Rs_06539.2	GO:0005524	ATP binding
Rs_06589.1	GO:0005524	ATP binding
Rs_06769.1	GO:0005524	ATP binding
Rs_06770.1	GO:0005524	ATP binding
Rs_06818.1	GO:0005524	ATP binding
Rs_07681.1	GO:0005524	ATP binding
Rs_07878.1	GO:0005524	ATP binding
Rs_07878.2	GO:0005524	ATP binding
Rs_07975.1	GO:0005524	ATP binding
Rs_07975.2	GO:0005524	ATP binding
Rs_08252.1	GO:0005524	ATP binding
Rs_08360.1	GO:0005524	ATP binding
Rs_08588.1	GO:0005524	ATP binding
Rs_08597.1	GO:0005524	ATP binding
Rs_08718.1	GO:0005524	ATP binding
Rs_08964.1	GO:0005524	ATP binding
Rs_09199.1	GO:0005524	ATP binding
Rs_09199.2	GO:0005524	ATP binding
Rs_09199.3	GO:0005524	ATP binding
Rs_09513.1	GO:0005524	ATP binding
Rs_09558.1	GO:0005524	ATP binding
Rs_09696.1	GO:0005524	ATP binding
Rs_10098.1	GO:0005524	ATP binding
Rs_10254.1	GO:0005524	ATP binding
Rs_10283.1	GO:0005524	ATP binding
Rs_10533.1	GO:0005524	ATP binding
Rs_10533.2	GO:0005524	ATP binding
Rs_10708.1	GO:0005524	ATP binding
Rs_11117.1	GO:0005524	ATP binding
Rs_11140.1	GO:0005524	ATP binding
Rs_11326.1	GO:0005524	ATP binding
Rs_11384.1	GO:0005524	ATP binding
Rs_11553.1	GO:0005524	ATP binding
Rs_06677.1	GO:0005515	protein binding
Rs_01040.1	GO:0005515	protein binding
Rs_07951.1	GO:0005515	protein binding
Rs_07951.2	GO:0005515	protein binding
Rs_10154.1	GO:0005515	protein binding
Rs_00019.1	GO:0005515	protein binding
Rs_00135.1	GO:0005515	protein binding
Rs_00164.1	GO:0005515	protein binding
Rs_00164.2	GO:0005515	protein binding
Rs_00200.1	GO:0005515	protein binding
Rs_00231.1	GO:0005515	protein binding
Rs_00235.1	GO:0005515	protein binding
Rs_00264.1	GO:0005515	protein binding
Rs_00264.2	GO:0005515	protein binding
Rs_00264.3	GO:0005515	protein binding
Rs_00276.1	GO:0005515	protein binding
Rs_00325.1	GO:0005515	protein binding
Rs_00381.1	GO:0005515	protein binding
Rs_00405.1	GO:0005515	protein binding
Rs_00443.1	GO:0005515	protein binding
Rs_00479.1	GO:0005515	protein binding
Rs_00509.1	GO:0005515	protein binding
Rs_00656.1	GO:0005515	protein binding
Rs_00678.1	GO:0005515	protein binding
Rs_00702.1	GO:0005515	protein binding
Rs_00714.1	GO:0005515	protein binding
Rs_00727.1	GO:0005515	protein binding
Rs_00727.2	GO:0005515	protein binding
Rs_00753.1	GO:0005515	protein binding
Rs_00853.1	GO:0005515	protein binding
Rs_00915.1	GO:0005515	protein binding
Rs_00933.1	GO:0005515	protein binding
Rs_00977.1	GO:0005515	protein binding
Rs_01009.1	GO:0005515	protein binding
Rs_01061.1	GO:0005515	protein binding
Rs_01067.1	GO:0005515	protein binding
Rs_01117.1	GO:0005515	protein binding
Rs_01128.1	GO:0005515	protein binding
Rs_01128.2	GO:0005515	protein binding
Rs_01160.1	GO:0005515	protein binding
Rs_01173.1	GO:0005515	protein binding
Rs_01309.1	GO:0005515	protein binding
Rs_01321.1	GO:0005515	protein binding
Rs_01402.1	GO:0005515	protein binding
Rs_01451.1	GO:0005515	protein binding
Rs_01502.1	GO:0005515	protein binding
Rs_01519.1	GO:0005515	protein binding
Rs_01580.1	GO:0005515	protein binding
Rs_01647.1	GO:0005515	protein binding
Rs_01855.1	GO:0005515	protein binding
Rs_01896.1	GO:0005515	protein binding
Rs_02034.1	GO:0005515	protein binding
Rs_02043.1	GO:0005515	protein binding
Rs_02046.1	GO:0005515	protein binding
Rs_02129.1	GO:0005515	protein binding
Rs_02142.1	GO:0005515	protein binding
Rs_02156.1	GO:0005515	protein binding
Rs_02156.2	GO:0005515	protein binding
Rs_02159.1	GO:0005515	protein binding
Rs_02421.1	GO:0005515	protein binding
Rs_02426.1	GO:0005515	protein binding
Rs_02428.1	GO:0005515	protein binding
Rs_02803.1	GO:0005515	protein binding
Rs_02901.1	GO:0005515	protein binding
Rs_02913.1	GO:0005515	protein binding
Rs_02925.1	GO:0005515	protein binding
Rs_02931.1	GO:0005515	protein binding
Rs_02949.1	GO:0005515	protein binding
Rs_02954.1	GO:0005515	protein binding
Rs_03002.1	GO:0005515	protein binding
Rs_03037.1	GO:0005515	protein binding
Rs_03084.1	GO:0005515	protein binding
Rs_03123.1	GO:0005515	protein binding
Rs_03233.1	GO:0005515	protein binding
Rs_03274.1	GO:0005515	protein binding
Rs_03412.1	GO:0005515	protein binding
Rs_03412.2	GO:0005515	protein binding
Rs_03475.1	GO:0005515	protein binding
Rs_03499.1	GO:0005515	protein binding
Rs_03522.1	GO:0005515	protein binding
Rs_03577.1	GO:0005515	protein binding
Rs_03589.1	GO:0005515	protein binding
Rs_03607.1	GO:0005515	protein binding
Rs_03632.1	GO:0005515	protein binding
Rs_03636.1	GO:0005515	protein binding
Rs_03638.1	GO:0005515	protein binding
Rs_03639.1	GO:0005515	protein binding
Rs_03657.1	GO:0005515	protein binding
Rs_03659.1	GO:0005515	protein binding
Rs_03710.1	GO:0005515	protein binding
Rs_03739.1	GO:0005515	protein binding
Rs_03739.2	GO:0005515	protein binding
Rs_03795.1	GO:0005515	protein binding
Rs_03839.1	GO:0005515	protein binding
Rs_03855.1	GO:0005515	protein binding
Rs_03918.1	GO:0005515	protein binding
Rs_03932.1	GO:0005515	protein binding
Rs_03981.1	GO:0005515	protein binding
Rs_04158.1	GO:0005515	protein binding
Rs_04173.1	GO:0005515	protein binding
Rs_04174.1	GO:0005515	protein binding
Rs_04175.1	GO:0005515	protein binding
Rs_04176.1	GO:0005515	protein binding
Rs_04213.1	GO:0005515	protein binding
Rs_04244.1	GO:0005515	protein binding
Rs_04432.1	GO:0005515	protein binding
Rs_04482.1	GO:0005515	protein binding
Rs_04523.1	GO:0005515	protein binding
Rs_04524.1	GO:0005515	protein binding
Rs_04524.2	GO:0005515	protein binding
Rs_04579.1	GO:0005515	protein binding
Rs_04625.1	GO:0005515	protein binding
Rs_04631.1	GO:0005515	protein binding
Rs_04637.1	GO:0005515	protein binding
Rs_04638.1	GO:0005515	protein binding
Rs_04639.1	GO:0005515	protein binding
Rs_04639.2	GO:0005515	protein binding
Rs_04639.4	GO:0005515	protein binding
Rs_04646.1	GO:0005515	protein binding
Rs_04646.2	GO:0005515	protein binding
Rs_04715.1	GO:0005515	protein binding
Rs_04768.1	GO:0005515	protein binding
Rs_04769.1	GO:0005515	protein binding
Rs_04836.1	GO:0005515	protein binding
Rs_04839.1	GO:0005515	protein binding
Rs_04862.1	GO:0005515	protein binding
Rs_04867.1	GO:0005515	protein binding
Rs_04903.1	GO:0005515	protein binding
Rs_04927.1	GO:0005515	protein binding
Rs_04957.1	GO:0005515	protein binding
Rs_05029.1	GO:0005515	protein binding
Rs_05031.1	GO:0005515	protein binding
Rs_05032.1	GO:0005515	protein binding
Rs_05037.1	GO:0005515	protein binding
Rs_05037.2	GO:0005515	protein binding
Rs_05037.3	GO:0005515	protein binding
Rs_05096.1	GO:0005515	protein binding
Rs_05096.2	GO:0005515	protein binding
Rs_05096.3	GO:0005515	protein binding
Rs_05112.1	GO:0005515	protein binding
Rs_05145.1	GO:0005515	protein binding
Rs_05227.1	GO:0005515	protein binding
Rs_05280.1	GO:0005515	protein binding
Rs_05285.1	GO:0005515	protein binding
Rs_05330.1	GO:0005515	protein binding
Rs_05334.1	GO:0005515	protein binding
Rs_05347.1	GO:0005515	protein binding
Rs_05372.1	GO:0005515	protein binding
Rs_05543.1	GO:0005515	protein binding
Rs_05820.1	GO:0005515	protein binding
Rs_05894.1	GO:0005515	protein binding
Rs_05900.1	GO:0005515	protein binding
Rs_05912.1	GO:0005515	protein binding
Rs_05942.1	GO:0005515	protein binding
Rs_05974.1	GO:0005515	protein binding
Rs_06003.1	GO:0005515	protein binding
Rs_06008.1	GO:0005515	protein binding
Rs_06008.2	GO:0005515	protein binding
Rs_06015.1	GO:0005515	protein binding
Rs_06025.1	GO:0005515	protein binding
Rs_06040.1	GO:0005515	protein binding
Rs_06118.1	GO:0005515	protein binding
Rs_06236.1	GO:0005515	protein binding
Rs_06247.1	GO:0005515	protein binding
Rs_06279.1	GO:0005515	protein binding
Rs_06287.1	GO:0005515	protein binding
Rs_06287.3	GO:0005515	protein binding
Rs_06293.1	GO:0005515	protein binding
Rs_06296.1	GO:0005515	protein binding
Rs_06296.2	GO:0005515	protein binding
Rs_06311.1	GO:0005515	protein binding
Rs_06343.1	GO:0005515	protein binding
Rs_06347.1	GO:0005515	protein binding
Rs_06347.2	GO:0005515	protein binding
Rs_06361.1	GO:0005515	protein binding
Rs_06362.1	GO:0005515	protein binding
Rs_06541.1	GO:0005515	protein binding
Rs_06555.1	GO:0005515	protein binding
Rs_06661.1	GO:0005515	protein binding
Rs_06694.1	GO:0005515	protein binding
Rs_06783.1	GO:0005515	protein binding
Rs_06791.1	GO:0005515	protein binding
Rs_06794.1	GO:0005515	protein binding
Rs_06809.1	GO:0005515	protein binding
Rs_06898.1	GO:0005515	protein binding
Rs_06898.2	GO:0005515	protein binding
Rs_06938.1	GO:0005515	protein binding
Rs_06956.1	GO:0005515	protein binding
Rs_06957.1	GO:0005515	protein binding
Rs_06957.2	GO:0005515	protein binding
Rs_06971.1	GO:0005515	protein binding
Rs_06991.1	GO:0005515	protein binding
Rs_07180.1	GO:0005515	protein binding
Rs_07210.1	GO:0005515	protein binding
Rs_07250.1	GO:0005515	protein binding
Rs_07253.1	GO:0005515	protein binding
Rs_07258.1	GO:0005515	protein binding
Rs_07258.2	GO:0005515	protein binding
Rs_07258.3	GO:0005515	protein binding
Rs_07258.4	GO:0005515	protein binding
Rs_07258.5	GO:0005515	protein binding
Rs_07258.6	GO:0005515	protein binding
Rs_07265.1	GO:0005515	protein binding
Rs_07266.1	GO:0005515	protein binding
Rs_07328.1	GO:0005515	protein binding
Rs_07356.1	GO:0005515	protein binding
Rs_07425.1	GO:0005515	protein binding
Rs_07466.1	GO:0005515	protein binding
Rs_07473.1	GO:0005515	protein binding
Rs_07487.1	GO:0005515	protein binding
Rs_07540.1	GO:0005515	protein binding
Rs_07583.1	GO:0005515	protein binding
Rs_07587.1	GO:0005515	protein binding
Rs_07610.1	GO:0005515	protein binding
Rs_07659.1	GO:0005515	protein binding
Rs_07728.1	GO:0005515	protein binding
Rs_07751.1	GO:0005515	protein binding
Rs_07758.1	GO:0005515	protein binding
Rs_07905.1	GO:0005515	protein binding
Rs_07929.1	GO:0005515	protein binding
Rs_07929.2	GO:0005515	protein binding
Rs_07960.1	GO:0005515	protein binding
Rs_07995.1	GO:0005515	protein binding
Rs_08011.1	GO:0005515	protein binding
Rs_08011.2	GO:0005515	protein binding
Rs_08011.3	GO:0005515	protein binding
Rs_08011.4	GO:0005515	protein binding
Rs_08022.1	GO:0005515	protein binding
Rs_08023.1	GO:0005515	protein binding
Rs_08028.1	GO:0005515	protein binding
Rs_08028.2	GO:0005515	protein binding
Rs_08030.1	GO:0005515	protein binding
Rs_08097.1	GO:0005515	protein binding
Rs_08155.1	GO:0005515	protein binding
Rs_08291.1	GO:0005515	protein binding
Rs_08366.1	GO:0005515	protein binding
Rs_08455.1	GO:0005515	protein binding
Rs_08484.1	GO:0005515	protein binding
Rs_08512.1	GO:0005515	protein binding
Rs_08670.1	GO:0005515	protein binding
Rs_08719.1	GO:0005515	protein binding
Rs_08750.1	GO:0005515	protein binding
Rs_08783.1	GO:0005515	protein binding
Rs_08784.1	GO:0005515	protein binding
Rs_08785.1	GO:0005515	protein binding
Rs_08809.1	GO:0005515	protein binding
Rs_08809.2	GO:0005515	protein binding
Rs_08811.1	GO:0005515	protein binding
Rs_09036.1	GO:0005515	protein binding
Rs_09087.1	GO:0005515	protein binding
Rs_09114.1	GO:0005515	protein binding
Rs_09145.1	GO:0005515	protein binding
Rs_09163.1	GO:0005515	protein binding
Rs_09220.1	GO:0005515	protein binding
Rs_09241.1	GO:0005515	protein binding
Rs_09377.1	GO:0005515	protein binding
Rs_09378.1	GO:0005515	protein binding
Rs_09516.1	GO:0005515	protein binding
Rs_09549.1	GO:0005515	protein binding
Rs_09550.1	GO:0005515	protein binding
Rs_09596.1	GO:0005515	protein binding
Rs_09597.1	GO:0005515	protein binding
Rs_09612.1	GO:0005515	protein binding
Rs_09612.2	GO:0005515	protein binding
Rs_09612.3	GO:0005515	protein binding
Rs_09628.1	GO:0005515	protein binding
Rs_09629.1	GO:0005515	protein binding
Rs_09701.1	GO:0005515	protein binding
Rs_09932.1	GO:0005515	protein binding
Rs_10009.1	GO:0005515	protein binding
Rs_10009.2	GO:0005515	protein binding
Rs_10009.3	GO:0005515	protein binding
Rs_10066.1	GO:0005515	protein binding
Rs_10082.1	GO:0005515	protein binding
Rs_10121.1	GO:0005515	protein binding
Rs_10135.1	GO:0005515	protein binding
Rs_10157.1	GO:0005515	protein binding
Rs_10157.2	GO:0005515	protein binding
Rs_10157.3	GO:0005515	protein binding
Rs_10171.1	GO:0005515	protein binding
Rs_10215.1	GO:0005515	protein binding
Rs_10251.1	GO:0005515	protein binding
Rs_10252.1	GO:0005515	protein binding
Rs_10252.2	GO:0005515	protein binding
Rs_10296.1	GO:0005515	protein binding
Rs_10296.2	GO:0005515	protein binding
Rs_10307.1	GO:0005515	protein binding
Rs_10313.1	GO:0005515	protein binding
Rs_10321.1	GO:0005515	protein binding
Rs_10412.1	GO:0005515	protein binding
Rs_10506.1	GO:0005515	protein binding
Rs_10542.1	GO:0005515	protein binding
Rs_10552.1	GO:0005515	protein binding
Rs_10552.2	GO:0005515	protein binding
Rs_10569.1	GO:0005515	protein binding
Rs_10809.1	GO:0005515	protein binding
Rs_10821.1	GO:0005515	protein binding
Rs_10843.1	GO:0005515	protein binding
Rs_10843.2	GO:0005515	protein binding
Rs_10916.1	GO:0005515	protein binding
Rs_10950.1	GO:0005515	protein binding
Rs_10990.2	GO:0005515	protein binding
Rs_11084.1	GO:0005515	protein binding
Rs_11090.1	GO:0005515	protein binding
Rs_11091.1	GO:0005515	protein binding
Rs_11091.2	GO:0005515	protein binding
Rs_11091.3	GO:0005515	protein binding
Rs_11095.1	GO:0005515	protein binding
Rs_11136.1	GO:0005515	protein binding
Rs_11181.1	GO:0005515	protein binding
Rs_11181.2	GO:0005515	protein binding
Rs_11219.1	GO:0005515	protein binding
Rs_11341.1	GO:0005515	protein binding
Rs_11341.2	GO:0005515	protein binding
Rs_11341.3	GO:0005515	protein binding
Rs_11497.1	GO:0005515	protein binding
Rs_11554.1	GO:0005515	protein binding
Rs_11560.1	GO:0005515	protein binding
Rs_11580.1	GO:0005515	protein binding
Rs_11687.1	GO:0005515	protein binding
Rs_11753.1	GO:0005515	protein binding
Rs_11757.1	GO:0005515	protein binding
Rs_11760.1	GO:0005515	protein binding
Rs_11767.1	GO:0005515	protein binding
Rs_11772.1	GO:0005515	protein binding
Rs_11772.2	GO:0005515	protein binding
Rs_11850.2	GO:0005515	protein binding
Rs_11883.1	GO:0005515	protein binding
Rs_09866.1	GO:0005509	calcium ion binding
Rs_03872.1	GO:0005509	calcium ion binding
Rs_03872.3	GO:0005509	calcium ion binding
Rs_03872.4	GO:0005509	calcium ion binding
Rs_10156.1	GO:0005509	calcium ion binding
Rs_00331.1	GO:0005507	copper ion binding
Rs_00331.2	GO:0005507	copper ion binding
Rs_00331.3	GO:0005507	copper ion binding
Rs_00331.4	GO:0005507	copper ion binding
Rs_00331.5	GO:0005507	copper ion binding
Rs_00331.6	GO:0005507	copper ion binding
Rs_07925.1	GO:0005506	iron ion binding
Rs_04009.1	GO:0005506	iron ion binding
Rs_00201.1	GO:0005506	iron ion binding
Rs_00202.1	GO:0005506	iron ion binding
Rs_00751.1	GO:0005506	iron ion binding
Rs_00769.1	GO:0005506	iron ion binding
Rs_01186.1	GO:0005506	iron ion binding
Rs_02342.1	GO:0005506	iron ion binding
Rs_02654.1	GO:0005506	iron ion binding
Rs_03292.1	GO:0005506	iron ion binding
Rs_03422.1	GO:0005506	iron ion binding
Rs_04093.1	GO:0005506	iron ion binding
Rs_04112.1	GO:0005506	iron ion binding
Rs_04113.1	GO:0005506	iron ion binding
Rs_04445.1	GO:0005506	iron ion binding
Rs_04445.2	GO:0005506	iron ion binding
Rs_04445.3	GO:0005506	iron ion binding
Rs_04472.1	GO:0005506	iron ion binding
Rs_04551.1	GO:0005506	iron ion binding
Rs_04669.1	GO:0005506	iron ion binding
Rs_04708.1	GO:0005506	iron ion binding
Rs_04844.1	GO:0005506	iron ion binding
Rs_04915.1	GO:0005506	iron ion binding
Rs_04961.1	GO:0005506	iron ion binding
Rs_05026.1	GO:0005506	iron ion binding
Rs_05484.1	GO:0005506	iron ion binding
Rs_05509.1	GO:0005506	iron ion binding
Rs_05509.2	GO:0005506	iron ion binding
Rs_05794.1	GO:0005506	iron ion binding
Rs_07237.1	GO:0005506	iron ion binding
Rs_07238.1	GO:0005506	iron ion binding
Rs_07294.1	GO:0005506	iron ion binding
Rs_07303.1	GO:0005506	iron ion binding
Rs_07323.1	GO:0005506	iron ion binding
Rs_07323.2	GO:0005506	iron ion binding
Rs_07323.3	GO:0005506	iron ion binding
Rs_07364.1	GO:0005506	iron ion binding
Rs_07365.1	GO:0005506	iron ion binding
Rs_07368.1	GO:0005506	iron ion binding
Rs_07389.1	GO:0005506	iron ion binding
Rs_07399.1	GO:0005506	iron ion binding
Rs_07580.1	GO:0005506	iron ion binding
Rs_07581.1	GO:0005506	iron ion binding
Rs_07585.1	GO:0005506	iron ion binding
Rs_07586.1	GO:0005506	iron ion binding
Rs_07688.1	GO:0005506	iron ion binding
Rs_08216.1	GO:0005506	iron ion binding
Rs_08507.1	GO:0005506	iron ion binding
Rs_08510.1	GO:0005506	iron ion binding
Rs_08520.1	GO:0005506	iron ion binding
Rs_08764.1	GO:0005506	iron ion binding
Rs_08838.1	GO:0005506	iron ion binding
Rs_08848.1	GO:0005506	iron ion binding
Rs_08855.1	GO:0005506	iron ion binding
Rs_08986.1	GO:0005506	iron ion binding
Rs_09133.1	GO:0005506	iron ion binding
Rs_09164.1	GO:0005506	iron ion binding
Rs_09165.1	GO:0005506	iron ion binding
Rs_09169.1	GO:0005506	iron ion binding
Rs_09201.1	GO:0005506	iron ion binding
Rs_09288.1	GO:0005506	iron ion binding
Rs_09304.1	GO:0005506	iron ion binding
Rs_09304.2	GO:0005506	iron ion binding
Rs_09305.1	GO:0005506	iron ion binding
Rs_09817.1	GO:0005506	iron ion binding
Rs_10026.1	GO:0005506	iron ion binding
Rs_10026.2	GO:0005506	iron ion binding
Rs_10472.1	GO:0005506	iron ion binding
Rs_10479.1	GO:0005506	iron ion binding
Rs_10505.1	GO:0005506	iron ion binding
Rs_10505.2	GO:0005506	iron ion binding
Rs_10509.1	GO:0005506	iron ion binding
Rs_10515.1	GO:0005506	iron ion binding
Rs_10518.1	GO:0005506	iron ion binding
Rs_10723.1	GO:0005506	iron ion binding
Rs_10858.1	GO:0005506	iron ion binding
Rs_10864.1	GO:0005506	iron ion binding
Rs_10868.1	GO:0005506	iron ion binding
Rs_10937.1	GO:0005506	iron ion binding
Rs_10937.2	GO:0005506	iron ion binding
Rs_10937.3	GO:0005506	iron ion binding
Rs_10973.1	GO:0005506	iron ion binding
Rs_11049.1	GO:0005506	iron ion binding
Rs_11232.1	GO:0005506	iron ion binding
Rs_11233.1	GO:0005506	iron ion binding
Rs_11267.1	GO:0005506	iron ion binding
Rs_11787.1	GO:0005506	iron ion binding
Rs_11793.1	GO:0005506	iron ion binding
Rs_11793.2	GO:0005506	iron ion binding
Rs_11793.3	GO:0005506	iron ion binding
Rs_11893.1	GO:0005506	iron ion binding
Rs_04403.1	GO:0005506	iron ion binding
Rs_04975.1	GO:0005506	iron ion binding
Rs_06976.1	GO:0005506	iron ion binding
Rs_08196.1	GO:0005506	iron ion binding
Rs_01069.1	GO:0005506	iron ion binding
Rs_11621.1	GO:0005381	iron ion transmembrane transporter activity
Rs_00212.1	GO:0005375	copper ion transmembrane transporter activity
Rs_00918.1	GO:0005375	copper ion transmembrane transporter activity
Rs_05649.1	GO:0005375	copper ion transmembrane transporter activity
Rs_06270.1	GO:0005375	copper ion transmembrane transporter activity
Rs_10850.1	GO:0005375	copper ion transmembrane transporter activity
Rs_10850.2	GO:0005375	copper ion transmembrane transporter activity
Rs_11145.1	GO:0005375	copper ion transmembrane transporter activity
Rs_11861.1	GO:0005375	copper ion transmembrane transporter activity
Rs_04031.1	GO:0005337	nucleoside transmembrane transporter activity
Rs_04180.1	GO:0005337	nucleoside transmembrane transporter activity
Rs_07031.1	GO:0005337	nucleoside transmembrane transporter activity
Rs_01056.1	GO:0005216	ion channel activity
Rs_01056.2	GO:0005216	ion channel activity
Rs_04216.1	GO:0005199	structural constituent of cell wall
Rs_05311.1	GO:0005198	structural molecule activity
Rs_10978.1	GO:0005198	structural molecule activity
Rs_11045.1	GO:0005198	structural molecule activity
Rs_09379.1	GO:0005096	GTPase activator activity
Rs_11751.1	GO:0005096	GTPase activator activity
Rs_00328.1	GO:0005094	Rho GDP-dissociation inhibitor activity
Rs_04265.1	GO:0005092	GDP-dissociation inhibitor activity
Rs_09630.1	GO:0005092	GDP-dissociation inhibitor activity
Rs_09630.2	GO:0005092	GDP-dissociation inhibitor activity
Rs_00969.1	GO:0005089	Rho guanyl-nucleotide exchange factor activity
Rs_00969.2	GO:0005089	Rho guanyl-nucleotide exchange factor activity
Rs_02187.1	GO:0005089	Rho guanyl-nucleotide exchange factor activity
Rs_03674.1	GO:0005089	Rho guanyl-nucleotide exchange factor activity
Rs_07449.1	GO:0005089	Rho guanyl-nucleotide exchange factor activity
Rs_09791.1	GO:0005089	Rho guanyl-nucleotide exchange factor activity
Rs_10220.1	GO:0005089	Rho guanyl-nucleotide exchange factor activity
Rs_00428.1	GO:0005086	ARF guanyl-nucleotide exchange factor activity
Rs_00831.1	GO:0005086	ARF guanyl-nucleotide exchange factor activity
Rs_06609.1	GO:0005086	ARF guanyl-nucleotide exchange factor activity
Rs_06609.2	GO:0005086	ARF guanyl-nucleotide exchange factor activity
Rs_06609.3	GO:0005086	ARF guanyl-nucleotide exchange factor activity
Rs_08948.1	GO:0005086	ARF guanyl-nucleotide exchange factor activity
Rs_09999.1	GO:0005086	ARF guanyl-nucleotide exchange factor activity
Rs_10268.1	GO:0005086	ARF guanyl-nucleotide exchange factor activity
Rs_11103.1	GO:0005086	ARF guanyl-nucleotide exchange factor activity
Rs_04481.1	GO:0005085	guanyl-nucleotide exchange factor activity
Rs_08445.1	GO:0005085	guanyl-nucleotide exchange factor activity
Rs_10845.1	GO:0005085	guanyl-nucleotide exchange factor activity
Rs_11884.1	GO:0005085	guanyl-nucleotide exchange factor activity
Rs_00239.1	GO:0005047	signal recognition particle binding
Rs_01395.1	GO:0004871	obsolete signal transducer activity
Rs_01099.1	GO:0004869	cysteine-type endopeptidase inhibitor activity
Rs_01102.1	GO:0004869	cysteine-type endopeptidase inhibitor activity
Rs_01102.2	GO:0004869	cysteine-type endopeptidase inhibitor activity
Rs_08886.1	GO:0004867	serine-type endopeptidase inhibitor activity
Rs_08951.1	GO:0004867	serine-type endopeptidase inhibitor activity
Rs_03196.1	GO:0004865	protein serine/threonine phosphatase inhibitor activity
Rs_03886.1	GO:0004864	protein phosphatase inhibitor activity
Rs_04260.1	GO:0004853	uroporphyrinogen decarboxylase activity
Rs_05958.1	GO:0004852	uroporphyrinogen-III synthase activity
Rs_06792.1	GO:0004843	thiol-dependent ubiquitin-specific protease activity
Rs_01816.1	GO:0004843	thiol-dependent ubiquitin-specific protease activity
Rs_06615.1	GO:0004843	thiol-dependent ubiquitin-specific protease activity
Rs_05853.1	GO:0004842	ubiquitin-protein transferase activity
Rs_02063.1	GO:0004842	ubiquitin-protein transferase activity
Rs_06731.1	GO:0004842	ubiquitin-protein transferase activity
Rs_06731.2	GO:0004842	ubiquitin-protein transferase activity
Rs_06731.3	GO:0004842	ubiquitin-protein transferase activity
Rs_06731.4	GO:0004842	ubiquitin-protein transferase activity
Rs_06731.5	GO:0004842	ubiquitin-protein transferase activity
Rs_06731.6	GO:0004842	ubiquitin-protein transferase activity
Rs_06731.7	GO:0004842	ubiquitin-protein transferase activity
Rs_01043.1	GO:0004814	arginine-tRNA ligase activity
Rs_07054.2	GO:0004812	aminoacyl-tRNA ligase activity
Rs_09416.1	GO:0004812	aminoacyl-tRNA ligase activity
Rs_00035.1	GO:0004812	aminoacyl-tRNA ligase activity
Rs_07640.1	GO:0004812	aminoacyl-tRNA ligase activity
Rs_10451.1	GO:0004812	aminoacyl-tRNA ligase activity
Rs_04408.1	GO:0004807	triose-phosphate isomerase activity
Rs_03947.1	GO:0004806	triglyceride lipase activity
Rs_07086.1	GO:0004764	shikimate 3-dehydrogenase (NADP+) activity
Rs_04418.1	GO:0004751	ribose-5-phosphate isomerase activity
Rs_04418.2	GO:0004751	ribose-5-phosphate isomerase activity
Rs_05682.1	GO:0004748	ribonucleoside-diphosphate reductase activity, thioredoxin disulfide as acceptor
Rs_05829.1	GO:0004674	protein serine/threonine kinase activity
Rs_04810.2	GO:0004672	protein kinase activity
Rs_06599.1	GO:0004672	protein kinase activity
Rs_07570.1	GO:0004672	protein kinase activity
Rs_07959.1	GO:0004672	protein kinase activity
Rs_08055.1	GO:0004672	protein kinase activity
Rs_08380.2	GO:0004672	protein kinase activity
Rs_08383.3	GO:0004672	protein kinase activity
Rs_08725.1	GO:0004672	protein kinase activity
Rs_09574.2	GO:0004672	protein kinase activity
Rs_09574.4	GO:0004672	protein kinase activity
Rs_09574.5	GO:0004672	protein kinase activity
Rs_10087.2	GO:0004672	protein kinase activity
Rs_10349.1	GO:0004672	protein kinase activity
Rs_00385.1	GO:0004672	protein kinase activity
Rs_01633.1	GO:0004672	protein kinase activity
Rs_01954.1	GO:0004672	protein kinase activity
Rs_02339.1	GO:0004672	protein kinase activity
Rs_02735.1	GO:0004672	protein kinase activity
Rs_02764.1	GO:0004672	protein kinase activity
Rs_03326.1	GO:0004672	protein kinase activity
Rs_03341.1	GO:0004672	protein kinase activity
Rs_03529.1	GO:0004672	protein kinase activity
Rs_03529.2	GO:0004672	protein kinase activity
Rs_03529.3	GO:0004672	protein kinase activity
Rs_04061.1	GO:0004672	protein kinase activity
Rs_04067.1	GO:0004672	protein kinase activity
Rs_05527.1	GO:0004672	protein kinase activity
Rs_05528.1	GO:0004672	protein kinase activity
Rs_05528.2	GO:0004672	protein kinase activity
Rs_05975.1	GO:0004672	protein kinase activity
Rs_06033.1	GO:0004672	protein kinase activity
Rs_06033.2	GO:0004672	protein kinase activity
Rs_06424.1	GO:0004672	protein kinase activity
Rs_07326.1	GO:0004672	protein kinase activity
Rs_07326.2	GO:0004672	protein kinase activity
Rs_07326.3	GO:0004672	protein kinase activity
Rs_07326.4	GO:0004672	protein kinase activity
Rs_07607.1	GO:0004672	protein kinase activity
Rs_08329.1	GO:0004672	protein kinase activity
Rs_09262.1	GO:0004672	protein kinase activity
Rs_09541.1	GO:0004672	protein kinase activity
Rs_10150.1	GO:0004672	protein kinase activity
Rs_10374.1	GO:0004672	protein kinase activity
Rs_10381.1	GO:0004672	protein kinase activity
Rs_10381.2	GO:0004672	protein kinase activity
Rs_10398.1	GO:0004672	protein kinase activity
Rs_10400.1	GO:0004672	protein kinase activity
Rs_10402.1	GO:0004672	protein kinase activity
Rs_10651.1	GO:0004672	protein kinase activity
Rs_11184.1	GO:0004672	protein kinase activity
Rs_11184.2	GO:0004672	protein kinase activity
Rs_11513.1	GO:0004672	protein kinase activity
Rs_03545.1	GO:0004671	protein C-terminal S-isoprenylcysteine carboxyl O-methyltransferase activity
Rs_08715.1	GO:0004671	protein C-terminal S-isoprenylcysteine carboxyl O-methyltransferase activity
Rs_05020.1	GO:0004665	prephenate dehydrogenase (NADP+) activity
Rs_00682.1	GO:0004664	prephenate dehydratase activity
Rs_06224.1	GO:0004655	porphobilinogen synthase activity
Rs_11192.1	GO:0004655	porphobilinogen synthase activity
Rs_02324.1	GO:0004650	polygalacturonase activity
Rs_06423.1	GO:0004620	phospholipase activity
Rs_02197.1	GO:0004618	phosphoglycerate kinase activity
Rs_03256.1	GO:0004616	phosphogluconate dehydrogenase (decarboxylating) activity
Rs_10142.1	GO:0004616	phosphogluconate dehydrogenase (decarboxylating) activity
Rs_00266.1	GO:0004616	phosphogluconate dehydrogenase (decarboxylating) activity
Rs_05331.1	GO:0004615	phosphomannomutase activity
Rs_05331.2	GO:0004615	phosphomannomutase activity
Rs_00150.1	GO:0004609	phosphatidylserine decarboxylase activity
Rs_02742.1	GO:0004609	phosphatidylserine decarboxylase activity
Rs_05232.1	GO:0004609	phosphatidylserine decarboxylase activity
Rs_06176.1	GO:0004609	phosphatidylserine decarboxylase activity
Rs_06181.1	GO:0004609	phosphatidylserine decarboxylase activity
Rs_06195.1	GO:0004609	phosphatidylserine decarboxylase activity
Rs_06196.1	GO:0004609	phosphatidylserine decarboxylase activity
Rs_06196.2	GO:0004609	phosphatidylserine decarboxylase activity
Rs_07261.1	GO:0004609	phosphatidylserine decarboxylase activity
Rs_08919.1	GO:0004609	phosphatidylserine decarboxylase activity
Rs_10615.1	GO:0004609	phosphatidylserine decarboxylase activity
Rs_10647.1	GO:0004609	phosphatidylserine decarboxylase activity
Rs_10828.1	GO:0004609	phosphatidylserine decarboxylase activity
Rs_10832.1	GO:0004609	phosphatidylserine decarboxylase activity
Rs_02032.1	GO:0004605	phosphatidate cytidylyltransferase activity
Rs_02840.1	GO:0004602	glutathione peroxidase activity
Rs_02842.1	GO:0004602	glutathione peroxidase activity
Rs_02435.1	GO:0004601	peroxidase activity
Rs_04887.1	GO:0004601	peroxidase activity
Rs_07073.1	GO:0004601	peroxidase activity
Rs_08816.1	GO:0004601	peroxidase activity
Rs_09659.1	GO:0004594	pantothenate kinase activity
Rs_09659.2	GO:0004594	pantothenate kinase activity
Rs_09171.1	GO:0004592	pantoate-beta-alanine ligase activity
Rs_00640.1	GO:0004579	dolichyl-diphosphooligosaccharide-protein glycotransferase activity
Rs_03631.1	GO:0004579	dolichyl-diphosphooligosaccharide-protein glycotransferase activity
Rs_00557.1	GO:0004571	mannosyl-oligosaccharide 1,2-alpha-mannosidase activity
Rs_00557.2	GO:0004571	mannosyl-oligosaccharide 1,2-alpha-mannosidase activity
Rs_00557.3	GO:0004571	mannosyl-oligosaccharide 1,2-alpha-mannosidase activity
Rs_00557.4	GO:0004571	mannosyl-oligosaccharide 1,2-alpha-mannosidase activity
Rs_07584.2	GO:0004571	mannosyl-oligosaccharide 1,2-alpha-mannosidase activity
Rs_08209.1	GO:0004553	hydrolase activity, hydrolyzing O-glycosyl compounds
Rs_00717.1	GO:0004553	hydrolase activity, hydrolyzing O-glycosyl compounds
Rs_03166.1	GO:0004553	hydrolase activity, hydrolyzing O-glycosyl compounds
Rs_03963.2	GO:0004553	hydrolase activity, hydrolyzing O-glycosyl compounds
Rs_08691.1	GO:0004553	hydrolase activity, hydrolyzing O-glycosyl compounds
Rs_09014.1	GO:0004553	hydrolase activity, hydrolyzing O-glycosyl compounds
Rs_09014.2	GO:0004553	hydrolase activity, hydrolyzing O-glycosyl compounds
Rs_09881.1	GO:0004553	hydrolase activity, hydrolyzing O-glycosyl compounds
Rs_11721.1	GO:0004553	hydrolase activity, hydrolyzing O-glycosyl compounds
Rs_11826.1	GO:0004553	hydrolase activity, hydrolyzing O-glycosyl compounds
Rs_11829.1	GO:0004553	hydrolase activity, hydrolyzing O-glycosyl compounds
Rs_03095.1	GO:0004540	ribonuclease activity
Rs_04703.1	GO:0004540	ribonuclease activity
Rs_04703.2	GO:0004540	ribonuclease activity
Rs_00757.2	GO:0004525	ribonuclease III activity
Rs_03174.1	GO:0004525	ribonuclease III activity
Rs_06920.1	GO:0004525	ribonuclease III activity
Rs_00464.1	GO:0004519	endonuclease activity
Rs_07682.1	GO:0004519	endonuclease activity
Rs_07682.2	GO:0004519	endonuclease activity
Rs_05895.1	GO:0004518	nuclease activity
Rs_02158.1	GO:0004518	nuclease activity
Rs_05424.1	GO:0004518	nuclease activity
Rs_00764.1	GO:0004518	nuclease activity
Rs_02124.1	GO:0004518	nuclease activity
Rs_02124.2	GO:0004518	nuclease activity
Rs_03241.1	GO:0004518	nuclease activity
Rs_09330.1	GO:0004518	nuclease activity
Rs_10743.1	GO:0004506	squalene monooxygenase activity
Rs_10743.2	GO:0004506	squalene monooxygenase activity
Rs_10743.3	GO:0004506	squalene monooxygenase activity
Rs_00466.1	GO:0004499	N,N-dimethylaniline monooxygenase activity
Rs_00470.1	GO:0004499	N,N-dimethylaniline monooxygenase activity
Rs_03769.1	GO:0004488	methylenetetrahydrofolate dehydrogenase (NADP+) activity
Rs_01354.1	GO:0004484	mRNA guanylyltransferase activity
Rs_03062.1	GO:0004455	ketol-acid reductoisomerase activity
Rs_03062.2	GO:0004455	ketol-acid reductoisomerase activity
Rs_05084.1	GO:0004421	hydroxymethylglutaryl-CoA synthase activity
Rs_10714.1	GO:0004421	hydroxymethylglutaryl-CoA synthase activity
Rs_10714.2	GO:0004421	hydroxymethylglutaryl-CoA synthase activity
Rs_10714.3	GO:0004421	hydroxymethylglutaryl-CoA synthase activity
Rs_00912.1	GO:0004418	hydroxymethylbilane synthase activity
Rs_09001.1	GO:0004417	hydroxyethylthiazole kinase activity
Rs_09001.2	GO:0004417	hydroxyethylthiazole kinase activity
Rs_02614.1	GO:0004408	holocytochrome-c synthase activity
Rs_05310.1	GO:0004408	holocytochrome-c synthase activity
Rs_02149.1	GO:0004402	histone acetyltransferase activity
Rs_05976.1	GO:0004392	heme oxygenase (decyclizing) activity
Rs_05976.2	GO:0004392	heme oxygenase (decyclizing) activity
Rs_00869.2	GO:0004386	helicase activity
Rs_02971.1	GO:0004386	helicase activity
Rs_08158.1	GO:0004386	helicase activity
Rs_06133.1	GO:0004363	glutathione synthase activity
Rs_10696.1	GO:0004363	glutathione synthase activity
Rs_10706.1	GO:0004363	glutathione synthase activity
Rs_06756.1	GO:0004357	glutamate-cysteine ligase activity
Rs_06756.2	GO:0004357	glutamate-cysteine ligase activity
Rs_10514.1	GO:0004357	glutamate-cysteine ligase activity
Rs_10514.2	GO:0004357	glutamate-cysteine ligase activity
Rs_10514.3	GO:0004357	glutamate-cysteine ligase activity
Rs_03423.1	GO:0004356	glutamate-ammonia ligase activity
Rs_03423.2	GO:0004356	glutamate-ammonia ligase activity
Rs_03961.1	GO:0004345	glucose-6-phosphate dehydrogenase activity
Rs_03804.1	GO:0004329	formate-tetrahydrofolate ligase activity
Rs_00654.1	GO:0004298	threonine-type endopeptidase activity
Rs_00900.1	GO:0004298	threonine-type endopeptidase activity
Rs_00900.2	GO:0004298	threonine-type endopeptidase activity
Rs_01425.1	GO:0004298	threonine-type endopeptidase activity
Rs_03189.1	GO:0004298	threonine-type endopeptidase activity
Rs_03878.1	GO:0004298	threonine-type endopeptidase activity
Rs_03901.1	GO:0004298	threonine-type endopeptidase activity
Rs_04139.1	GO:0004298	threonine-type endopeptidase activity
Rs_04273.1	GO:0004298	threonine-type endopeptidase activity
Rs_06201.1	GO:0004298	threonine-type endopeptidase activity
Rs_07781.1	GO:0004298	threonine-type endopeptidase activity
Rs_08137.1	GO:0004298	threonine-type endopeptidase activity
Rs_09989.1	GO:0004298	threonine-type endopeptidase activity
Rs_10620.1	GO:0004298	threonine-type endopeptidase activity
Rs_11499.1	GO:0004298	threonine-type endopeptidase activity
Rs_11725.2	GO:0004298	threonine-type endopeptidase activity
Rs_00397.1	GO:0004252	serine-type endopeptidase activity
Rs_01939.1	GO:0004252	serine-type endopeptidase activity
Rs_05278.1	GO:0004252	serine-type endopeptidase activity
Rs_03401.1	GO:0004252	serine-type endopeptidase activity
Rs_05538.1	GO:0004252	serine-type endopeptidase activity
Rs_05540.1	GO:0004252	serine-type endopeptidase activity
Rs_05541.1	GO:0004252	serine-type endopeptidase activity
Rs_01946.1	GO:0004222	metalloendopeptidase activity
Rs_02338.1	GO:0004222	metalloendopeptidase activity
Rs_02485.1	GO:0004222	metalloendopeptidase activity
Rs_06590.1	GO:0004222	metalloendopeptidase activity
Rs_06590.2	GO:0004222	metalloendopeptidase activity
Rs_06590.3	GO:0004222	metalloendopeptidase activity
Rs_08228.1	GO:0004222	metalloendopeptidase activity
Rs_02467.1	GO:0004222	metalloendopeptidase activity
Rs_04828.1	GO:0004222	metalloendopeptidase activity
Rs_06396.1	GO:0004222	metalloendopeptidase activity
Rs_06398.1	GO:0004222	metalloendopeptidase activity
Rs_10327.1	GO:0004222	metalloendopeptidase activity
Rs_03798.1	GO:0004222	metalloendopeptidase activity
Rs_01383.1	GO:0004222	metalloendopeptidase activity
Rs_01628.1	GO:0004222	metalloendopeptidase activity
Rs_07857.1	GO:0004222	metalloendopeptidase activity
Rs_09808.1	GO:0004222	metalloendopeptidase activity
Rs_08564.1	GO:0004198	calcium-dependent cysteine-type endopeptidase activity
Rs_08564.2	GO:0004198	calcium-dependent cysteine-type endopeptidase activity
Rs_08564.3	GO:0004198	calcium-dependent cysteine-type endopeptidase activity
Rs_06263.1	GO:0004197	cysteine-type endopeptidase activity
Rs_11152.1	GO:0004197	cysteine-type endopeptidase activity
Rs_09202.1	GO:0004185	serine-type carboxypeptidase activity
Rs_10452.1	GO:0004177	aminopeptidase activity
Rs_01217.1	GO:0004177	aminopeptidase activity
Rs_06711.1	GO:0004175	endopeptidase activity
Rs_11725.1	GO:0004175	endopeptidase activity
Rs_07523.1	GO:0004150	dihydroneopterin aldolase activity
Rs_02596.1	GO:0004140	dephospho-CoA kinase activity
Rs_11436.1	GO:0004129	cytochrome-c oxidase activity
Rs_11714.1	GO:0004129	cytochrome-c oxidase activity
Rs_10222.1	GO:0004129	cytochrome-c oxidase activity
Rs_02536.1	GO:0004129	cytochrome-c oxidase activity
Rs_00371.1	GO:0004129	cytochrome-c oxidase activity
Rs_02811.1	GO:0004129	cytochrome-c oxidase activity
Rs_04947.1	GO:0004126	cytidine deaminase activity
Rs_02775.1	GO:0004115	3',5'-cyclic-AMP phosphodiesterase activity
Rs_10093.1	GO:0004109	coproporphyrinogen oxidase activity
Rs_10093.2	GO:0004109	coproporphyrinogen oxidase activity
Rs_09298.1	GO:0004089	carbonate dehydratase activity
Rs_00445.1	GO:0004066	asparagine synthase (glutamine-hydrolyzing) activity
Rs_02186.1	GO:0004066	asparagine synthase (glutamine-hydrolyzing) activity
Rs_01967.1	GO:0004061	arylformamidase activity
Rs_03884.1	GO:0004057	arginyltransferase activity
Rs_02177.1	GO:0004017	adenylate kinase activity
Rs_04467.1	GO:0003972	RNA ligase (ATP) activity
Rs_00419.1	GO:0003968	RNA-directed 5'-3' RNA polymerase activity
Rs_00420.1	GO:0003968	RNA-directed 5'-3' RNA polymerase activity
Rs_02914.1	GO:0003968	RNA-directed 5'-3' RNA polymerase activity
Rs_03813.1	GO:0003968	RNA-directed 5'-3' RNA polymerase activity
Rs_04393.1	GO:0003968	RNA-directed 5'-3' RNA polymerase activity
Rs_10256.1	GO:0003968	RNA-directed 5'-3' RNA polymerase activity
Rs_07450.1	GO:0003964	RNA-directed DNA polymerase activity
Rs_03162.1	GO:0003954	NADH dehydrogenase activity
Rs_08657.1	GO:0003951	NAD+ kinase activity
Rs_08982.1	GO:0003951	NAD+ kinase activity
Rs_00617.1	GO:0003950	NAD+ ADP-ribosyltransferase activity
Rs_02027.1	GO:0003950	NAD+ ADP-ribosyltransferase activity
Rs_03347.1	GO:0003942	N-acetyl-gamma-glutamyl-phosphate reductase activity
Rs_11626.1	GO:0003942	N-acetyl-gamma-glutamyl-phosphate reductase activity
Rs_05314.1	GO:0003941	L-serine ammonia-lyase activity
Rs_05336.1	GO:0003937	IMP cyclohydrolase activity
Rs_00386.1	GO:0003924	GTPase activity
Rs_00408.1	GO:0003924	GTPase activity
Rs_00667.1	GO:0003924	GTPase activity
Rs_00884.1	GO:0003924	GTPase activity
Rs_01442.1	GO:0003924	GTPase activity
Rs_02808.1	GO:0003924	GTPase activity
Rs_02808.2	GO:0003924	GTPase activity
Rs_02808.3	GO:0003924	GTPase activity
Rs_03104.1	GO:0003924	GTPase activity
Rs_03551.1	GO:0003924	GTPase activity
Rs_05842.1	GO:0003924	GTPase activity
Rs_07692.1	GO:0003924	GTPase activity
Rs_09474.1	GO:0003924	GTPase activity
Rs_09490.1	GO:0003924	GTPase activity
Rs_11281.1	GO:0003924	GTPase activity
Rs_02593.1	GO:0003924	GTPase activity
Rs_01452.1	GO:0003924	GTPase activity
Rs_01453.1	GO:0003924	GTPase activity
Rs_01453.2	GO:0003924	GTPase activity
Rs_01455.1	GO:0003924	GTPase activity
Rs_01455.2	GO:0003924	GTPase activity
Rs_03287.1	GO:0003924	GTPase activity
Rs_03287.2	GO:0003924	GTPase activity
Rs_06671.1	GO:0003924	GTPase activity
Rs_10062.1	GO:0003924	GTPase activity
Rs_10062.2	GO:0003924	GTPase activity
Rs_10062.3	GO:0003924	GTPase activity
Rs_10062.4	GO:0003924	GTPase activity
Rs_02789.1	GO:0003924	GTPase activity
Rs_05845.1	GO:0003924	GTPase activity
Rs_08120.1	GO:0003924	GTPase activity
Rs_04411.1	GO:0003910	DNA ligase (ATP) activity
Rs_07909.1	GO:0003910	DNA ligase (ATP) activity
Rs_04476.1	GO:0003910	DNA ligase (ATP) activity
Rs_11889.1	GO:0003910	DNA ligase (ATP) activity
Rs_00233.1	GO:0003899	DNA-directed 5'-3' RNA polymerase activity
Rs_05136.1	GO:0003899	DNA-directed 5'-3' RNA polymerase activity
Rs_05453.1	GO:0003899	DNA-directed 5'-3' RNA polymerase activity
Rs_05905.1	GO:0003899	DNA-directed 5'-3' RNA polymerase activity
Rs_06400.1	GO:0003899	DNA-directed 5'-3' RNA polymerase activity
Rs_06497.1	GO:0003899	DNA-directed 5'-3' RNA polymerase activity
Rs_06726.1	GO:0003899	DNA-directed 5'-3' RNA polymerase activity
Rs_00826.1	GO:0003899	DNA-directed 5'-3' RNA polymerase activity
Rs_00827.1	GO:0003899	DNA-directed 5'-3' RNA polymerase activity
Rs_06536.1	GO:0003896	DNA primase activity
Rs_06537.1	GO:0003896	DNA primase activity
Rs_06386.1	GO:0003887	DNA-directed DNA polymerase activity
Rs_07193.1	GO:0003883	CTP synthase activity
Rs_08837.1	GO:0003877	ATP adenylyltransferase activity
Rs_01685.1	GO:0003873	6-phosphofructo-2-kinase activity
Rs_10201.1	GO:0003873	6-phosphofructo-2-kinase activity
Rs_08180.1	GO:0003871	5-methyltetrahydropteroyltriglutamate-homocysteine S-methyltransferase activity
Rs_08180.2	GO:0003871	5-methyltetrahydropteroyltriglutamate-homocysteine S-methyltransferase activity
Rs_08634.1	GO:0003864	3-methyl-2-oxobutanoate hydroxymethyltransferase activity
Rs_01567.1	GO:0003857	3-hydroxyacyl-CoA dehydrogenase activity
Rs_08580.1	GO:0003857	3-hydroxyacyl-CoA dehydrogenase activity
Rs_02615.1	GO:0003854	3-beta-hydroxy-delta5-steroid dehydrogenase activity
Rs_09546.1	GO:0003854	3-beta-hydroxy-delta5-steroid dehydrogenase activity
Rs_04106.1	GO:0003847	1-alkyl-2-acetylglycerophosphocholine esterase activity
Rs_00144.1	GO:0003839	gamma-glutamylcyclotransferase activity
Rs_11848.1	GO:0003839	gamma-glutamylcyclotransferase activity
Rs_09900.1	GO:0003830	beta-1,4-mannosylglycoprotein 4-beta-N-acetylglucosaminyltransferase activity
Rs_01794.1	GO:0003824	catalytic activity
Rs_00847.1	GO:0003824	catalytic activity
Rs_04404.1	GO:0003824	catalytic activity
Rs_05647.1	GO:0003824	catalytic activity
Rs_05647.2	GO:0003824	catalytic activity
Rs_05647.3	GO:0003824	catalytic activity
Rs_06714.1	GO:0003824	catalytic activity
Rs_11859.1	GO:0003824	catalytic activity
Rs_11859.2	GO:0003824	catalytic activity
Rs_11859.3	GO:0003824	catalytic activity
Rs_03070.1	GO:0003824	catalytic activity
Rs_00013.1	GO:0003824	catalytic activity
Rs_06710.1	GO:0003824	catalytic activity
Rs_10413.1	GO:0003824	catalytic activity
Rs_11724.1	GO:0003824	catalytic activity
Rs_11724.2	GO:0003824	catalytic activity
Rs_01364.1	GO:0003824	catalytic activity
Rs_03195.1	GO:0003824	catalytic activity
Rs_06474.1	GO:0003824	catalytic activity
Rs_00132.1	GO:0003824	catalytic activity
Rs_00211.1	GO:0003824	catalytic activity
Rs_01785.1	GO:0003824	catalytic activity
Rs_01947.1	GO:0003824	catalytic activity
Rs_02349.1	GO:0003824	catalytic activity
Rs_03845.1	GO:0003824	catalytic activity
Rs_04003.1	GO:0003824	catalytic activity
Rs_04212.1	GO:0003824	catalytic activity
Rs_06989.1	GO:0003824	catalytic activity
Rs_07205.1	GO:0003824	catalytic activity
Rs_07205.2	GO:0003824	catalytic activity
Rs_07208.1	GO:0003824	catalytic activity
Rs_03866.2	GO:0003824	catalytic activity
Rs_10383.1	GO:0003824	catalytic activity
Rs_10423.1	GO:0003824	catalytic activity
Rs_08034.1	GO:0003824	catalytic activity
Rs_08034.2	GO:0003824	catalytic activity
Rs_01071.1	GO:0003824	catalytic activity
Rs_01087.1	GO:0003824	catalytic activity
Rs_02529.1	GO:0003824	catalytic activity
Rs_02529.2	GO:0003824	catalytic activity
Rs_02529.3	GO:0003824	catalytic activity
Rs_02529.4	GO:0003824	catalytic activity
Rs_03038.2	GO:0003824	catalytic activity
Rs_03038.3	GO:0003824	catalytic activity
Rs_03038.4	GO:0003824	catalytic activity
Rs_03398.1	GO:0003824	catalytic activity
Rs_03651.1	GO:0003824	catalytic activity
Rs_05697.1	GO:0003824	catalytic activity
Rs_06032.1	GO:0003824	catalytic activity
Rs_06032.2	GO:0003824	catalytic activity
Rs_07134.1	GO:0003824	catalytic activity
Rs_08031.1	GO:0003824	catalytic activity
Rs_08040.1	GO:0003824	catalytic activity
Rs_08269.1	GO:0003824	catalytic activity
Rs_09712.1	GO:0003824	catalytic activity
Rs_09712.2	GO:0003824	catalytic activity
Rs_10361.1	GO:0003824	catalytic activity
Rs_10587.1	GO:0003824	catalytic activity
Rs_11001.1	GO:0003824	catalytic activity
Rs_11022.1	GO:0003824	catalytic activity
Rs_00765.1	GO:0003796	lysozyme activity
Rs_02585.1	GO:0003779	actin binding
Rs_03610.1	GO:0003779	actin binding
Rs_01408.1	GO:0003779	actin binding
Rs_00489.2	GO:0003779	actin binding
Rs_01619.1	GO:0003779	actin binding
Rs_02247.1	GO:0003779	actin binding
Rs_04006.1	GO:0003779	actin binding
Rs_00160.1	GO:0003777	microtubule motor activity
Rs_04630.1	GO:0003777	microtubule motor activity
Rs_06597.1	GO:0003756	protein disulfide isomerase activity
Rs_01807.1	GO:0003747	translation release factor activity
Rs_01807.2	GO:0003747	translation release factor activity
Rs_01332.1	GO:0003746	translation elongation factor activity
Rs_01332.2	GO:0003746	translation elongation factor activity
Rs_01332.3	GO:0003746	translation elongation factor activity
Rs_10177.1	GO:0003746	translation elongation factor activity
Rs_00191.1	GO:0003743	translation initiation factor activity
Rs_01671.1	GO:0003743	translation initiation factor activity
Rs_03380.1	GO:0003743	translation initiation factor activity
Rs_05668.1	GO:0003743	translation initiation factor activity
Rs_07518.1	GO:0003743	translation initiation factor activity
Rs_06829.1	GO:0003743	translation initiation factor activity
Rs_02756.1	GO:0003743	translation initiation factor activity
Rs_04142.1	GO:0003743	translation initiation factor activity
Rs_00530.1	GO:0003735	structural constituent of ribosome
Rs_01838.1	GO:0003735	structural constituent of ribosome
Rs_03546.1	GO:0003735	structural constituent of ribosome
Rs_05683.1	GO:0003735	structural constituent of ribosome
Rs_00055.1	GO:0003735	structural constituent of ribosome
Rs_00055.2	GO:0003735	structural constituent of ribosome
Rs_00199.1	GO:0003735	structural constituent of ribosome
Rs_00367.1	GO:0003735	structural constituent of ribosome
Rs_00367.2	GO:0003735	structural constituent of ribosome
Rs_00367.3	GO:0003735	structural constituent of ribosome
Rs_00485.1	GO:0003735	structural constituent of ribosome
Rs_00616.1	GO:0003735	structural constituent of ribosome
Rs_00616.2	GO:0003735	structural constituent of ribosome
Rs_00616.3	GO:0003735	structural constituent of ribosome
Rs_00616.4	GO:0003735	structural constituent of ribosome
Rs_00616.5	GO:0003735	structural constituent of ribosome
Rs_00616.6	GO:0003735	structural constituent of ribosome
Rs_00632.1	GO:0003735	structural constituent of ribosome
Rs_00632.2	GO:0003735	structural constituent of ribosome
Rs_00748.1	GO:0003735	structural constituent of ribosome
Rs_00748.2	GO:0003735	structural constituent of ribosome
Rs_00748.3	GO:0003735	structural constituent of ribosome
Rs_00748.4	GO:0003735	structural constituent of ribosome
Rs_00748.5	GO:0003735	structural constituent of ribosome
Rs_00958.1	GO:0003735	structural constituent of ribosome
Rs_00958.2	GO:0003735	structural constituent of ribosome
Rs_00959.1	GO:0003735	structural constituent of ribosome
Rs_02116.1	GO:0003735	structural constituent of ribosome
Rs_03627.1	GO:0003735	structural constituent of ribosome
Rs_03627.2	GO:0003735	structural constituent of ribosome
Rs_03658.1	GO:0003735	structural constituent of ribosome
Rs_04249.1	GO:0003735	structural constituent of ribosome
Rs_04250.1	GO:0003735	structural constituent of ribosome
Rs_04484.1	GO:0003735	structural constituent of ribosome
Rs_04780.1	GO:0003735	structural constituent of ribosome
Rs_05171.1	GO:0003735	structural constituent of ribosome
Rs_05363.1	GO:0003735	structural constituent of ribosome
Rs_05698.1	GO:0003735	structural constituent of ribosome
Rs_06001.1	GO:0003735	structural constituent of ribosome
Rs_06001.2	GO:0003735	structural constituent of ribosome
Rs_06001.3	GO:0003735	structural constituent of ribosome
Rs_06300.1	GO:0003735	structural constituent of ribosome
Rs_06454.1	GO:0003735	structural constituent of ribosome
Rs_06739.2	GO:0003735	structural constituent of ribosome
Rs_06739.3	GO:0003735	structural constituent of ribosome
Rs_06947.1	GO:0003735	structural constituent of ribosome
Rs_06947.2	GO:0003735	structural constituent of ribosome
Rs_07040.1	GO:0003735	structural constituent of ribosome
Rs_07125.1	GO:0003735	structural constituent of ribosome
Rs_07409.1	GO:0003735	structural constituent of ribosome
Rs_07493.1	GO:0003735	structural constituent of ribosome
Rs_07663.1	GO:0003735	structural constituent of ribosome
Rs_08711.1	GO:0003735	structural constituent of ribosome
Rs_10095.1	GO:0003735	structural constituent of ribosome
Rs_10095.2	GO:0003735	structural constituent of ribosome
Rs_10436.1	GO:0003735	structural constituent of ribosome
Rs_11882.1	GO:0003735	structural constituent of ribosome
Rs_10239.1	GO:0003735	structural constituent of ribosome
Rs_05709.1	GO:0003735	structural constituent of ribosome
Rs_03441.1	GO:0003735	structural constituent of ribosome
Rs_00332.1	GO:0003735	structural constituent of ribosome
Rs_00338.1	GO:0003735	structural constituent of ribosome
Rs_00388.1	GO:0003735	structural constituent of ribosome
Rs_00422.1	GO:0003735	structural constituent of ribosome
Rs_00486.1	GO:0003735	structural constituent of ribosome
Rs_00522.1	GO:0003735	structural constituent of ribosome
Rs_00532.1	GO:0003735	structural constituent of ribosome
Rs_00631.1	GO:0003735	structural constituent of ribosome
Rs_00852.1	GO:0003735	structural constituent of ribosome
Rs_01197.1	GO:0003735	structural constituent of ribosome
Rs_01197.2	GO:0003735	structural constituent of ribosome
Rs_01547.1	GO:0003735	structural constituent of ribosome
Rs_01795.1	GO:0003735	structural constituent of ribosome
Rs_02248.1	GO:0003735	structural constituent of ribosome
Rs_02719.1	GO:0003735	structural constituent of ribosome
Rs_03447.1	GO:0003735	structural constituent of ribosome
Rs_03617.1	GO:0003735	structural constituent of ribosome
Rs_04089.1	GO:0003735	structural constituent of ribosome
Rs_04168.1	GO:0003735	structural constituent of ribosome
Rs_04168.2	GO:0003735	structural constituent of ribosome
Rs_04626.1	GO:0003735	structural constituent of ribosome
Rs_04997.1	GO:0003735	structural constituent of ribosome
Rs_05036.1	GO:0003735	structural constituent of ribosome
Rs_05295.1	GO:0003735	structural constituent of ribosome
Rs_06058.1	GO:0003735	structural constituent of ribosome
Rs_06406.1	GO:0003735	structural constituent of ribosome
Rs_06519.1	GO:0003735	structural constituent of ribosome
Rs_06565.1	GO:0003735	structural constituent of ribosome
Rs_06624.1	GO:0003735	structural constituent of ribosome
Rs_07170.1	GO:0003735	structural constituent of ribosome
Rs_07221.1	GO:0003735	structural constituent of ribosome
Rs_07380.1	GO:0003735	structural constituent of ribosome
Rs_07380.2	GO:0003735	structural constituent of ribosome
Rs_07664.1	GO:0003735	structural constituent of ribosome
Rs_09448.1	GO:0003735	structural constituent of ribosome
Rs_09807.1	GO:0003735	structural constituent of ribosome
Rs_09807.2	GO:0003735	structural constituent of ribosome
Rs_09807.3	GO:0003735	structural constituent of ribosome
Rs_09826.1	GO:0003735	structural constituent of ribosome
Rs_09826.2	GO:0003735	structural constituent of ribosome
Rs_09934.1	GO:0003735	structural constituent of ribosome
Rs_09995.1	GO:0003735	structural constituent of ribosome
Rs_10077.1	GO:0003735	structural constituent of ribosome
Rs_07555.1	GO:0003735	structural constituent of ribosome
Rs_08039.1	GO:0003729	mRNA binding
Rs_11214.1	GO:0003729	mRNA binding
Rs_11298.1	GO:0003729	mRNA binding
Rs_00579.1	GO:0003723	RNA binding
Rs_01449.1	GO:0003723	RNA binding
Rs_01697.1	GO:0003723	RNA binding
Rs_06604.1	GO:0003723	RNA binding
Rs_02818.1	GO:0003723	RNA binding
Rs_00413.1	GO:0003723	RNA binding
Rs_00413.2	GO:0003723	RNA binding
Rs_04977.1	GO:0003723	RNA binding
Rs_06712.1	GO:0003723	RNA binding
Rs_06712.2	GO:0003723	RNA binding
Rs_06712.3	GO:0003723	RNA binding
Rs_06712.4	GO:0003723	RNA binding
Rs_08674.1	GO:0003723	RNA binding
Rs_08707.1	GO:0003723	RNA binding
Rs_11726.1	GO:0003723	RNA binding
Rs_02210.1	GO:0003723	RNA binding
Rs_02211.1	GO:0003723	RNA binding
Rs_00650.1	GO:0003723	RNA binding
Rs_00399.1	GO:0003723	RNA binding
Rs_05161.1	GO:0003723	RNA binding
Rs_07123.1	GO:0003723	RNA binding
Rs_07124.1	GO:0003723	RNA binding
Rs_00802.1	GO:0003723	RNA binding
Rs_00973.1	GO:0003723	RNA binding
Rs_06739.1	GO:0003723	RNA binding
Rs_01704.1	GO:0003723	RNA binding
Rs_06392.1	GO:0003723	RNA binding
Rs_06392.2	GO:0003723	RNA binding
Rs_00390.1	GO:0003723	RNA binding
Rs_00404.1	GO:0003723	RNA binding
Rs_01414.1	GO:0003723	RNA binding
Rs_01414.2	GO:0003723	RNA binding
Rs_01414.3	GO:0003723	RNA binding
Rs_01930.1	GO:0003723	RNA binding
Rs_02878.1	GO:0003723	RNA binding
Rs_03285.1	GO:0003723	RNA binding
Rs_03392.1	GO:0003723	RNA binding
Rs_03691.1	GO:0003723	RNA binding
Rs_04189.1	GO:0003723	RNA binding
Rs_04540.1	GO:0003723	RNA binding
Rs_04790.1	GO:0003723	RNA binding
Rs_05071.1	GO:0003723	RNA binding
Rs_05951.1	GO:0003723	RNA binding
Rs_06473.1	GO:0003723	RNA binding
Rs_07028.1	GO:0003723	RNA binding
Rs_07028.2	GO:0003723	RNA binding
Rs_10095.3	GO:0003723	RNA binding
Rs_02958.1	GO:0003714	transcription corepressor activity
Rs_03759.1	GO:0003689	DNA clamp loader activity
Rs_06851.1	GO:0003684	damaged DNA binding
Rs_01524.3	GO:0003684	damaged DNA binding
Rs_01524.1	GO:0003684	damaged DNA binding
Rs_01524.2	GO:0003684	damaged DNA binding
Rs_02940.1	GO:0003682	chromatin binding
Rs_03102.1	GO:0003682	chromatin binding
Rs_09739.1	GO:0003678	DNA helicase activity
Rs_11283.1	GO:0003678	DNA helicase activity
Rs_07300.1	GO:0003677	DNA binding
Rs_07300.2	GO:0003677	DNA binding
Rs_07300.3	GO:0003677	DNA binding
Rs_11798.1	GO:0003677	DNA binding
Rs_09577.1	GO:0003677	DNA binding
Rs_01677.1	GO:0003677	DNA binding
Rs_02478.2	GO:0003677	DNA binding
Rs_08003.1	GO:0003677	DNA binding
Rs_02114.1	GO:0003677	DNA binding
Rs_04227.1	GO:0003677	DNA binding
Rs_03458.1	GO:0003677	DNA binding
Rs_09295.1	GO:0003677	DNA binding
Rs_09295.2	GO:0003677	DNA binding
Rs_09295.3	GO:0003677	DNA binding
Rs_00224.1	GO:0003677	DNA binding
Rs_00929.1	GO:0003677	DNA binding
Rs_01288.1	GO:0003677	DNA binding
Rs_05860.1	GO:0003677	DNA binding
Rs_01337.1	GO:0003677	DNA binding
Rs_01485.1	GO:0003677	DNA binding
Rs_07544.1	GO:0003677	DNA binding
Rs_07987.1	GO:0003677	DNA binding
Rs_01766.1	GO:0003677	DNA binding
Rs_01767.1	GO:0003677	DNA binding
Rs_02478.1	GO:0003677	DNA binding
Rs_05777.1	GO:0003677	DNA binding
Rs_00890.1	GO:0003677	DNA binding
Rs_00891.1	GO:0003677	DNA binding
Rs_00086.1	GO:0003677	DNA binding
Rs_01115.1	GO:0003677	DNA binding
Rs_02625.1	GO:0003677	DNA binding
Rs_04272.1	GO:0003677	DNA binding
Rs_09535.1	GO:0003677	DNA binding
Rs_09860.1	GO:0003677	DNA binding
Rs_09862.1	GO:0003677	DNA binding
Rs_05421.1	GO:0003677	DNA binding
Rs_02955.1	GO:0003677	DNA binding
Rs_08374.1	GO:0003677	DNA binding
Rs_01974.1	GO:0003677	DNA binding
Rs_02956.1	GO:0003677	DNA binding
Rs_04170.1	GO:0003677	DNA binding
Rs_05901.1	GO:0003677	DNA binding
Rs_03197.1	GO:0003677	DNA binding
Rs_09512.1	GO:0003677	DNA binding
Rs_00982.1	GO:0003677	DNA binding
Rs_01093.1	GO:0003677	DNA binding
Rs_01095.1	GO:0003677	DNA binding
Rs_01096.1	GO:0003677	DNA binding
Rs_01119.1	GO:0003677	DNA binding
Rs_01153.1	GO:0003677	DNA binding
Rs_01153.2	GO:0003677	DNA binding
Rs_01153.3	GO:0003677	DNA binding
Rs_01476.1	GO:0003677	DNA binding
Rs_01596.1	GO:0003677	DNA binding
Rs_02201.1	GO:0003677	DNA binding
Rs_02295.1	GO:0003677	DNA binding
Rs_03150.1	GO:0003677	DNA binding
Rs_03454.1	GO:0003677	DNA binding
Rs_08407.1	GO:0003677	DNA binding
Rs_09004.1	GO:0003677	DNA binding
Rs_09409.1	GO:0003677	DNA binding
Rs_08446.1	GO:0003676	nucleic acid binding
Rs_06329.1	GO:0003676	nucleic acid binding
Rs_00122.1	GO:0003676	nucleic acid binding
Rs_07926.1	GO:0003676	nucleic acid binding
Rs_02276.1	GO:0003676	nucleic acid binding
Rs_05938.1	GO:0003676	nucleic acid binding
Rs_07715.1	GO:0003676	nucleic acid binding
Rs_07715.2	GO:0003676	nucleic acid binding
Rs_05825.1	GO:0003676	nucleic acid binding
Rs_07254.1	GO:0003676	nucleic acid binding
Rs_08826.2	GO:0003676	nucleic acid binding
Rs_03642.1	GO:0003676	nucleic acid binding
Rs_00109.1	GO:0003676	nucleic acid binding
Rs_00197.1	GO:0003676	nucleic acid binding
Rs_00686.1	GO:0003676	nucleic acid binding
Rs_00869.1	GO:0003676	nucleic acid binding
Rs_01490.1	GO:0003676	nucleic acid binding
Rs_01746.1	GO:0003676	nucleic acid binding
Rs_01764.1	GO:0003676	nucleic acid binding
Rs_01765.1	GO:0003676	nucleic acid binding
Rs_01996.1	GO:0003676	nucleic acid binding
Rs_02191.1	GO:0003676	nucleic acid binding
Rs_02700.1	GO:0003676	nucleic acid binding
Rs_03056.1	GO:0003676	nucleic acid binding
Rs_03056.2	GO:0003676	nucleic acid binding
Rs_03056.3	GO:0003676	nucleic acid binding
Rs_03286.1	GO:0003676	nucleic acid binding
Rs_03487.1	GO:0003676	nucleic acid binding
Rs_03487.2	GO:0003676	nucleic acid binding
Rs_03562.1	GO:0003676	nucleic acid binding
Rs_04000.1	GO:0003676	nucleic acid binding
Rs_04624.1	GO:0003676	nucleic acid binding
Rs_05091.1	GO:0003676	nucleic acid binding
Rs_05169.1	GO:0003676	nucleic acid binding
Rs_05404.1	GO:0003676	nucleic acid binding
Rs_06006.1	GO:0003676	nucleic acid binding
Rs_06030.1	GO:0003676	nucleic acid binding
Rs_06066.1	GO:0003676	nucleic acid binding
Rs_06674.1	GO:0003676	nucleic acid binding
Rs_08072.1	GO:0003676	nucleic acid binding
Rs_08158.2	GO:0003676	nucleic acid binding
Rs_08362.1	GO:0003676	nucleic acid binding
Rs_09533.1	GO:0003676	nucleic acid binding
Rs_09974.1	GO:0003676	nucleic acid binding
Rs_10069.1	GO:0003676	nucleic acid binding
Rs_10069.2	GO:0003676	nucleic acid binding
Rs_10069.3	GO:0003676	nucleic acid binding
Rs_10069.4	GO:0003676	nucleic acid binding
Rs_10332.1	GO:0003676	nucleic acid binding
Rs_11206.1	GO:0003676	nucleic acid binding
Rs_11636.1	GO:0003676	nucleic acid binding
Rs_11637.1	GO:0003676	nucleic acid binding
Rs_11653.1	GO:0003676	nucleic acid binding
Rs_04080.1	GO:0003676	nucleic acid binding
Rs_07196.1	GO:0003676	nucleic acid binding
Rs_00232.1	GO:0003676	nucleic acid binding
Rs_00306.1	GO:0003676	nucleic acid binding
Rs_00340.1	GO:0003676	nucleic acid binding
Rs_00709.1	GO:0003676	nucleic acid binding
Rs_00930.1	GO:0003676	nucleic acid binding
Rs_00983.1	GO:0003676	nucleic acid binding
Rs_01006.1	GO:0003676	nucleic acid binding
Rs_01135.1	GO:0003676	nucleic acid binding
Rs_01845.1	GO:0003676	nucleic acid binding
Rs_01970.1	GO:0003676	nucleic acid binding
Rs_02259.1	GO:0003676	nucleic acid binding
Rs_02526.1	GO:0003676	nucleic acid binding
Rs_02656.1	GO:0003676	nucleic acid binding
Rs_02659.1	GO:0003676	nucleic acid binding
Rs_02695.1	GO:0003676	nucleic acid binding
Rs_02785.2	GO:0003676	nucleic acid binding
Rs_02785.3	GO:0003676	nucleic acid binding
Rs_03076.1	GO:0003676	nucleic acid binding
Rs_03420.1	GO:0003676	nucleic acid binding
Rs_03442.1	GO:0003676	nucleic acid binding
Rs_03829.1	GO:0003676	nucleic acid binding
Rs_03939.1	GO:0003676	nucleic acid binding
Rs_04008.1	GO:0003676	nucleic acid binding
Rs_04019.1	GO:0003676	nucleic acid binding
Rs_04126.1	GO:0003676	nucleic acid binding
Rs_04157.1	GO:0003676	nucleic acid binding
Rs_04280.1	GO:0003676	nucleic acid binding
Rs_04319.1	GO:0003676	nucleic acid binding
Rs_04841.1	GO:0003676	nucleic acid binding
Rs_04875.1	GO:0003676	nucleic acid binding
Rs_05349.1	GO:0003676	nucleic acid binding
Rs_06068.1	GO:0003676	nucleic acid binding
Rs_06391.1	GO:0003676	nucleic acid binding
Rs_06414.1	GO:0003676	nucleic acid binding
Rs_06581.1	GO:0003676	nucleic acid binding
Rs_06778.1	GO:0003676	nucleic acid binding
Rs_06892.1	GO:0003676	nucleic acid binding
Rs_06899.1	GO:0003676	nucleic acid binding
Rs_07846.1	GO:0003676	nucleic acid binding
Rs_08076.1	GO:0003676	nucleic acid binding
Rs_08177.1	GO:0003676	nucleic acid binding
Rs_08462.1	GO:0003676	nucleic acid binding
Rs_08467.1	GO:0003676	nucleic acid binding
Rs_08541.1	GO:0003676	nucleic acid binding
Rs_08601.1	GO:0003676	nucleic acid binding
Rs_08618.1	GO:0003676	nucleic acid binding
Rs_08775.1	GO:0003676	nucleic acid binding
Rs_09278.1	GO:0003676	nucleic acid binding
Rs_09406.1	GO:0003676	nucleic acid binding
Rs_09680.1	GO:0003676	nucleic acid binding
Rs_09680.2	GO:0003676	nucleic acid binding
Rs_09709.1	GO:0003676	nucleic acid binding
Rs_09955.1	GO:0003676	nucleic acid binding
Rs_10042.1	GO:0003676	nucleic acid binding
Rs_10230.1	GO:0003676	nucleic acid binding
Rs_10416.1	GO:0003676	nucleic acid binding
Rs_10591.1	GO:0003676	nucleic acid binding
Rs_11255.1	GO:0003676	nucleic acid binding
Rs_11274.1	GO:0003676	nucleic acid binding
Rs_03937.1	GO:0002161	aminoacyl-tRNA editing activity
Rs_03982.1	GO:0001671	ATPase activator activity
Rs_00425.1	GO:0000978	RNA polymerase II proximal promoter sequence-specific DNA binding
Rs_06374.1	GO:0000978	RNA polymerase II proximal promoter sequence-specific DNA binding
Rs_03867.1	GO:0000774	adenyl-nucleotide exchange factor activity
Rs_03533.1	GO:0000340	RNA 7-methylguanosine cap binding
Rs_09531.1	GO:0000340	RNA 7-methylguanosine cap binding
Rs_09908.1	GO:0000334	3-hydroxyanthranilate 3,4-dioxygenase activity
Rs_09908.2	GO:0000334	3-hydroxyanthranilate 3,4-dioxygenase activity
Rs_09908.3	GO:0000334	3-hydroxyanthranilate 3,4-dioxygenase activity
Rs_10784.2	GO:0000287	magnesium ion binding
Rs_07411.1	GO:0000287	magnesium ion binding
Rs_01018.1	GO:0000287	magnesium ion binding
Rs_02335.1	GO:0000287	magnesium ion binding
Rs_03827.1	GO:0000287	magnesium ion binding
Rs_01513.1	GO:0000213	tRNA-intron endonuclease activity
Rs_05225.1	GO:0000213	tRNA-intron endonuclease activity
Rs_07060.1	GO:0000166	nucleotide binding
Rs_06390.1	GO:0000166	nucleotide binding
Rs_00772.1	GO:0000166	nucleotide binding
Rs_01506.1	GO:0000166	nucleotide binding
Rs_01506.2	GO:0000166	nucleotide binding
Rs_02267.1	GO:0000166	nucleotide binding
Rs_02319.1	GO:0000166	nucleotide binding
Rs_02319.2	GO:0000166	nucleotide binding
Rs_02671.1	GO:0000166	nucleotide binding
Rs_06442.1	GO:0000166	nucleotide binding
Rs_06568.1	GO:0000166	nucleotide binding
Rs_06568.2	GO:0000166	nucleotide binding
Rs_07054.1	GO:0000166	nucleotide binding
Rs_07636.1	GO:0000166	nucleotide binding
Rs_08233.1	GO:0000166	nucleotide binding
Rs_08541.2	GO:0000166	nucleotide binding
Rs_10494.1	GO:0000166	nucleotide binding
Rs_02957.1	GO:0000155	phosphorelay sensor kinase activity
Rs_07322.1	GO:0000155	phosphorelay sensor kinase activity
Rs_07785.1	GO:0000155	phosphorelay sensor kinase activity
Rs_10915.2	GO:0000155	phosphorelay sensor kinase activity
Rs_10919.1	GO:0000155	phosphorelay sensor kinase activity
Rs_01945.1	GO:0000062	fatty-acyl-CoA binding
Rs_03133.1	GO:0000062	fatty-acyl-CoA binding
Rs_03986.1	GO:0000062	fatty-acyl-CoA binding
Rs_03838.1	GO:0000049	tRNA binding
Rs_02989.1	GO:0000049	tRNA binding
Rs_05784.1	GO:0000049	tRNA binding

## Sheet: CC
Protein	GO	Cellular component
Rs_05422.1	GO:0070461	SAGA-type complex
Rs_05422.2	GO:0070461	SAGA-type complex
Rs_05422.3	GO:0070461	SAGA-type complex
Rs_03096.1	GO:0032040	small-subunit processome
Rs_04208.1	GO:0032040	small-subunit processome
Rs_04208.2	GO:0032040	small-subunit processome
Rs_08620.1	GO:0032040	small-subunit processome
Rs_03179.1	GO:0031966	mitochondrial membrane
Rs_00268.1	GO:0031965	nuclear membrane
Rs_08109.1	GO:0031011	Ino80 complex
Rs_02560.1	GO:0030176	integral component of endoplasmic reticulum membrane
Rs_02560.2	GO:0030176	integral component of endoplasmic reticulum membrane
Rs_02560.3	GO:0030176	integral component of endoplasmic reticulum membrane
Rs_02560.4	GO:0030176	integral component of endoplasmic reticulum membrane
Rs_02560.5	GO:0030176	integral component of endoplasmic reticulum membrane
Rs_07041.1	GO:0019867	outer membrane
Rs_09998.1	GO:0017119	Golgi transport complex
Rs_10269.1	GO:0017119	Golgi transport complex
Rs_00039.1	GO:0016021	integral component of membrane
Rs_00092.1	GO:0016021	integral component of membrane
Rs_00157.1	GO:0016021	integral component of membrane
Rs_00216.1	GO:0016021	integral component of membrane
Rs_00598.1	GO:0016021	integral component of membrane
Rs_00621.1	GO:0016021	integral component of membrane
Rs_00637.1	GO:0016021	integral component of membrane
Rs_00779.1	GO:0016021	integral component of membrane
Rs_00780.1	GO:0016021	integral component of membrane
Rs_00780.2	GO:0016021	integral component of membrane
Rs_00780.3	GO:0016021	integral component of membrane
Rs_00780.4	GO:0016021	integral component of membrane
Rs_00851.1	GO:0016021	integral component of membrane
Rs_00950.1	GO:0016021	integral component of membrane
Rs_01276.3	GO:0016021	integral component of membrane
Rs_01276.4	GO:0016021	integral component of membrane
Rs_01350.1	GO:0016021	integral component of membrane
Rs_01350.2	GO:0016021	integral component of membrane
Rs_01483.1	GO:0016021	integral component of membrane
Rs_01714.1	GO:0016021	integral component of membrane
Rs_01868.1	GO:0016021	integral component of membrane
Rs_01890.1	GO:0016021	integral component of membrane
Rs_01890.2	GO:0016021	integral component of membrane
Rs_01957.1	GO:0016021	integral component of membrane
Rs_01966.1	GO:0016021	integral component of membrane
Rs_01968.1	GO:0016021	integral component of membrane
Rs_02001.1	GO:0016021	integral component of membrane
Rs_02102.1	GO:0016021	integral component of membrane
Rs_02102.2	GO:0016021	integral component of membrane
Rs_02102.3	GO:0016021	integral component of membrane
Rs_02102.4	GO:0016021	integral component of membrane
Rs_02135.1	GO:0016021	integral component of membrane
Rs_02135.2	GO:0016021	integral component of membrane
Rs_02135.3	GO:0016021	integral component of membrane
Rs_02168.1	GO:0016021	integral component of membrane
Rs_02533.1	GO:0016021	integral component of membrane
Rs_02533.2	GO:0016021	integral component of membrane
Rs_02534.1	GO:0016021	integral component of membrane
Rs_02561.1	GO:0016021	integral component of membrane
Rs_02611.1	GO:0016021	integral component of membrane
Rs_02612.1	GO:0016021	integral component of membrane
Rs_02729.1	GO:0016021	integral component of membrane
Rs_02896.1	GO:0016021	integral component of membrane
Rs_02980.1	GO:0016021	integral component of membrane
Rs_03005.1	GO:0016021	integral component of membrane
Rs_03025.1	GO:0016021	integral component of membrane
Rs_03131.1	GO:0016021	integral component of membrane
Rs_03131.2	GO:0016021	integral component of membrane
Rs_03131.3	GO:0016021	integral component of membrane
Rs_03188.1	GO:0016021	integral component of membrane
Rs_03188.2	GO:0016021	integral component of membrane
Rs_03436.1	GO:0016021	integral component of membrane
Rs_03524.2	GO:0016021	integral component of membrane
Rs_03844.1	GO:0016021	integral component of membrane
Rs_03844.2	GO:0016021	integral component of membrane
Rs_03844.3	GO:0016021	integral component of membrane
Rs_03984.1	GO:0016021	integral component of membrane
Rs_04318.1	GO:0016021	integral component of membrane
Rs_04318.2	GO:0016021	integral component of membrane
Rs_04318.3	GO:0016021	integral component of membrane
Rs_04387.1	GO:0016021	integral component of membrane
Rs_04435.1	GO:0016021	integral component of membrane
Rs_04466.1	GO:0016021	integral component of membrane
Rs_04466.2	GO:0016021	integral component of membrane
Rs_04466.3	GO:0016021	integral component of membrane
Rs_04503.1	GO:0016021	integral component of membrane
Rs_04824.1	GO:0016021	integral component of membrane
Rs_04871.1	GO:0016021	integral component of membrane
Rs_05368.1	GO:0016021	integral component of membrane
Rs_05397.1	GO:0016021	integral component of membrane
Rs_05397.2	GO:0016021	integral component of membrane
Rs_05578.1	GO:0016021	integral component of membrane
Rs_05699.1	GO:0016021	integral component of membrane
Rs_05699.2	GO:0016021	integral component of membrane
Rs_05763.1	GO:0016021	integral component of membrane
Rs_05763.2	GO:0016021	integral component of membrane
Rs_05763.3	GO:0016021	integral component of membrane
Rs_05763.4	GO:0016021	integral component of membrane
Rs_05763.5	GO:0016021	integral component of membrane
Rs_05763.6	GO:0016021	integral component of membrane
Rs_05763.7	GO:0016021	integral component of membrane
Rs_05817.1	GO:0016021	integral component of membrane
Rs_06063.1	GO:0016021	integral component of membrane
Rs_06248.1	GO:0016021	integral component of membrane
Rs_06531.1	GO:0016021	integral component of membrane
Rs_06546.1	GO:0016021	integral component of membrane
Rs_06576.1	GO:0016021	integral component of membrane
Rs_06576.2	GO:0016021	integral component of membrane
Rs_06576.3	GO:0016021	integral component of membrane
Rs_06577.1	GO:0016021	integral component of membrane
Rs_06702.1	GO:0016021	integral component of membrane
Rs_06841.1	GO:0016021	integral component of membrane
Rs_07212.1	GO:0016021	integral component of membrane
Rs_07212.2	GO:0016021	integral component of membrane
Rs_07212.3	GO:0016021	integral component of membrane
Rs_07320.1	GO:0016021	integral component of membrane
Rs_07400.1	GO:0016021	integral component of membrane
Rs_07400.2	GO:0016021	integral component of membrane
Rs_07629.1	GO:0016021	integral component of membrane
Rs_08041.1	GO:0016021	integral component of membrane
Rs_08146.1	GO:0016021	integral component of membrane
Rs_08157.1	GO:0016021	integral component of membrane
Rs_08157.2	GO:0016021	integral component of membrane
Rs_08183.1	GO:0016021	integral component of membrane
Rs_08218.1	GO:0016021	integral component of membrane
Rs_08440.1	GO:0016021	integral component of membrane
Rs_08441.1	GO:0016021	integral component of membrane
Rs_08447.1	GO:0016021	integral component of membrane
Rs_08460.1	GO:0016021	integral component of membrane
Rs_08751.1	GO:0016021	integral component of membrane
Rs_08857.1	GO:0016021	integral component of membrane
Rs_08857.2	GO:0016021	integral component of membrane
Rs_08977.1	GO:0016021	integral component of membrane
Rs_09070.1	GO:0016021	integral component of membrane
Rs_09389.1	GO:0016021	integral component of membrane
Rs_09463.1	GO:0016021	integral component of membrane
Rs_09507.1	GO:0016021	integral component of membrane
Rs_10192.1	GO:0016021	integral component of membrane
Rs_10193.1	GO:0016021	integral component of membrane
Rs_10246.1	GO:0016021	integral component of membrane
Rs_10446.1	GO:0016021	integral component of membrane
Rs_10841.1	GO:0016021	integral component of membrane
Rs_10955.1	GO:0016021	integral component of membrane
Rs_11132.1	GO:0016021	integral component of membrane
Rs_11166.1	GO:0016021	integral component of membrane
Rs_11435.1	GO:0016021	integral component of membrane
Rs_11582.1	GO:0016021	integral component of membrane
Rs_11715.1	GO:0016021	integral component of membrane
Rs_11740.1	GO:0016021	integral component of membrane
Rs_04169.1	GO:0016021	integral component of membrane
Rs_08501.1	GO:0016021	integral component of membrane
Rs_00296.1	GO:0016021	integral component of membrane
Rs_00758.1	GO:0016021	integral component of membrane
Rs_00837.1	GO:0016021	integral component of membrane
Rs_01163.1	GO:0016021	integral component of membrane
Rs_01911.1	GO:0016021	integral component of membrane
Rs_01911.2	GO:0016021	integral component of membrane
Rs_01911.3	GO:0016021	integral component of membrane
Rs_02364.1	GO:0016021	integral component of membrane
Rs_02367.1	GO:0016021	integral component of membrane
Rs_02703.1	GO:0016021	integral component of membrane
Rs_02908.1	GO:0016021	integral component of membrane
Rs_03269.1	GO:0016021	integral component of membrane
Rs_03634.1	GO:0016021	integral component of membrane
Rs_03788.1	GO:0016021	integral component of membrane
Rs_04056.1	GO:0016021	integral component of membrane
Rs_04183.1	GO:0016021	integral component of membrane
Rs_04444.1	GO:0016021	integral component of membrane
Rs_04850.1	GO:0016021	integral component of membrane
Rs_04850.2	GO:0016021	integral component of membrane
Rs_04850.3	GO:0016021	integral component of membrane
Rs_04850.4	GO:0016021	integral component of membrane
Rs_05162.1	GO:0016021	integral component of membrane
Rs_05163.1	GO:0016021	integral component of membrane
Rs_05198.1	GO:0016021	integral component of membrane
Rs_05199.1	GO:0016021	integral component of membrane
Rs_05200.1	GO:0016021	integral component of membrane
Rs_06317.1	GO:0016021	integral component of membrane
Rs_07072.1	GO:0016021	integral component of membrane
Rs_07072.2	GO:0016021	integral component of membrane
Rs_07081.1	GO:0016021	integral component of membrane
Rs_07129.1	GO:0016021	integral component of membrane
Rs_07348.1	GO:0016021	integral component of membrane
Rs_07434.1	GO:0016021	integral component of membrane
Rs_07775.1	GO:0016021	integral component of membrane
Rs_07775.2	GO:0016021	integral component of membrane
Rs_08005.1	GO:0016021	integral component of membrane
Rs_09216.1	GO:0016021	integral component of membrane
Rs_09216.2	GO:0016021	integral component of membrane
Rs_09451.1	GO:0016021	integral component of membrane
Rs_09714.1	GO:0016021	integral component of membrane
Rs_10585.1	GO:0016021	integral component of membrane
Rs_11314.1	GO:0016021	integral component of membrane
Rs_11390.1	GO:0016021	integral component of membrane
Rs_11480.1	GO:0016021	integral component of membrane
Rs_02541.1	GO:0016021	integral component of membrane
Rs_03270.1	GO:0016021	integral component of membrane
Rs_10544.1	GO:0016021	integral component of membrane
Rs_06566.1	GO:0016021	integral component of membrane
Rs_04585.1	GO:0016021	integral component of membrane
Rs_01471.1	GO:0016021	integral component of membrane
Rs_00018.1	GO:0016021	integral component of membrane
Rs_00018.2	GO:0016021	integral component of membrane
Rs_00045.1	GO:0016021	integral component of membrane
Rs_00056.1	GO:0016021	integral component of membrane
Rs_00168.1	GO:0016021	integral component of membrane
Rs_00457.1	GO:0016021	integral component of membrane
Rs_00457.2	GO:0016021	integral component of membrane
Rs_00507.1	GO:0016021	integral component of membrane
Rs_00508.1	GO:0016021	integral component of membrane
Rs_00810.1	GO:0016021	integral component of membrane
Rs_01025.1	GO:0016021	integral component of membrane
Rs_01077.1	GO:0016021	integral component of membrane
Rs_01322.1	GO:0016021	integral component of membrane
Rs_01404.1	GO:0016021	integral component of membrane
Rs_01489.1	GO:0016021	integral component of membrane
Rs_01657.1	GO:0016021	integral component of membrane
Rs_02217.1	GO:0016021	integral component of membrane
Rs_02990.1	GO:0016021	integral component of membrane
Rs_03360.1	GO:0016021	integral component of membrane
Rs_03433.1	GO:0016021	integral component of membrane
Rs_03775.1	GO:0016021	integral component of membrane
Rs_03775.2	GO:0016021	integral component of membrane
Rs_03775.3	GO:0016021	integral component of membrane
Rs_03776.1	GO:0016021	integral component of membrane
Rs_03815.1	GO:0016021	integral component of membrane
Rs_03816.1	GO:0016021	integral component of membrane
Rs_05340.1	GO:0016021	integral component of membrane
Rs_06091.1	GO:0016021	integral component of membrane
Rs_06401.1	GO:0016021	integral component of membrane
Rs_06563.1	GO:0016021	integral component of membrane
Rs_06675.1	GO:0016021	integral component of membrane
Rs_07022.1	GO:0016021	integral component of membrane
Rs_07168.1	GO:0016021	integral component of membrane
Rs_07427.1	GO:0016021	integral component of membrane
Rs_07538.1	GO:0016021	integral component of membrane
Rs_07539.1	GO:0016021	integral component of membrane
Rs_07550.1	GO:0016021	integral component of membrane
Rs_07550.2	GO:0016021	integral component of membrane
Rs_08106.1	GO:0016021	integral component of membrane
Rs_08469.1	GO:0016021	integral component of membrane
Rs_08469.2	GO:0016021	integral component of membrane
Rs_08925.1	GO:0016021	integral component of membrane
Rs_08925.2	GO:0016021	integral component of membrane
Rs_08925.3	GO:0016021	integral component of membrane
Rs_09269.1	GO:0016021	integral component of membrane
Rs_09280.1	GO:0016021	integral component of membrane
Rs_09282.1	GO:0016021	integral component of membrane
Rs_09508.1	GO:0016021	integral component of membrane
Rs_09508.2	GO:0016021	integral component of membrane
Rs_09508.3	GO:0016021	integral component of membrane
Rs_09508.4	GO:0016021	integral component of membrane
Rs_09508.5	GO:0016021	integral component of membrane
Rs_09677.1	GO:0016021	integral component of membrane
Rs_09679.1	GO:0016021	integral component of membrane
Rs_11639.1	GO:0016021	integral component of membrane
Rs_11639.2	GO:0016021	integral component of membrane
Rs_01892.2	GO:0016020	membrane
Rs_05058.1	GO:0016020	membrane
Rs_05468.1	GO:0016020	membrane
Rs_06419.1	GO:0016020	membrane
Rs_08448.1	GO:0016020	membrane
Rs_08515.1	GO:0016020	membrane
Rs_09442.1	GO:0016020	membrane
Rs_09444.1	GO:0016020	membrane
Rs_00998.1	GO:0016020	membrane
Rs_00701.1	GO:0016020	membrane
Rs_03390.1	GO:0016020	membrane
Rs_04090.1	GO:0016020	membrane
Rs_04094.1	GO:0016020	membrane
Rs_04095.1	GO:0016020	membrane
Rs_05687.1	GO:0016020	membrane
Rs_00502.1	GO:0016020	membrane
Rs_01436.1	GO:0016020	membrane
Rs_01906.1	GO:0016020	membrane
Rs_02649.1	GO:0016020	membrane
Rs_02649.2	GO:0016020	membrane
Rs_03203.1	GO:0016020	membrane
Rs_03203.3	GO:0016020	membrane
Rs_03204.1	GO:0016020	membrane
Rs_03247.1	GO:0016020	membrane
Rs_04065.1	GO:0016020	membrane
Rs_04369.1	GO:0016020	membrane
Rs_04967.1	GO:0016020	membrane
Rs_06053.1	GO:0016020	membrane
Rs_06214.1	GO:0016020	membrane
Rs_06307.1	GO:0016020	membrane
Rs_06327.1	GO:0016020	membrane
Rs_06328.1	GO:0016020	membrane
Rs_07816.1	GO:0016020	membrane
Rs_07851.1	GO:0016020	membrane
Rs_08591.1	GO:0016020	membrane
Rs_08959.1	GO:0016020	membrane
Rs_09651.1	GO:0016020	membrane
Rs_09651.2	GO:0016020	membrane
Rs_09651.3	GO:0016020	membrane
Rs_10236.1	GO:0016020	membrane
Rs_11113.1	GO:0016020	membrane
Rs_11201.1	GO:0016020	membrane
Rs_11201.2	GO:0016020	membrane
Rs_11201.3	GO:0016020	membrane
Rs_11201.4	GO:0016020	membrane
Rs_11201.5	GO:0016020	membrane
Rs_11837.1	GO:0016020	membrane
Rs_11840.1	GO:0016020	membrane
Rs_11841.1	GO:0016020	membrane
Rs_01821.2	GO:0016020	membrane
Rs_01821.3	GO:0016020	membrane
Rs_08124.1	GO:0016020	membrane
Rs_08124.2	GO:0016020	membrane
Rs_08124.3	GO:0016020	membrane
Rs_02271.1	GO:0016020	membrane
Rs_02348.1	GO:0016020	membrane
Rs_02589.1	GO:0016020	membrane
Rs_02923.1	GO:0016020	membrane
Rs_02923.2	GO:0016020	membrane
Rs_02967.1	GO:0016020	membrane
Rs_02973.1	GO:0016020	membrane
Rs_03570.1	GO:0016020	membrane
Rs_04049.1	GO:0016020	membrane
Rs_04371.1	GO:0016020	membrane
Rs_04371.2	GO:0016020	membrane
Rs_04983.1	GO:0016020	membrane
Rs_05159.1	GO:0016020	membrane
Rs_06082.1	GO:0016020	membrane
Rs_06089.1	GO:0016020	membrane
Rs_06175.1	GO:0016020	membrane
Rs_06177.1	GO:0016020	membrane
Rs_06260.1	GO:0016020	membrane
Rs_07276.1	GO:0016020	membrane
Rs_07276.2	GO:0016020	membrane
Rs_07476.1	GO:0016020	membrane
Rs_07562.1	GO:0016020	membrane
Rs_07602.1	GO:0016020	membrane
Rs_08493.1	GO:0016020	membrane
Rs_08619.1	GO:0016020	membrane
Rs_08619.2	GO:0016020	membrane
Rs_08700.1	GO:0016020	membrane
Rs_08708.1	GO:0016020	membrane
Rs_09523.1	GO:0016020	membrane
Rs_10298.1	GO:0016020	membrane
Rs_10299.1	GO:0016020	membrane
Rs_10570.1	GO:0016020	membrane
Rs_10646.1	GO:0016020	membrane
Rs_10648.1	GO:0016020	membrane
Rs_11765.1	GO:0016020	membrane
Rs_09698.1	GO:0008537	proteasome activator complex
Rs_02872.1	GO:0008274	gamma-tubulin ring complex
Rs_03772.1	GO:0005887	integral component of plasma membrane
Rs_08131.1	GO:0005887	integral component of plasma membrane
Rs_01631.1	GO:0005886	plasma membrane
Rs_01659.1	GO:0005886	plasma membrane
Rs_01884.1	GO:0005886	plasma membrane
Rs_02995.1	GO:0005886	plasma membrane
Rs_05009.1	GO:0005886	plasma membrane
Rs_05009.2	GO:0005886	plasma membrane
Rs_08714.1	GO:0005886	plasma membrane
Rs_09500.1	GO:0005886	plasma membrane
Rs_09500.2	GO:0005886	plasma membrane
Rs_09500.3	GO:0005886	plasma membrane
Rs_02563.1	GO:0005885	Arp2/3 protein complex
Rs_09210.1	GO:0005885	Arp2/3 protein complex
Rs_06308.1	GO:0005885	Arp2/3 protein complex
Rs_04222.1	GO:0005876	spindle microtubule
Rs_08971.1	GO:0005869	dynactin complex
Rs_11126.1	GO:0005869	dynactin complex
Rs_05963.1	GO:0005869	dynactin complex
Rs_03595.1	GO:0005856	cytoskeleton
Rs_06511.1	GO:0005856	cytoskeleton
Rs_05108.1	GO:0005840	ribosome
Rs_10827.1	GO:0005815	microtubule organizing center
Rs_06558.1	GO:0005801	cis-Golgi network
Rs_06547.1	GO:0005789	endoplasmic reticulum membrane
Rs_03768.1	GO:0005789	endoplasmic reticulum membrane
Rs_07576.1	GO:0005789	endoplasmic reticulum membrane
Rs_01686.1	GO:0005789	endoplasmic reticulum membrane
Rs_00724.1	GO:0005787	signal peptidase complex
Rs_06773.1	GO:0005787	signal peptidase complex
Rs_07871.1	GO:0005787	signal peptidase complex
Rs_10133.1	GO:0005786	signal recognition particle, endoplasmic reticulum targeting
Rs_10133.2	GO:0005786	signal recognition particle, endoplasmic reticulum targeting
Rs_01863.1	GO:0005783	endoplasmic reticulum
Rs_03263.1	GO:0005783	endoplasmic reticulum
Rs_02930.1	GO:0005783	endoplasmic reticulum
Rs_02930.2	GO:0005783	endoplasmic reticulum
Rs_02930.3	GO:0005783	endoplasmic reticulum
Rs_06139.1	GO:0005783	endoplasmic reticulum
Rs_06140.1	GO:0005783	endoplasmic reticulum
Rs_10687.1	GO:0005783	endoplasmic reticulum
Rs_10688.1	GO:0005783	endoplasmic reticulum
Rs_07374.1	GO:0005779	integral component of peroxisomal membrane
Rs_04052.1	GO:0005750	mitochondrial respiratory chain complex III
Rs_04052.2	GO:0005750	mitochondrial respiratory chain complex III
Rs_01771.1	GO:0005744	TIM23 mitochondrial import inner membrane translocase complex
Rs_07448.1	GO:0005743	mitochondrial inner membrane
Rs_05851.1	GO:0005743	mitochondrial inner membrane
Rs_03313.1	GO:0005743	mitochondrial inner membrane
Rs_08786.1	GO:0005743	mitochondrial inner membrane
Rs_03590.1	GO:0005742	mitochondrial outer membrane translocase complex
Rs_05866.1	GO:0005741	mitochondrial outer membrane
Rs_01612.1	GO:0005741	mitochondrial outer membrane
Rs_03298.1	GO:0005741	mitochondrial outer membrane
Rs_04041.1	GO:0005739	mitochondrion
Rs_09704.1	GO:0005739	mitochondrion
Rs_09704.2	GO:0005739	mitochondrion
Rs_09704.3	GO:0005739	mitochondrion
Rs_02437.1	GO:0005739	mitochondrion
Rs_02437.2	GO:0005739	mitochondrion
Rs_06585.1	GO:0005739	mitochondrion
Rs_00153.1	GO:0005739	mitochondrion
Rs_00153.2	GO:0005739	mitochondrion
Rs_02551.1	GO:0005739	mitochondrion
Rs_02911.1	GO:0005739	mitochondrion
Rs_02911.2	GO:0005739	mitochondrion
Rs_07416.1	GO:0005737	cytoplasm
Rs_03807.1	GO:0005737	cytoplasm
Rs_07522.1	GO:0005737	cytoplasm
Rs_03451.1	GO:0005737	cytoplasm
Rs_03451.2	GO:0005737	cytoplasm
Rs_04134.1	GO:0005737	cytoplasm
Rs_01113.1	GO:0005737	cytoplasm
Rs_01114.1	GO:0005737	cytoplasm
Rs_02494.1	GO:0005737	cytoplasm
Rs_08170.2	GO:0005737	cytoplasm
Rs_07976.1	GO:0005737	cytoplasm
Rs_07976.2	GO:0005737	cytoplasm
Rs_05129.1	GO:0005737	cytoplasm
Rs_01204.1	GO:0005730	nucleolus
Rs_02549.1	GO:0005681	spliceosomal complex
Rs_03013.1	GO:0005674	transcription factor TFIIF complex
Rs_06893.1	GO:0005672	transcription factor TFIIA complex
Rs_07290.1	GO:0005672	transcription factor TFIIA complex
Rs_01787.1	GO:0005669	transcription factor TFIID complex
Rs_00642.1	GO:0005669	transcription factor TFIID complex
Rs_03185.1	GO:0005669	transcription factor TFIID complex
Rs_09062.1	GO:0005669	transcription factor TFIID complex
Rs_11364.1	GO:0005669	transcription factor TFIID complex
Rs_07654.1	GO:0005666	RNA polymerase III complex
Rs_00921.1	GO:0005643	nuclear pore
Rs_08027.1	GO:0005643	nuclear pore
Rs_08027.2	GO:0005643	nuclear pore
Rs_04304.1	GO:0005643	nuclear pore
Rs_04306.1	GO:0005643	nuclear pore
Rs_01066.1	GO:0005643	nuclear pore
Rs_00504.1	GO:0005643	nuclear pore
Rs_09338.1	GO:0005643	nuclear pore
Rs_01565.1	GO:0005634	nucleus
Rs_02288.1	GO:0005634	nucleus
Rs_03712.1	GO:0005634	nucleus
Rs_06081.1	GO:0005634	nucleus
Rs_01912.1	GO:0005634	nucleus
Rs_05529.1	GO:0005634	nucleus
Rs_01594.1	GO:0005634	nucleus
Rs_01450.1	GO:0005634	nucleus
Rs_09423.1	GO:0005634	nucleus
Rs_01400.1	GO:0005634	nucleus
Rs_06085.1	GO:0005634	nucleus
Rs_05008.1	GO:0005634	nucleus
Rs_06010.1	GO:0005634	nucleus
Rs_05255.1	GO:0005634	nucleus
Rs_01926.1	GO:0005634	nucleus
Rs_03049.1	GO:0005634	nucleus
Rs_06178.1	GO:0005634	nucleus
Rs_09361.1	GO:0005634	nucleus
Rs_04934.1	GO:0005634	nucleus
Rs_04935.1	GO:0005634	nucleus
Rs_02690.1	GO:0005634	nucleus
Rs_05030.1	GO:0005634	nucleus
Rs_09876.1	GO:0005634	nucleus
Rs_00614.1	GO:0005634	nucleus
Rs_00614.2	GO:0005634	nucleus
Rs_01702.1	GO:0005634	nucleus
Rs_02174.1	GO:0005634	nucleus
Rs_02568.1	GO:0005634	nucleus
Rs_02607.1	GO:0005634	nucleus
Rs_02607.2	GO:0005634	nucleus
Rs_03623.1	GO:0005634	nucleus
Rs_05039.1	GO:0005634	nucleus
Rs_05039.2	GO:0005634	nucleus
Rs_05172.1	GO:0005634	nucleus
Rs_05412.1	GO:0005634	nucleus
Rs_06618.1	GO:0005634	nucleus
Rs_06972.1	GO:0005634	nucleus
Rs_08107.1	GO:0005634	nucleus
Rs_08906.1	GO:0005634	nucleus
Rs_03129.1	GO:0005622	intracellular
Rs_03129.2	GO:0005622	intracellular
Rs_05981.1	GO:0005622	intracellular
Rs_09819.1	GO:0005622	intracellular
Rs_04190.1	GO:0005622	intracellular
Rs_09827.1	GO:0005622	intracellular
Rs_09373.1	GO:0005622	intracellular
Rs_09373.2	GO:0005622	intracellular
Rs_05802.1	GO:0005622	intracellular
Rs_00350.1	GO:0005622	intracellular
Rs_00846.1	GO:0005622	intracellular
Rs_11801.1	GO:0005576	extracellular region
Rs_01480.1	GO:0005576	extracellular region
Rs_08890.1	GO:0005576	extracellular region
Rs_05234.1	GO:0000814	ESCRT II complex
Rs_05234.2	GO:0000814	ESCRT II complex
Rs_06090.1	GO:0000808	origin recognition complex
Rs_09567.1	GO:0000808	origin recognition complex
Rs_05233.1	GO:0000796	condensin complex
Rs_01673.1	GO:0000786	nucleosome
Rs_01345.1	GO:0000776	kinetochore
Rs_10848.1	GO:0000775	chromosome, centromeric region
Rs_00999.1	GO:0000502	proteasome complex
Rs_03633.1	GO:0000445	THO complex part of transcription export complex
Rs_03310.1	GO:0000444	MIS12/MIND type complex
Rs_02436.1	GO:0000439	transcription factor TFIIH core complex
Rs_02436.2	GO:0000439	transcription factor TFIIH core complex
Rs_02305.1	GO:0000276	mitochondrial proton-transporting ATP synthase complex, coupling factor F(o)
Rs_06144.1	GO:0000276	mitochondrial proton-transporting ATP synthase complex, coupling factor F(o)
Rs_06144.2	GO:0000276	mitochondrial proton-transporting ATP synthase complex, coupling factor F(o)
Rs_10683.1	GO:0000276	mitochondrial proton-transporting ATP synthase complex, coupling factor F(o)
Rs_00648.1	GO:0000276	mitochondrial proton-transporting ATP synthase complex, coupling factor F(o)
Rs_02984.1	GO:0000276	mitochondrial proton-transporting ATP synthase complex, coupling factor F(o)
Rs_09769.1	GO:0000276	mitochondrial proton-transporting ATP synthase complex, coupling factor F(o)
Rs_10794.1	GO:0000276	mitochondrial proton-transporting ATP synthase complex, coupling factor F(o)
Rs_02812.1	GO:0000275	mitochondrial proton-transporting ATP synthase complex, catalytic core F(1)
Rs_02056.1	GO:0000228	nuclear chromosome
Rs_07615.1	GO:0000228	nuclear chromosome
Rs_01692.1	GO:0000159	protein phosphatase type 2A complex
Rs_10502.1	GO:0000145	exocyst
Rs_03583.1	GO:0000145	exocyst
Rs_09566.1	GO:0000145	exocyst
Rs_09566.2	GO:0000145	exocyst
Rs_09566.3	GO:0000145	exocyst
Rs_08927.1	GO:0000139	Golgi membrane
Rs_08927.2	GO:0000139	Golgi membrane
Rs_08581.1	GO:0000139	Golgi membrane
Rs_05743.1	GO:0000123	histone acetyltransferase complex
