# Supplementary material for: Evolution of pathogenicity-associated genes in Rhizoctonia solani AG1-IA by genome duplication and transposon-mediated gene function alterations
Source: BMC Biol. 2023 Feb 1;21:15. doi: 10.1186/s12915-023-01526-0 (PMC9890813; doi:10.1186/s12915-023-01526-0)
Supplement: Supplementary file 5 — Additional file 5: Table S5: Secondary metabolite encoding gene clusters in R. solani AG1-IA strain BRS1. [file 12915_2023_1526_MOESM5_ESM.xlsx]

## Sheet: Sheet1
Table S5: Secondary metabolite encoding gene clusters in R. solani AG1-IA strain BRS1.
Secondary metabolite	Scaffold	Start	End	Gene	Function
terpene	000000F	1256596	1278005	Rs_00449	#N/A
				Rs_00450	EamA domain-containing protein
				Rs_00451	B12D domain-containing protein
				Rs_00452	Presilphiperfolan-8-beta-ol synthase Short=PSPS
				Rs_00453	hypothetical protein
				Rs_00454	Ribosome assembly protein 4
				Rs_00455	hypothetical protein
NRPS-like	000001F	1607926	1653134	Rs_01818	putative kinetochore protein NDC80
				Rs_01819	Ran guanine nucleotide release factor Short=RanGNRF
				Rs_01820	hypothetical protein
				Rs_01821	Solute carrier family 35 member F6
				Rs_01822	hypothetical protein
				Rs_01823	hypothetical protein
				Rs_01824	anthranilate synthase component I
				Rs_01825	ribosomal protein subunit S2
				Rs_01826	Heat shock protein SSB
				Rs_01827	NRPS-like enzyme
				Rs_01828	calcium-transporting ATPase, partial
				Rs_01829	hypothetical protein
				Rs_01830	hypothetical protein
				Rs_01831	hypothetical protein
				Rs_01832	Protein shq1
				Rs_01833	Regulatory protein abaA
				Rs_01834	hypothetical protein
				Rs_01835	hypothetical protein
NRPS	000001F	2623456	2671782	Rs_02222	Protein OS-9 homolog
				Rs_02223	AT hook motif protein
				Rs_02224	Siderophore iron transporter 3
				Rs_02225	AlcB domain-containing protein
				Rs_02226	putative N-acetyltransferase san
				Rs_02227	putative N-acetyltransferase san
				Rs_02228	Multidrug resistance-associated protein 1
				Rs_02229	enoyl-CoA hydratase
				Rs_02230	Condensation domain-containing protein
				Rs_02231	hypothetical protein
				Rs_02232	hypothetical protein
				Rs_02233	small subunit ribosomal protein S21e
				Rs_02234	BTB domain-containing protein
				Rs_02235	hypothetical protein
				Rs_02236	BTB/POZ domain protein
				Rs_02237	pre-mRNA-splicing factor RBM22
				Rs_02238	3-methyl-2-oxobutanoate dehydrogenase lipoamide
				Rs_02239	hypothetical protein
				Rs_02240	ubiquitin fusion degradation protein I
				Rs_02241	ubiquitin fusion degradation protein I
NRPS-like	000001F	3242323	3286353	Rs_02375	Homeobox domain-containing protein
				Rs_02376	NADPH-dependent aldehyde reductase ARI1
				Rs_02377	hypothetical protein
				Rs_02378	Ras domain-containing protein
				Rs_02379	Ras-related protein RABA4b
				Rs_02380	oligosaccharyl transferase beta subunit
				Rs_02381	Ras-related protein Rab-11A
				Rs_02382	putative acetyl-CoA synthetase-like protein
				Rs_02383	cytochrome P450
				Rs_02384	adenylate kinase cytosolic
				Rs_02385	Senescence domain-containing protein
				Rs_02386	hypothetical protein
				Rs_02387	polysaccharide lyase family 14 protein
terpene	000005F	871412	892874	Rs_04468	putative protein C17G8,01c
				Rs_04469	hypothetical protein
				Rs_04470	alpha/beta hydrolase
				Rs_04471	Alpha-muurolene synthase
terpene	000006F	36588	58393	Rs_04908	extracellular invertase
				Rs_04909	hypothetical protein
				Rs_04910	Protein DIA2
				Rs_04911	squalene synthase
				Rs_04912	RNA recognition motif domain-containing protein
				Rs_04913	hypothetical protein
				Rs_04914	Transcription elongation regulator 1
NRPS-like	000006F	1972589	2016648	Rs_05553	Replication factor C subunit 3
				Rs_05554	Ubiquitin-40S ribosomal protein S27a AltName: Full=Ubiquitin carboxyl extension protein 80
				Rs_05555	Cyanovirin-N homolog
				Rs_05556	Linear gramicidin synthase subunit D
				Rs_05557	hypothetical protein
				Rs_05558	#N/A
				Rs_05559	Cyanovirin-N homolog
				Rs_05560	Linear gramicidin synthase subunit D
				Rs_05561	Cell differentiation protein rcd1
				Rs_05562	GMC oxidoreductase domain-containing protein
				Rs_05563	GMC oxidoreductase domain-containing protein
				Rs_05564	hypothetical protein
				Rs_05565	DNA repair and recombination protein pif1,mitochondrial
terpene	000007F	628473	649596	Rs_05805	Protein SOK1
				Rs_05806	mRNA-capping enzyme subunit beta
				Rs_05807	NADH dehydrogenase (ubiquinone) complex I, assembly factor 6
				Rs_05808	MFS general substrate transporter
				Rs_05809	hypothetical protein
				Rs_05810	hypothetical protein
terpene	000011F	1298917	1317027	Rs_08164	PAB-dependent poly(A)-specific ribonuclease subunit 3
				Rs_08165	elongation factor EF-G
				Rs_08166	hypothetical protein
				Rs_08167	Alpha-muurolene synthase
				Rs_08168	Stretch-activated cation channel MID1
				Rs_08169	hypothetical protein
				Rs_08170	3-oxo-5-alpha-steroid 4-dehydrogenase domain-containing protein
				Rs_08171	20S proteasome subunit beta 7
				Rs_08172	hypothetical protein
				Rs_08173	hypothetical protein
terpene	000011F	1476133	1492654	Rs_08221	NACHT domain-containing protein
				Rs_08222	protein transporter SEC13
				Rs_08223	hypothetical protein
				Rs_08224	GMC oxidoreductase domain-containing protein
				Rs_08225	putative mitochondrial carrier C1682,09c
				Rs_08226	glycoside hydrolase family protein
terpene	000011F	1543346	1551373	Rs_08238	NACHT domain-containing protein
				Rs_08239	hypothetical protein
terpene	000011F	1568587	1578246	Rs_08240	NACHT domain-containing protein
				Rs_08241	hypothetical protein
				Rs_08242	NACHT domain-containing protein
terpene	000011F	1644657	1666158	Rs_08254	NACHT domain-containing protein
				Rs_08255	hypothetical protein
				Rs_08256	valyl-tRNA synthetase
				Rs_08257	putative prefoldin subunit 5
NRPS-like	000012F	1468595	1513178	Rs_08731	hypothetical protein
				Rs_08732	THP2 domain protein, putative
				Rs_08733	hypothetical protein
				Rs_08734	Hemopexin domain-containing protein
				Rs_08735	Hemopexin domain-containing protein
				Rs_08736	hypothetical protein
				Rs_08737	L-aminoadipate-semialdehyde dehydrogenase large subunit
				Rs_08738	serine hydrolase
				Rs_08739	AB hydrolase superfamily protein C4A8,06c
				Rs_08740	putative diacylglycerol pyrophosphate phosphatase 1 Short=DGPP phosphatase
				Rs_08741	hypothetical protein
terpene	000015F	495029	519256	Rs_09483	alpha/beta-hydrolase lipase region domain-containing protein
				Rs_09484	putative aminopeptidase
				Rs_09485	aminopeptidase Y
				Rs_09486	hypothetical protein
				Rs_09487	hypothetical protein
terpene	000021F	333420	353258	Rs_10783	hypothetical protein
				Rs_10784	terpene synthase family, metal binding domain-containing protein
				Rs_10785	hypothetical protein
				Rs_10786	Fasciclin domain-containing protein
terpene	000021F	435352	457157	Rs_10814	extracellular invertase
				Rs_10815	hypothetical protein
				Rs_10816	Protein DIA2
				Rs_10817	squalene synthase
				Rs_10818	RNA recognition motif domain-containing protein
				Rs_10819	hypothetical protein
				Rs_10820	#N/A
NRPS-like	000022F	264645	305195	Rs_10875	polysaccharide lyase family 14 protein
				Rs_10876	hypothetical protein
				Rs_10877	Senescence domain-containing protein
				Rs_10878	adenylate kinase cytosolic
				Rs_10879	cytochrome P450
				Rs_10880	putative transmembrane protein
				Rs_10881	putative acetyl-CoA synthetase-like protein
				Rs_10882	Ras-related protein Rab-11A
				Rs_10883	oligosaccharyl transferase beta subunit
				Rs_10884	Ras-related protein RABA4b
				Rs_10885	GTP-binding protein YPT32/YPT11
				Rs_10886	hypothetical protein
				Rs_10887	hypothetical protein
				Rs_10888	NADPH-dependent aldehyde reductase ARI1
				Rs_10889	Homeobox domain-containing protein
				Rs_10890	hypothetical protein
NRPS-like	000022F	385180	413721	Rs_10894	Splicing factor 3B subunit 4
				Rs_10895	splicing factor 3b subunit 4
				Rs_10896	hypothetical protein
				Rs_10897	hypothetical protein
				Rs_10898	hypothetical protein
				Rs_10899	hypothetical protein
				Rs_10900	L-aminoadipate-semialdehyde dehydrogenase
				Rs_10901	Elongation factor 3
terpene	000027F	73477	94607	Rs_11100	hypothetical protein
				Rs_11101	O-methylsterigmatocystin oxidoreductase Short=OMST oxidoreductase
NRPS-like	000041F	31983	76566	Rs_11561	Dabb domain-containing protein
				Rs_11562	THP2 domain protein, putative
				Rs_11563	hypothetical protein
				Rs_11564	hypothetical protein
				Rs_11565	Hemopexin domain-containing protein
				Rs_11566	Hemopexin domain-containing protein
				Rs_11567	hypothetical protein
				Rs_11568	short-chain dehydrogenase
				Rs_11569	L-aminoadipate-semialdehyde dehydrogenase large subunit
				Rs_11570	serine hydrolase
				Rs_11571	AB hydrolase superfamily protein C4A8,06c
				Rs_11572	putative diacylglycerol pyrophosphate phosphatase 1 Short=DGPP phosphatase
