# Supplementary material for: Evolution of pathogenicity-associated genes in Rhizoctonia solani AG1-IA by genome duplication and transposon-mediated gene function alterations
Source: BMC Biol. 2023 Feb 1;21:15. doi: 10.1186/s12915-023-01526-0 (PMC9890813; doi:10.1186/s12915-023-01526-0)
Supplement: Supplementary file 7 — Additional file 7: Table S6. Orthogroups and gene count in R. solani AG1-IA strains. [file 12915_2023_1526_MOESM7_ESM.xlsx]

## Sheet: Sheet1
Table S6: Orthogroups and gene count in R. solani AG1-IA strains
	Gene count
	B2	BRS1	XN
Orthogroup	172	0	1
OG0000000	141	0	16
OG0000001	139	0	9
OG0000002	0	0	106
OG0000003	2	2	89
OG0000004	0	1	79
OG0000005	39	6	29
OG0000006	0	0	71
OG0000007	64	0	6
OG0000008	0	0	70
OG0000009	54	0	9
OG0000010	0	0	60
OG0000011	1	0	58
OG0000012	16	0	42
OG0000013	51	0	1
OG0000014	40	0	7
OG0000015	0	0	46
OG0000016	25	1	19
OG0000017	13	17	14
OG0000018	33	0	4
OG0000019	14	1	20
OG0000020	17	0	17
OG0000021	21	0	13
OG0000022	17	2	14
OG0000023	0	0	31
OG0000024	0	0	31
OG0000025	28	0	1
OG0000026	4	0	24
OG0000027	14	0	14
OG0000028	28	0	0
OG0000029	22	0	5
OG0000030	12	2	13
OG0000031	13	1	11
OG0000032	1	0	24
OG0000033	5	0	19
OG0000034	22	0	1
OG0000035	4	1	18
OG0000036	0	0	23
OG0000037	1	0	20
OG0000038	14	0	7
OG0000039	8	1	12
OG0000040	5	7	8
OG0000041	8	5	7
OG0000042	16	0	3
OG0000043	9	4	6
OG0000044	19	0	0
OG0000045	7	0	12
OG0000046	12	0	7
OG0000047	7	0	12
OG0000048	0	1	18
OG0000049	4	2	12
OG0000050	9	1	8
OG0000051	0	0	18
OG0000052	14	0	3
OG0000053	17	0	0
OG0000054	6	5	6
OG0000055	9	4	4
OG0000056	11	0	6
OG0000057	0	0	17
OG0000058	13	0	3
OG0000059	0	0	16
OG0000060	0	0	16
OG0000061	5	1	9
OG0000062	6	7	2
OG0000063	2	0	13
OG0000064	10	0	4
OG0000065	11	1	2
OG0000066	9	0	5
OG0000067	9	0	5
OG0000068	7	1	6
OG0000069	6	2	6
OG0000070	8	0	6
OG0000071	12	0	2
OG0000072	1	11	2
OG0000073	6	4	4
OG0000074	0	0	14
OG0000075	9	0	4
OG0000076	10	0	3
OG0000077	11	0	2
OG0000078	5	4	4
OG0000079	3	0	10
OG0000080	0	2	11
OG0000081	12	0	0
OG0000082	12	0	0
OG0000083	3	8	1
OG0000084	3	3	6
OG0000085	8	2	2
OG0000086	12	0	0
OG0000087	2	8	2
OG0000088	7	0	5
OG0000089	10	0	2
OG0000090	5	5	2
OG0000091	5	4	3
OG0000092	2	6	4
OG0000093	4	4	4
OG0000094	2	8	2
OG0000095	0	0	12
OG0000096	0	0	12
OG0000097	0	0	12
OG0000098	11	0	0
OG0000099	5	1	5
OG0000100	10	0	1
OG0000101	2	3	6
OG0000102	8	2	1
OG0000103	2	4	5
OG0000104	9	1	1
OG0000105	5	5	1
OG0000106	2	6	3
OG0000107	6	0	5
OG0000108	3	3	5
OG0000109	3	5	3
OG0000110	2	5	4
OG0000111	5	3	3
OG0000112	9	0	2
OG0000113	3	6	2
OG0000114	1	10	0
OG0000115	1	1	9
OG0000116	3	5	3
OG0000117	1	1	9
OG0000118	0	11	0
OG0000119	0	0	11
OG0000120	0	0	11
OG0000121	5	2	3
OG0000122	7	0	3
OG0000123	3	5	2
OG0000124	4	5	1
OG0000125	8	0	2
OG0000126	2	5	3
OG0000127	1	0	9
OG0000128	6	0	4
OG0000129	10	0	0
OG0000130	3	4	3
OG0000131	3	2	5
OG0000132	1	7	2
OG0000133	1	2	7
OG0000134	2	5	3
OG0000135	1	9	0
OG0000136	1	0	9
OG0000137	2	6	2
OG0000138	2	6	2
OG0000139	3	5	2
OG0000140	0	1	9
OG0000141	0	0	10
OG0000142	7	0	2
OG0000143	8	0	1
OG0000144	2	6	1
OG0000145	7	0	2
OG0000146	3	0	6
OG0000147	7	0	2
OG0000148	2	4	3
OG0000149	3	4	2
OG0000150	6	1	2
OG0000151	4	2	3
OG0000152	4	4	1
OG0000153	3	3	3
OG0000154	7	0	2
OG0000155	1	7	1
OG0000156	2	0	7
OG0000157	3	4	2
OG0000158	5	2	2
OG0000159	5	2	2
OG0000160	1	8	0
OG0000161	1	0	8
OG0000162	1	7	1
OG0000163	3	3	3
OG0000164	2	5	2
OG0000165	2	4	3
OG0000166	1	7	1
OG0000167	2	5	2
OG0000168	3	3	3
OG0000169	1	7	1
OG0000170	3	3	3
OG0000171	1	3	5
OG0000172	4	0	5
OG0000173	3	3	3
OG0000174	2	5	2
OG0000175	3	4	2
OG0000176	1	7	1
OG0000177	1	3	5
OG0000178	1	7	1
OG0000179	1	7	1
OG0000180	3	2	4
OG0000181	3	3	3
OG0000182	2	3	4
OG0000183	2	5	2
OG0000184	2	2	5
OG0000185	0	0	9
OG0000186	8	0	0
OG0000187	8	0	0
OG0000188	6	0	2
OG0000189	5	0	3
OG0000190	8	0	0
OG0000191	6	0	2
OG0000192	3	4	1
OG0000193	1	6	1
OG0000194	1	4	3
OG0000195	2	3	3
OG0000196	5	1	2
OG0000197	4	2	2
OG0000198	1	4	3
OG0000199	1	6	1
OG0000200	2	4	2
OG0000201	2	3	3
OG0000202	1	3	4
OG0000203	3	2	3
OG0000204	1	4	3
OG0000205	1	7	0
OG0000206	3	0	5
OG0000207	4	3	1
OG0000208	7	0	1
OG0000209	1	6	1
OG0000210	1	6	1
OG0000211	2	0	6
OG0000212	4	2	2
OG0000213	3	2	3
OG0000214	5	1	2
OG0000215	4	1	3
OG0000216	2	3	3
OG0000217	2	4	2
OG0000218	1	5	2
OG0000219	3	3	2
OG0000220	2	4	2
OG0000221	1	6	1
OG0000222	2	3	3
OG0000223	2	4	2
OG0000224	3	3	2
OG0000225	2	4	2
OG0000226	1	5	2
OG0000227	2	3	3
OG0000228	2	3	3
OG0000229	2	0	6
OG0000230	4	2	2
OG0000231	3	3	2
OG0000232	2	4	2
OG0000233	1	7	0
OG0000234	2	1	5
OG0000235	1	6	1
OG0000236	2	4	2
OG0000237	2	4	2
OG0000238	1	5	2
OG0000239	1	6	1
OG0000240	3	2	3
OG0000241	1	5	2
OG0000242	1	7	0
OG0000243	1	6	1
OG0000244	2	3	3
OG0000245	2	0	6
OG0000246	1	4	3
OG0000247	1	6	1
OG0000248	1	6	1
OG0000249	1	5	2
OG0000250	1	0	7
OG0000251	1	5	2
OG0000252	1	6	1
OG0000253	1	6	1
OG0000254	1	6	1
OG0000255	1	7	0
OG0000256	3	0	4
OG0000257	3	3	1
OG0000258	6	0	1
OG0000259	7	0	0
OG0000260	7	0	0
OG0000261	4	2	1
OG0000262	2	4	1
OG0000263	1	4	2
OG0000264	3	3	1
OG0000265	2	4	1
OG0000266	4	2	1
OG0000267	7	0	0
OG0000268	7	0	0
OG0000269	2	2	3
OG0000270	2	2	3
OG0000271	4	1	2
OG0000272	5	0	2
OG0000273	1	0	6
OG0000274	5	1	1
OG0000275	1	0	6
OG0000276	2	0	5
OG0000277	3	1	3
OG0000278	3	2	2
OG0000279	2	4	1
OG0000280	4	1	2
OG0000281	1	4	2
OG0000282	3	2	2
OG0000283	4	2	1
OG0000284	4	0	3
OG0000285	3	3	1
OG0000286	1	6	0
OG0000287	4	2	1
OG0000288	2	3	2
OG0000289	1	5	1
OG0000290	2	3	2
OG0000291	2	3	2
OG0000292	4	0	3
OG0000293	2	0	5
OG0000294	1	6	0
OG0000295	1	3	3
OG0000296	2	3	2
OG0000297	3	2	2
OG0000298	2	3	2
OG0000299	1	4	2
OG0000300	1	4	2
OG0000301	1	4	2
OG0000302	1	5	1
OG0000303	3	2	2
OG0000304	1	4	2
OG0000305	1	1	5
OG0000306	2	3	2
OG0000307	2	4	1
OG0000308	1	5	1
OG0000309	1	5	1
OG0000310	1	5	1
OG0000311	1	5	1
OG0000312	4	0	3
OG0000313	2	2	3
OG0000314	1	4	2
OG0000315	2	2	3
OG0000316	2	3	2
OG0000317	3	2	2
OG0000318	3	1	3
OG0000319	1	4	2
OG0000320	1	5	1
OG0000321	1	6	0
OG0000322	1	4	2
OG0000323	1	5	1
OG0000324	3	2	2
OG0000325	1	5	1
OG0000326	1	5	1
OG0000327	4	1	2
OG0000328	3	3	1
OG0000329	2	4	1
OG0000330	1	5	1
OG0000331	1	3	3
OG0000332	3	2	2
OG0000333	2	3	2
OG0000334	2	3	2
OG0000335	2	4	1
OG0000336	2	3	2
OG0000337	1	4	2
OG0000338	1	5	1
OG0000339	2	3	2
OG0000340	1	5	1
OG0000341	1	5	1
OG0000342	1	5	1
OG0000343	3	3	1
OG0000344	1	5	1
OG0000345	2	2	3
OG0000346	1	4	2
OG0000347	1	5	1
OG0000348	1	6	0
OG0000349	1	6	0
OG0000350	1	5	1
OG0000351	1	4	2
OG0000352	2	3	2
OG0000353	2	3	2
OG0000354	1	5	1
OG0000355	1	5	1
OG0000356	1	5	1
OG0000357	2	4	1
OG0000358	1	5	1
OG0000359	1	5	1
OG0000360	2	2	3
OG0000361	5	1	1
OG0000362	1	5	1
OG0000363	1	5	1
OG0000364	1	5	1
OG0000365	1	5	1
OG0000366	1	4	2
OG0000367	1	6	0
OG0000368	1	2	4
OG0000369	1	3	3
OG0000370	1	0	6
OG0000371	2	4	1
OG0000372	1	5	1
OG0000373	1	4	2
OG0000374	1	4	2
OG0000375	1	5	1
OG0000376	2	4	1
OG0000377	0	7	0
OG0000378	0	6	1
OG0000379	0	6	1
OG0000380	0	6	1
OG0000381	0	5	2
OG0000382	0	4	3
OG0000383	0	6	1
OG0000384	0	6	1
OG0000385	0	0	7
OG0000386	0	0	7
OG0000387	2	3	1
OG0000388	4	1	1
OG0000389	1	4	1
OG0000390	3	1	2
OG0000391	3	2	1
OG0000392	3	2	1
OG0000393	4	0	2
OG0000394	1	5	0
OG0000395	2	0	4
OG0000396	6	0	0
OG0000397	5	0	1
OG0000398	2	2	2
OG0000399	2	2	2
OG0000400	2	2	2
OG0000401	2	3	1
OG0000402	4	1	1
OG0000403	3	1	2
OG0000404	2	4	0
OG0000405	2	3	1
OG0000406	3	1	2
OG0000407	2	3	1
OG0000408	6	0	0
OG0000409	1	3	2
OG0000410	2	0	4
OG0000411	5	0	1
OG0000412	2	3	1
OG0000413	2	3	1
OG0000414	3	0	3
OG0000415	1	4	1
OG0000416	1	4	1
OG0000417	1	4	1
OG0000418	3	2	1
OG0000419	3	2	1
OG0000420	4	1	1
OG0000421	4	1	1
OG0000422	4	1	1
OG0000423	1	4	1
OG0000424	2	2	2
OG0000425	2	3	1
OG0000426	1	4	1
OG0000427	1	3	2
OG0000428	1	3	2
OG0000429	1	4	1
OG0000430	2	2	2
OG0000431	4	1	1
OG0000432	2	2	2
OG0000433	2	3	1
OG0000434	1	4	1
OG0000435	2	3	1
OG0000436	1	4	1
OG0000437	3	2	1
OG0000438	1	2	3
OG0000439	2	2	2
OG0000440	3	2	1
OG0000441	3	1	2
OG0000442	1	4	1
OG0000443	2	2	2
OG0000444	2	3	1
OG0000445	2	4	0
OG0000446	2	4	0
OG0000447	1	4	1
OG0000448	2	2	2
OG0000449	3	0	3
OG0000450	2	2	2
OG0000451	2	2	2
OG0000452	2	2	2
OG0000453	1	2	3
OG0000454	2	2	2
OG0000455	1	3	2
OG0000456	1	4	1
OG0000457	1	4	1
OG0000458	2	2	2
OG0000459	2	2	2
OG0000460	1	4	1
OG0000461	2	2	2
OG0000462	2	1	3
OG0000463	1	3	2
OG0000464	2	3	1
OG0000465	5	0	1
OG0000466	2	2	2
OG0000467	1	4	1
OG0000468	1	3	2
OG0000469	1	2	3
OG0000470	1	3	2
OG0000471	1	3	2
OG0000472	2	2	2
OG0000473	2	2	2
OG0000474	1	2	3
OG0000475	6	0	0
OG0000476	1	4	1
OG0000477	1	3	2
OG0000478	1	3	2
OG0000479	2	2	2
OG0000480	1	4	1
OG0000481	1	0	5
OG0000482	3	2	1
OG0000483	1	4	1
OG0000484	1	4	1
OG0000485	1	3	2
OG0000486	4	0	2
OG0000487	2	3	1
OG0000488	1	4	1
OG0000489	1	4	1
OG0000490	2	3	1
OG0000491	1	3	2
OG0000492	3	1	2
OG0000493	1	4	1
OG0000494	1	4	1
OG0000495	2	3	1
OG0000496	2	3	1
OG0000497	1	4	1
OG0000498	2	2	2
OG0000499	1	4	1
OG0000500	2	2	2
OG0000501	1	4	1
OG0000502	1	4	1
OG0000503	1	4	1
OG0000504	1	4	1
OG0000505	1	4	1
OG0000506	1	4	1
OG0000507	1	4	1
OG0000508	1	4	1
OG0000509	1	4	1
OG0000510	1	4	1
OG0000511	1	3	2
OG0000512	2	2	2
OG0000513	2	3	1
OG0000514	2	2	2
OG0000515	1	3	2
OG0000516	1	1	4
OG0000517	1	4	1
OG0000518	1	4	1
OG0000519	5	0	1
OG0000520	1	4	1
OG0000521	1	4	1
OG0000522	2	2	2
OG0000523	1	4	1
OG0000524	1	4	1
OG0000525	2	2	2
OG0000526	1	4	1
OG0000527	2	3	1
OG0000528	3	2	1
OG0000529	1	4	1
OG0000530	2	3	1
OG0000531	1	4	1
OG0000532	1	3	2
OG0000533	2	0	4
OG0000534	1	3	2
OG0000535	1	0	5
OG0000536	1	4	1
OG0000537	1	4	1
OG0000538	1	4	1
OG0000539	3	2	1
OG0000540	1	4	1
OG0000541	1	4	1
OG0000542	1	3	2
OG0000543	1	4	1
OG0000544	1	4	1
OG0000545	1	2	3
OG0000546	1	0	5
OG0000547	2	2	2
OG0000548	2	2	2
OG0000549	1	4	1
OG0000550	1	4	1
OG0000551	2	2	2
OG0000552	1	0	5
OG0000553	1	4	1
OG0000554	1	4	1
OG0000555	1	4	1
OG0000556	1	0	5
OG0000557	1	5	0
OG0000558	1	3	2
OG0000559	2	3	1
OG0000560	1	4	1
OG0000561	1	4	1
OG0000562	1	4	1
OG0000563	1	4	1
OG0000564	1	5	0
OG0000565	1	4	1
OG0000566	2	2	2
OG0000567	1	4	1
OG0000568	2	3	1
OG0000569	2	3	1
OG0000570	1	4	1
OG0000571	2	2	2
OG0000572	1	4	1
OG0000573	1	4	1
OG0000574	1	3	2
OG0000575	1	3	2
OG0000576	1	0	5
OG0000577	1	4	1
OG0000578	1	4	1
OG0000579	1	4	1
OG0000580	2	2	2
OG0000581	1	4	1
OG0000582	2	2	2
OG0000583	1	3	2
OG0000584	1	3	2
OG0000585	1	4	1
OG0000586	1	3	2
OG0000587	2	3	1
OG0000588	2	3	1
OG0000589	1	4	1
OG0000590	2	1	3
OG0000591	1	4	1
OG0000592	1	4	1
OG0000593	1	3	2
OG0000594	2	3	1
OG0000595	1	4	1
OG0000596	1	4	1
OG0000597	3	1	2
OG0000598	2	2	2
OG0000599	2	3	1
OG0000600	2	2	2
OG0000601	2	2	2
OG0000602	2	4	0
OG0000603	2	2	2
OG0000604	2	2	2
OG0000605	1	3	2
OG0000606	1	4	1
OG0000607	1	2	3
OG0000608	1	4	1
OG0000609	1	3	2
OG0000610	1	4	1
OG0000611	2	2	2
OG0000612	1	4	1
OG0000613	1	4	1
OG0000614	2	2	2
OG0000615	1	4	1
OG0000616	2	1	3
OG0000617	1	4	1
OG0000618	1	4	1
OG0000619	2	2	2
OG0000620	1	4	1
OG0000621	1	4	1
OG0000622	2	3	1
OG0000623	2	1	3
OG0000624	2	2	2
OG0000625	1	4	1
OG0000626	2	3	1
OG0000627	1	4	1
OG0000628	1	4	1
OG0000629	1	4	1
OG0000630	2	3	1
OG0000631	0	6	0
OG0000632	0	6	0
OG0000633	0	6	0
OG0000634	0	5	1
OG0000635	0	5	1
OG0000636	0	5	1
OG0000637	0	6	0
OG0000638	0	4	2
OG0000639	0	4	2
OG0000640	0	5	1
OG0000641	0	3	3
OG0000642	0	4	2
OG0000643	0	0	6
OG0000644	0	0	6
OG0000645	0	0	6
OG0000646	0	0	6
OG0000647	0	0	6
OG0000648	0	0	6
OG0000649	0	0	6
OG0000650	3	1	1
OG0000651	5	0	0
OG0000652	2	2	1
OG0000653	2	2	1
OG0000654	2	2	1
OG0000655	3	1	1
OG0000656	3	1	1
OG0000657	2	0	3
OG0000658	1	3	1
OG0000659	2	2	1
OG0000660	2	2	1
OG0000661	2	2	1
OG0000662	2	2	1
OG0000663	2	2	1
OG0000664	2	2	1
OG0000665	2	2	1
OG0000666	5	0	0
OG0000667	1	2	2
OG0000668	5	0	0
OG0000669	2	2	1
OG0000670	2	3	0
OG0000671	2	2	1
OG0000672	2	2	1
OG0000673	1	2	2
OG0000674	2	2	1
OG0000675	2	2	1
OG0000676	2	2	1
OG0000677	2	2	1
OG0000678	2	2	1
OG0000679	2	2	1
OG0000680	4	1	0
OG0000681	2	0	3
OG0000682	2	2	1
OG0000683	2	2	1
OG0000684	2	1	2
OG0000685	1	2	2
OG0000686	1	2	2
OG0000687	2	2	1
OG0000688	2	2	1
OG0000689	1	3	1
OG0000690	2	2	1
OG0000691	1	3	1
OG0000692	2	2	1
OG0000693	3	1	1
OG0000694	3	1	1
OG0000695	5	0	0
OG0000696	1	2	2
OG0000697	5	0	0
OG0000698	2	2	1
OG0000699	3	1	1
OG0000700	2	2	1
OG0000701	1	2	2
OG0000702	2	2	1
OG0000703	2	2	1
OG0000704	2	2	1
OG0000705	2	1	2
OG0000706	2	2	1
OG0000707	2	1	2
OG0000708	1	2	2
OG0000709	1	3	1
OG0000710	3	1	1
OG0000711	4	0	1
OG0000712	2	2	1
OG0000713	2	2	1
OG0000714	5	0	0
OG0000715	1	2	2
OG0000716	1	2	2
OG0000717	1	2	2
OG0000718	1	2	2
OG0000719	1	2	2
OG0000720	1	2	2
OG0000721	2	0	3
OG0000722	1	2	2
OG0000723	1	1	3
OG0000724	1	3	1
OG0000725	1	3	1
OG0000726	1	3	1
OG0000727	2	2	1
OG0000728	1	2	2
OG0000729	2	2	1
OG0000730	3	1	1
OG0000731	2	2	1
OG0000732	1	3	1
OG0000733	2	1	2
OG0000734	2	2	1
OG0000735	2	2	1
OG0000736	3	1	1
OG0000737	2	1	2
OG0000738	2	2	1
OG0000739	1	3	1
OG0000740	1	1	3
OG0000741	1	3	1
OG0000742	1	3	1
OG0000743	1	3	1
OG0000744	2	2	1
OG0000745	2	2	1
OG0000746	3	0	2
OG0000747	2	1	2
OG0000748	2	1	2
OG0000749	2	1	2
OG0000750	1	3	1
OG0000751	2	2	1
OG0000752	1	3	1
OG0000753	3	1	1
OG0000754	2	2	1
OG0000755	1	2	2
OG0000756	2	2	1
OG0000757	2	3	0
OG0000758	2	2	1
OG0000759	1	3	1
OG0000760	3	1	1
OG0000761	1	3	1
OG0000762	3	1	1
OG0000763	3	1	1
OG0000764	3	1	1
OG0000765	3	1	1
OG0000766	2	1	2
OG0000767	1	3	1
OG0000768	1	3	1
OG0000769	2	2	1
OG0000770	1	3	1
OG0000771	1	2	2
OG0000772	4	0	1
OG0000773	1	3	1
OG0000774	1	2	2
OG0000775	4	1	0
OG0000776	2	2	1
OG0000777	1	3	1
OG0000778	1	3	1
OG0000779	3	1	1
OG0000780	2	2	1
OG0000781	1	3	1
OG0000782	1	3	1
OG0000783	1	3	1
OG0000784	5	0	0
OG0000785	1	3	1
OG0000786	1	3	1
OG0000787	1	3	1
OG0000788	1	3	1
OG0000789	1	3	1
OG0000790	1	3	1
OG0000791	1	3	1
OG0000792	2	2	1
OG0000793	1	2	2
OG0000794	1	3	1
OG0000795	1	2	2
OG0000796	1	3	1
OG0000797	1	3	1
OG0000798	2	2	1
OG0000799	1	3	1
OG0000800	1	3	1
OG0000801	1	2	2
OG0000802	2	2	1
OG0000803	1	2	2
OG0000804	1	2	2
OG0000805	1	2	2
OG0000806	1	2	2
OG0000807	1	2	2
OG0000808	1	1	3
OG0000809	1	2	2
OG0000810	1	2	2
OG0000811	1	2	2
OG0000812	1	3	1
OG0000813	1	2	2
OG0000814	1	1	3
OG0000815	1	2	2
OG0000816	1	2	2
OG0000817	1	2	2
OG0000818	1	2	2
OG0000819	1	2	2
OG0000820	1	2	2
OG0000821	2	2	1
OG0000822	1	3	1
OG0000823	2	1	2
OG0000824	1	4	0
OG0000825	1	3	1
OG0000826	1	3	1
OG0000827	1	3	1
OG0000828	1	2	2
OG0000829	1	3	1
OG0000830	1	2	2
OG0000831	1	1	3
OG0000832	1	2	2
OG0000833	2	0	3
OG0000834	2	2	1
OG0000835	2	1	2
OG0000836	2	2	1
OG0000837	2	1	2
OG0000838	2	2	1
OG0000839	1	0	4
OG0000840	1	1	3
OG0000841	1	3	1
OG0000842	1	3	1
OG0000843	1	3	1
OG0000844	1	3	1
OG0000845	1	3	1
OG0000846	1	3	1
OG0000847	1	3	1
OG0000848	1	2	2
OG0000849	2	1	2
OG0000850	1	3	1
OG0000851	1	2	2
OG0000852	1	3	1
OG0000853	2	1	2
OG0000854	3	0	2
OG0000855	1	3	1
OG0000856	1	2	2
OG0000857	1	3	1
OG0000858	1	2	2
OG0000859	1	3	1
OG0000860	1	3	1
OG0000861	2	1	2
OG0000862	1	3	1
OG0000863	1	2	2
OG0000864	1	3	1
OG0000865	2	2	1
OG0000866	2	1	2
OG0000867	1	3	1
OG0000868	1	3	1
OG0000869	2	2	1
OG0000870	2	1	2
OG0000871	2	2	1
OG0000872	1	3	1
OG0000873	1	3	1
OG0000874	1	2	2
OG0000875	2	2	1
OG0000876	2	2	1
OG0000877	2	1	2
OG0000878	2	1	2
OG0000879	1	3	1
OG0000880	1	3	1
OG0000881	1	0	4
OG0000882	2	1	2
OG0000883	3	1	1
OG0000884	1	4	0
OG0000885	1	3	1
OG0000886	1	3	1
OG0000887	2	2	1
OG0000888	1	3	1
OG0000889	1	3	1
OG0000890	2	2	1
OG0000891	1	4	0
OG0000892	2	2	1
OG0000893	1	2	2
OG0000894	1	4	0
OG0000895	1	3	1
OG0000896	1	3	1
OG0000897	1	3	1
OG0000898	2	1	2
OG0000899	1	2	2
OG0000900	2	1	2
OG0000901	1	2	2
OG0000902	1	3	1
OG0000903	2	1	2
OG0000904	1	2	2
OG0000905	1	3	1
OG0000906	1	3	1
OG0000907	1	4	0
OG0000908	1	3	1
OG0000909	1	3	1
OG0000910	1	3	1
OG0000911	2	1	2
OG0000912	1	1	3
OG0000913	1	2	2
OG0000914	1	3	1
OG0000915	1	3	1
OG0000916	1	3	1
OG0000917	1	3	1
OG0000918	1	3	1
OG0000919	1	3	1
OG0000920	1	3	1
OG0000921	1	3	1
OG0000922	1	2	2
OG0000923	2	2	1
OG0000924	1	3	1
OG0000925	1	3	1
OG0000926	1	3	1
OG0000927	1	2	2
OG0000928	1	3	1
OG0000929	1	3	1
OG0000930	1	3	1
OG0000931	1	3	1
OG0000932	2	2	1
OG0000933	1	3	1
OG0000934	1	3	1
OG0000935	1	3	1
OG0000936	1	3	1
OG0000937	1	3	1
OG0000938	1	3	1
OG0000939	5	0	0
OG0000940	1	2	2
OG0000941	2	1	2
OG0000942	1	3	1
OG0000943	1	3	1
OG0000944	1	3	1
OG0000945	1	3	1
OG0000946	1	3	1
OG0000947	1	2	2
OG0000948	1	3	1
OG0000949	1	3	1
OG0000950	2	1	2
OG0000951	2	1	2
OG0000952	1	3	1
OG0000953	1	3	1
OG0000954	2	2	1
OG0000955	2	2	1
OG0000956	1	3	1
OG0000957	1	2	2
OG0000958	1	3	1
OG0000959	2	1	2
OG0000960	2	2	1
OG0000961	1	3	1
OG0000962	1	3	1
OG0000963	1	4	0
OG0000964	1	3	1
OG0000965	1	3	1
OG0000966	1	3	1
OG0000967	2	2	1
OG0000968	1	3	1
OG0000969	1	3	1
OG0000970	1	2	2
OG0000971	1	3	1
OG0000972	1	3	1
OG0000973	2	2	1
OG0000974	1	3	1
OG0000975	1	3	1
OG0000976	1	2	2
OG0000977	1	3	1
OG0000978	2	1	2
OG0000979	1	2	2
OG0000980	2	2	1
OG0000981	1	3	1
OG0000982	2	2	1
OG0000983	3	1	1
OG0000984	1	2	2
OG0000985	2	2	1
OG0000986	2	2	1
OG0000987	2	2	1
OG0000988	2	2	1
OG0000989	1	3	1
OG0000990	1	3	1
OG0000991	2	1	2
OG0000992	1	3	1
OG0000993	1	3	1
OG0000994	1	3	1
OG0000995	1	3	1
OG0000996	1	3	1
OG0000997	1	2	2
OG0000998	1	3	1
OG0000999	1	3	1
OG0001000	1	2	2
OG0001001	1	0	4
OG0001002	1	2	2
OG0001003	1	2	2
OG0001004	1	3	1
OG0001005	1	3	1
OG0001006	1	3	1
OG0001007	2	2	1
OG0001008	1	3	1
OG0001009	1	3	1
OG0001010	1	3	1
OG0001011	1	3	1
OG0001012	1	3	1
OG0001013	1	3	1
OG0001014	1	2	2
OG0001015	1	3	1
OG0001016	1	2	2
OG0001017	2	2	1
OG0001018	2	2	1
OG0001019	1	3	1
OG0001020	1	2	2
OG0001021	1	3	1
OG0001022	1	2	2
OG0001023	1	3	1
OG0001024	1	3	1
OG0001025	1	2	2
OG0001026	1	2	2
OG0001027	1	3	1
OG0001028	1	4	0
OG0001029	1	3	1
OG0001030	1	3	1
OG0001031	1	3	1
OG0001032	1	3	1
OG0001033	2	2	1
OG0001034	1	3	1
OG0001035	1	3	1
OG0001036	1	3	1
OG0001037	2	2	1
OG0001038	2	2	1
OG0001039	1	3	1
OG0001040	1	3	1
OG0001041	1	2	2
OG0001042	1	3	1
OG0001043	2	1	2
OG0001044	1	3	1
OG0001045	1	3	1
OG0001046	1	3	1
OG0001047	1	3	1
OG0001048	1	3	1
OG0001049	2	2	1
OG0001050	1	3	1
OG0001051	1	2	2
OG0001052	1	3	1
OG0001053	1	3	1
OG0001054	1	3	1
OG0001055	1	3	1
OG0001056	1	2	2
OG0001057	1	3	1
OG0001058	1	3	1
OG0001059	1	3	1
OG0001060	2	2	1
OG0001061	1	3	1
OG0001062	1	3	1
OG0001063	1	2	2
OG0001064	3	1	1
OG0001065	2	1	2
OG0001066	2	2	1
OG0001067	1	3	1
OG0001068	1	2	2
OG0001069	1	1	3
OG0001070	2	2	1
OG0001071	1	2	2
OG0001072	1	3	1
OG0001073	1	2	2
OG0001074	1	3	1
OG0001075	1	3	1
OG0001076	1	3	1
OG0001077	1	2	2
OG0001078	1	3	1
OG0001079	1	3	1
OG0001080	1	2	2
OG0001081	1	3	1
OG0001082	1	2	2
OG0001083	1	3	1
OG0001084	1	2	2
OG0001085	1	3	1
OG0001086	1	3	1
OG0001087	1	2	2
OG0001088	1	3	1
OG0001089	1	3	1
OG0001090	1	3	1
OG0001091	1	3	1
OG0001092	1	2	2
OG0001093	1	3	1
OG0001094	1	3	1
OG0001095	1	2	2
OG0001096	1	3	1
OG0001097	1	3	1
OG0001098	1	3	1
OG0001099	1	3	1
OG0001100	1	3	1
OG0001101	1	3	1
OG0001102	1	3	1
OG0001103	1	3	1
OG0001104	1	3	1
OG0001105	1	2	2
OG0001106	1	3	1
OG0001107	2	2	1
OG0001108	2	2	1
OG0001109	1	2	2
OG0001110	1	3	1
OG0001111	1	2	2
OG0001112	1	3	1
OG0001113	1	3	1
OG0001114	1	3	1
OG0001115	1	3	1
OG0001116	1	3	1
OG0001117	1	3	1
OG0001118	1	3	1
OG0001119	1	3	1
OG0001120	1	3	1
OG0001121	1	2	2
OG0001122	1	2	2
OG0001123	1	4	0
OG0001124	1	3	1
OG0001125	1	2	2
OG0001126	1	3	1
OG0001127	2	2	1
OG0001128	1	3	1
OG0001129	1	2	2
OG0001130	2	2	1
OG0001131	2	2	1
OG0001132	1	2	2
OG0001133	1	2	2
OG0001134	2	2	1
OG0001135	2	2	1
OG0001136	1	3	1
OG0001137	1	2	2
OG0001138	1	2	2
OG0001139	1	2	2
OG0001140	1	3	1
OG0001141	1	3	1
OG0001142	2	2	1
OG0001143	1	3	1
OG0001144	1	2	2
OG0001145	1	3	1
OG0001146	1	2	2
OG0001147	1	3	1
OG0001148	1	3	1
OG0001149	1	3	1
OG0001150	1	3	1
OG0001151	1	2	2
OG0001152	1	2	2
OG0001153	2	2	1
OG0001154	1	4	0
OG0001155	1	4	0
OG0001156	1	2	2
OG0001157	1	3	1
OG0001158	1	3	1
OG0001159	1	2	2
OG0001160	1	3	1
OG0001161	2	2	1
OG0001162	2	2	1
OG0001163	1	3	1
OG0001164	2	2	1
OG0001165	1	3	1
OG0001166	1	3	1
OG0001167	1	2	2
OG0001168	2	2	1
OG0001169	1	2	2
OG0001170	1	3	1
OG0001171	2	2	1
OG0001172	1	2	2
OG0001173	1	1	3
OG0001174	1	2	2
OG0001175	1	2	2
OG0001176	1	2	2
OG0001177	2	2	1
OG0001178	1	3	1
OG0001179	1	3	1
OG0001180	1	3	1
OG0001181	1	2	2
OG0001182	1	4	0
OG0001183	1	3	1
OG0001184	1	3	1
OG0001185	1	2	2
OG0001186	2	2	1
OG0001187	1	3	1
OG0001188	1	3	1
OG0001189	1	3	1
OG0001190	1	2	2
OG0001191	1	3	1
OG0001192	2	2	1
OG0001193	1	3	1
OG0001194	1	3	1
OG0001195	2	2	1
OG0001196	2	2	1
OG0001197	2	2	1
OG0001198	1	3	1
OG0001199	1	2	2
OG0001200	1	3	1
OG0001201	1	2	2
OG0001202	1	0	4
OG0001203	1	0	4
OG0001204	1	3	1
OG0001205	1	3	1
OG0001206	2	2	1
OG0001207	1	3	1
OG0001208	2	2	1
OG0001209	1	3	1
OG0001210	1	3	1
OG0001211	1	3	1
OG0001212	0	4	1
OG0001213	0	5	0
OG0001214	0	5	0
OG0001215	0	5	0
OG0001216	0	4	1
OG0001217	0	4	1
OG0001218	0	5	0
OG0001219	0	4	1
OG0001220	0	4	1
OG0001221	0	4	1
OG0001222	0	4	1
OG0001223	0	5	0
OG0001224	0	4	1
OG0001225	0	4	1
OG0001226	0	1	4
OG0001227	0	1	4
OG0001228	0	2	3
OG0001229	0	4	1
OG0001230	0	1	4
OG0001231	0	3	2
OG0001232	0	4	1
OG0001233	0	1	4
OG0001234	0	1	4
OG0001235	0	4	1
OG0001236	0	4	1
OG0001237	0	1	4
OG0001238	0	4	1
OG0001239	0	4	1
OG0001240	0	4	1
OG0001241	0	4	1
OG0001242	0	4	1
OG0001243	0	4	1
OG0001244	0	1	4
OG0001245	0	1	4
OG0001246	0	5	0
OG0001247	0	1	4
OG0001248	0	0	5
OG0001249	0	0	5
OG0001250	0	0	5
OG0001251	0	0	5
OG0001252	0	0	5
OG0001253	0	0	5
OG0001254	0	0	5
OG0001255	0	0	5
OG0001256	0	0	5
OG0001257	0	0	5
OG0001258	0	0	5
OG0001259	2	1	1
OG0001260	2	1	1
OG0001261	2	1	1
OG0001262	2	1	1
OG0001263	2	1	1
OG0001264	2	1	1
OG0001265	2	1	1
OG0001266	2	2	0
OG0001267	2	1	1
OG0001268	1	2	1
OG0001269	2	1	1
OG0001270	2	1	1
OG0001271	2	1	1
OG0001272	3	0	1
OG0001273	3	0	1
OG0001274	4	0	0
OG0001275	3	1	0
OG0001276	1	1	2
OG0001277	3	1	0
OG0001278	2	1	1
OG0001279	2	1	1
OG0001280	2	1	1
OG0001281	2	1	1
OG0001282	2	1	1
OG0001283	1	1	2
OG0001284	2	1	1
OG0001285	2	1	1
OG0001286	2	1	1
OG0001287	2	1	1
OG0001288	2	1	1
OG0001289	2	1	1
OG0001290	2	1	1
OG0001291	2	0	2
OG0001292	2	1	1
OG0001293	4	0	0
OG0001294	2	1	1
OG0001295	2	1	1
OG0001296	2	1	1
OG0001297	2	1	1
OG0001298	2	2	0
OG0001299	3	0	1
OG0001300	3	1	0
OG0001301	2	1	1
OG0001302	1	3	0
OG0001303	2	2	0
OG0001304	2	2	0
OG0001305	2	1	1
OG0001306	2	1	1
OG0001307	2	1	1
OG0001308	2	1	1
OG0001309	2	1	1
OG0001310	2	1	1
OG0001311	2	2	0
OG0001312	2	1	1
OG0001313	1	3	0
OG0001314	4	0	0
OG0001315	2	1	1
OG0001316	2	1	1
OG0001317	2	1	1
OG0001318	2	1	1
OG0001319	1	3	0
OG0001320	2	1	1
OG0001321	1	0	3
OG0001322	2	1	1
OG0001323	1	0	3
OG0001324	2	1	1
OG0001325	1	1	2
OG0001326	1	1	2
OG0001327	2	1	1
OG0001328	2	1	1
OG0001329	2	1	1
OG0001330	1	2	1
OG0001331	2	1	1
OG0001332	2	1	1
OG0001333	2	1	1
OG0001334	2	1	1
OG0001335	2	1	1
OG0001336	2	1	1
OG0001337	2	1	1
OG0001338	3	0	1
OG0001339	2	1	1
OG0001340	1	2	1
OG0001341	1	2	1
OG0001342	2	1	1
OG0001343	2	0	2
OG0001344	4	0	0
OG0001345	3	1	0
OG0001346	2	1	1
OG0001347	2	1	1
OG0001348	2	1	1
OG0001349	2	1	1
OG0001350	2	1	1
OG0001351	2	1	1
OG0001352	2	1	1
OG0001353	2	1	1
OG0001354	2	1	1
OG0001355	2	1	1
OG0001356	2	1	1
OG0001357	2	1	1
OG0001358	1	2	1
OG0001359	2	1	1
OG0001360	1	2	1
OG0001361	2	1	1
OG0001362	1	2	1
OG0001363	3	0	1
OG0001364	3	0	1
OG0001365	2	0	2
OG0001366	1	2	1
OG0001367	2	1	1
OG0001368	2	1	1
OG0001369	2	1	1
OG0001370	2	1	1
OG0001371	1	2	1
OG0001372	2	1	1
OG0001373	1	2	1
OG0001374	2	1	1
OG0001375	1	2	1
OG0001376	1	2	1
OG0001377	1	1	2
OG0001378	1	1	2
OG0001379	1	1	2
OG0001380	1	1	2
OG0001381	1	2	1
OG0001382	1	2	1
OG0001383	1	2	1
OG0001384	1	2	1
OG0001385	1	2	1
OG0001386	2	1	1
OG0001387	1	2	1
OG0001388	1	2	1
OG0001389	1	2	1
OG0001390	1	2	1
OG0001391	1	2	1
OG0001392	1	2	1
OG0001393	1	2	1
OG0001394	2	1	1
OG0001395	2	1	1
OG0001396	1	2	1
OG0001397	1	2	1
OG0001398	2	1	1
OG0001399	2	1	1
OG0001400	2	1	1
OG0001401	1	2	1
OG0001402	2	1	1
OG0001403	2	1	1
OG0001404	2	1	1
OG0001405	2	1	1
OG0001406	2	1	1
OG0001407	2	1	1
OG0001408	2	1	1
OG0001409	2	1	1
OG0001410	1	2	1
OG0001411	1	2	1
OG0001412	2	1	1
OG0001413	1	2	1
OG0001414	2	1	1
OG0001415	2	1	1
OG0001416	2	1	1
OG0001417	1	2	1
OG0001418	1	1	2
OG0001419	2	1	1
OG0001420	3	0	1
OG0001421	2	1	1
OG0001422	1	2	1
OG0001423	1	1	2
OG0001424	2	1	1
OG0001425	2	1	1
OG0001426	2	1	1
OG0001427	2	1	1
OG0001428	2	1	1
OG0001429	1	2	1
OG0001430	1	2	1
OG0001431	1	2	1
OG0001432	2	1	1
OG0001433	2	0	2
OG0001434	2	1	1
OG0001435	2	1	1
OG0001436	1	1	2
OG0001437	1	2	1
OG0001438	1	2	1
OG0001439	2	1	1
OG0001440	1	2	1
OG0001441	2	1	1
OG0001442	1	2	1
OG0001443	1	2	1
OG0001444	1	2	1
OG0001445	2	1	1
OG0001446	3	1	0
OG0001447	1	2	1
OG0001448	1	1	2
OG0001449	3	1	0
OG0001450	2	1	1
OG0001451	2	1	1
OG0001452	2	1	1
OG0001453	1	2	1
OG0001454	2	1	1
OG0001455	3	0	1
OG0001456	1	2	1
OG0001457	1	2	1
OG0001458	1	2	1
OG0001459	1	2	1
OG0001460	1	2	1
OG0001461	1	2	1
OG0001462	2	1	1
OG0001463	1	2	1
OG0001464	1	2	1
OG0001465	1	2	1
OG0001466	1	2	1
OG0001467	1	2	1
OG0001468	1	2	1
OG0001469	3	0	1
OG0001470	1	2	1
OG0001471	2	1	1
OG0001472	1	2	1
OG0001473	1	2	1
OG0001474	1	2	1
OG0001475	1	2	1
OG0001476	1	2	1
OG0001477	1	2	1
OG0001478	1	2	1
OG0001479	1	2	1
OG0001480	1	2	1
OG0001481	1	3	0
OG0001482	1	2	1
OG0001483	3	0	1
OG0001484	1	2	1
OG0001485	1	2	1
OG0001486	1	2	1
OG0001487	2	1	1
OG0001488	2	1	1
OG0001489	2	1	1
OG0001490	1	2	1
OG0001491	1	1	2
OG0001492	1	2	1
OG0001493	1	1	2
OG0001494	3	0	1
OG0001495	1	2	1
OG0001496	2	1	1
OG0001497	2	1	1
OG0001498	1	1	2
OG0001499	1	2	1
OG0001500	1	2	1
OG0001501	1	2	1
OG0001502	2	1	1
OG0001503	1	2	1
OG0001504	1	3	0
OG0001505	1	2	1
OG0001506	1	3	0
OG0001507	1	2	1
OG0001508	1	2	1
OG0001509	1	2	1
OG0001510	1	2	1
OG0001511	1	2	1
OG0001512	1	2	1
OG0001513	1	2	1
OG0001514	1	2	1
OG0001515	1	2	1
OG0001516	2	1	1
OG0001517	2	2	0
OG0001518	1	1	2
OG0001519	2	1	1
OG0001520	1	2	1
OG0001521	1	2	1
OG0001522	1	2	1
OG0001523	1	1	2
OG0001524	1	1	2
OG0001525	1	2	1
OG0001526	1	2	1
OG0001527	1	2	1
OG0001528	1	2	1
OG0001529	1	2	1
OG0001530	1	2	1
OG0001531	1	2	1
OG0001532	1	2	1
OG0001533	1	2	1
OG0001534	1	2	1
OG0001535	1	2	1
OG0001536	1	2	1
OG0001537	3	0	1
OG0001538	4	0	0
OG0001539	1	2	1
OG0001540	2	0	2
OG0001541	1	2	1
OG0001542	1	2	1
OG0001543	1	2	1
OG0001544	1	2	1
OG0001545	1	1	2
OG0001546	1	1	2
OG0001547	1	2	1
OG0001548	1	2	1
OG0001549	2	1	1
OG0001550	2	1	1
OG0001551	2	1	1
OG0001552	1	2	1
OG0001553	1	2	1
OG0001554	1	2	1
OG0001555	1	2	1
OG0001556	4	0	0
OG0001557	1	2	1
OG0001558	1	2	1
OG0001559	1	2	1
OG0001560	1	2	1
OG0001561	1	2	1
OG0001562	1	2	1
OG0001563	1	2	1
OG0001564	2	1	1
OG0001565	1	3	0
OG0001566	1	2	1
OG0001567	1	2	1
OG0001568	1	2	1
OG0001569	1	2	1
OG0001570	2	0	2
OG0001571	2	1	1
OG0001572	1	2	1
OG0001573	1	2	1
OG0001574	1	2	1
OG0001575	1	1	2
OG0001576	1	1	2
OG0001577	1	1	2
OG0001578	1	1	2
OG0001579	1	1	2
OG0001580	1	1	2
OG0001581	1	1	2
OG0001582	1	2	1
OG0001583	1	2	1
OG0001584	1	1	2
OG0001585	2	1	1
OG0001586	1	1	2
OG0001587	1	2	1
OG0001588	2	0	2
OG0001589	1	2	1
OG0001590	1	2	1
OG0001591	1	2	1
OG0001592	1	2	1
OG0001593	1	2	1
OG0001594	1	2	1
OG0001595	1	2	1
OG0001596	1	2	1
OG0001597	1	2	1
OG0001598	2	1	1
OG0001599	1	1	2
OG0001600	1	1	2
OG0001601	1	1	2
OG0001602	2	1	1
OG0001603	1	1	2
OG0001604	1	1	2
OG0001605	1	1	2
OG0001606	1	2	1
OG0001607	1	1	2
OG0001608	1	2	1
OG0001609	1	1	2
OG0001610	1	1	2
OG0001611	1	1	2
OG0001612	1	1	2
OG0001613	1	2	1
OG0001614	1	2	1
OG0001615	1	1	2
OG0001616	1	1	2
OG0001617	1	2	1
OG0001618	1	1	2
OG0001619	1	2	1
OG0001620	1	1	2
OG0001621	1	2	1
OG0001622	1	3	0
OG0001623	2	1	1
OG0001624	1	2	1
OG0001625	1	2	1
OG0001626	3	0	1
OG0001627	1	2	1
OG0001628	1	2	1
OG0001629	1	1	2
OG0001630	1	1	2
OG0001631	1	1	2
OG0001632	1	1	2
OG0001633	2	0	2
OG0001634	2	1	1
OG0001635	1	2	1
OG0001636	1	2	1
OG0001637	1	2	1
OG0001638	1	2	1
OG0001639	2	1	1
OG0001640	2	1	1
OG0001641	2	1	1
OG0001642	1	2	1
OG0001643	1	2	1
OG0001644	1	2	1
OG0001645	2	0	2
OG0001646	1	2	1
OG0001647	1	2	1
OG0001648	1	2	1
OG0001649	1	2	1
OG0001650	1	2	1
OG0001651	1	2	1
OG0001652	1	2	1
OG0001653	1	2	1
OG0001654	1	2	1
OG0001655	1	2	1
OG0001656	1	2	1
OG0001657	2	1	1
OG0001658	1	2	1
OG0001659	1	2	1
OG0001660	2	1	1
OG0001661	2	1	1
OG0001662	2	1	1
OG0001663	1	2	1
OG0001664	2	1	1
OG0001665	1	2	1
OG0001666	1	2	1
OG0001667	1	2	1
OG0001668	1	2	1
OG0001669	1	2	1
OG0001670	3	0	1
OG0001671	1	1	2
OG0001672	1	0	3
OG0001673	1	3	0
OG0001674	1	2	1
OG0001675	1	2	1
OG0001676	1	2	1
OG0001677	1	2	1
OG0001678	1	2	1
OG0001679	1	1	2
OG0001680	1	2	1
OG0001681	1	2	1
OG0001682	1	2	1
OG0001683	1	2	1
OG0001684	1	2	1
OG0001685	2	1	1
OG0001686	1	2	1
OG0001687	2	1	1
OG0001688	2	1	1
OG0001689	2	1	1
OG0001690	2	1	1
OG0001691	1	2	1
OG0001692	2	1	1
OG0001693	2	1	1
OG0001694	1	1	2
OG0001695	2	0	2
OG0001696	1	2	1
OG0001697	1	2	1
OG0001698	1	2	1
OG0001699	1	2	1
OG0001700	3	0	1
OG0001701	1	2	1
OG0001702	1	1	2
OG0001703	1	2	1
OG0001704	1	2	1
OG0001705	1	1	2
OG0001706	1	2	1
OG0001707	1	2	1
OG0001708	1	2	1
OG0001709	1	2	1
OG0001710	1	2	1
OG0001711	1	2	1
OG0001712	1	2	1
OG0001713	1	2	1
OG0001714	1	2	1
OG0001715	1	2	1
OG0001716	1	2	1
OG0001717	1	1	2
OG0001718	1	2	1
OG0001719	1	2	1
OG0001720	1	2	1
OG0001721	1	2	1
OG0001722	1	2	1
OG0001723	1	2	1
OG0001724	1	2	1
OG0001725	1	2	1
OG0001726	2	0	2
OG0001727	1	2	1
OG0001728	1	2	1
OG0001729	2	1	1
OG0001730	1	1	2
OG0001731	1	2	1
OG0001732	1	2	1
OG0001733	1	2	1
OG0001734	1	2	1
OG0001735	1	2	1
OG0001736	1	1	2
OG0001737	1	1	2
OG0001738	1	2	1
OG0001739	1	2	1
OG0001740	1	2	1
OG0001741	1	2	1
OG0001742	1	1	2
OG0001743	2	1	1
OG0001744	1	2	1
OG0001745	1	2	1
OG0001746	1	1	2
OG0001747	1	2	1
OG0001748	1	2	1
OG0001749	1	2	1
OG0001750	1	2	1
OG0001751	2	2	0
OG0001752	1	2	1
OG0001753	1	2	1
OG0001754	1	1	2
OG0001755	1	2	1
OG0001756	1	2	1
OG0001757	1	2	1
OG0001758	1	1	2
OG0001759	1	2	1
OG0001760	1	2	1
OG0001761	1	2	1
OG0001762	1	2	1
OG0001763	1	2	1
OG0001764	1	2	1
OG0001765	1	0	3
OG0001766	1	2	1
OG0001767	1	2	1
OG0001768	1	2	1
OG0001769	1	2	1
OG0001770	1	2	1
OG0001771	1	2	1
OG0001772	1	2	1
OG0001773	1	2	1
OG0001774	1	1	2
OG0001775	1	2	1
OG0001776	1	2	1
OG0001777	1	2	1
OG0001778	1	3	0
OG0001779	1	2	1
OG0001780	2	0	2
OG0001781	1	2	1
OG0001782	1	2	1
OG0001783	1	2	1
OG0001784	1	2	1
OG0001785	1	2	1
OG0001786	1	2	1
OG0001787	1	2	1
OG0001788	1	2	1
OG0001789	1	2	1
OG0001790	1	2	1
OG0001791	1	2	1
OG0001792	1	2	1
OG0001793	1	2	1
OG0001794	1	2	1
OG0001795	1	2	1
OG0001796	1	2	1
OG0001797	1	2	1
OG0001798	1	1	2
OG0001799	2	1	1
OG0001800	1	2	1
OG0001801	1	2	1
OG0001802	1	2	1
OG0001803	1	2	1
OG0001804	1	2	1
OG0001805	1	2	1
OG0001806	1	2	1
OG0001807	1	2	1
OG0001808	1	2	1
OG0001809	1	2	1
OG0001810	1	2	1
OG0001811	1	2	1
OG0001812	1	2	1
OG0001813	1	2	1
OG0001814	1	2	1
OG0001815	1	2	1
OG0001816	1	2	1
OG0001817	2	1	1
OG0001818	1	2	1
OG0001819	1	3	0
OG0001820	1	2	1
OG0001821	1	2	1
OG0001822	1	2	1
OG0001823	1	2	1
OG0001824	1	2	1
OG0001825	1	2	1
OG0001826	1	2	1
OG0001827	1	2	1
OG0001828	1	2	1
OG0001829	1	2	1
OG0001830	1	2	1
OG0001831	1	2	1
OG0001832	1	2	1
OG0001833	1	2	1
OG0001834	1	2	1
OG0001835	1	2	1
OG0001836	1	2	1
OG0001837	1	2	1
OG0001838	1	2	1
OG0001839	1	2	1
OG0001840	1	2	1
OG0001841	1	2	1
OG0001842	1	2	1
OG0001843	1	2	1
OG0001844	1	1	2
OG0001845	1	2	1
OG0001846	1	1	2
OG0001847	1	1	2
OG0001848	1	2	1
OG0001849	1	2	1
OG0001850	1	2	1
OG0001851	1	2	1
OG0001852	1	2	1
OG0001853	1	2	1
OG0001854	1	2	1
OG0001855	1	2	1
OG0001856	1	2	1
OG0001857	1	2	1
OG0001858	1	2	1
OG0001859	1	2	1
OG0001860	1	2	1
OG0001861	1	2	1
OG0001862	1	1	2
OG0001863	1	1	2
OG0001864	2	1	1
OG0001865	1	2	1
OG0001866	2	1	1
OG0001867	1	1	2
OG0001868	1	2	1
OG0001869	1	2	1
OG0001870	1	2	1
OG0001871	2	0	2
OG0001872	2	1	1
OG0001873	1	2	1
OG0001874	2	1	1
OG0001875	1	2	1
OG0001876	1	2	1
OG0001877	1	2	1
OG0001878	1	2	1
OG0001879	1	2	1
OG0001880	1	2	1
OG0001881	1	1	2
OG0001882	1	2	1
OG0001883	1	2	1
OG0001884	1	2	1
OG0001885	1	1	2
OG0001886	1	2	1
OG0001887	1	2	1
OG0001888	1	2	1
OG0001889	1	2	1
OG0001890	1	2	1
OG0001891	1	2	1
OG0001892	1	2	1
OG0001893	1	2	1
OG0001894	1	2	1
OG0001895	1	2	1
OG0001896	1	2	1
OG0001897	1	2	1
OG0001898	1	2	1
OG0001899	1	2	1
OG0001900	1	2	1
OG0001901	1	2	1
OG0001902	1	2	1
OG0001903	1	2	1
OG0001904	1	2	1
OG0001905	2	1	1
OG0001906	1	2	1
OG0001907	1	1	2
OG0001908	2	1	1
OG0001909	1	1	2
OG0001910	1	2	1
OG0001911	1	2	1
OG0001912	1	2	1
OG0001913	1	2	1
OG0001914	1	1	2
OG0001915	1	2	1
OG0001916	1	2	1
OG0001917	1	0	3
OG0001918	1	2	1
OG0001919	1	2	1
OG0001920	1	2	1
OG0001921	1	2	1
OG0001922	1	1	2
OG0001923	1	2	1
OG0001924	1	2	1
OG0001925	1	1	2
OG0001926	1	1	2
OG0001927	2	1	1
OG0001928	1	2	1
OG0001929	1	2	1
OG0001930	1	2	1
OG0001931	1	2	1
OG0001932	1	1	2
OG0001933	1	2	1
OG0001934	2	1	1
OG0001935	1	2	1
OG0001936	1	2	1
OG0001937	1	2	1
OG0001938	1	2	1
OG0001939	1	2	1
OG0001940	1	2	1
OG0001941	1	2	1
OG0001942	1	2	1
OG0001943	1	2	1
OG0001944	1	1	2
OG0001945	1	1	2
OG0001946	1	2	1
OG0001947	1	2	1
OG0001948	1	2	1
OG0001949	1	2	1
OG0001950	1	1	2
OG0001951	1	2	1
OG0001952	2	1	1
OG0001953	1	2	1
OG0001954	1	2	1
OG0001955	1	2	1
OG0001956	1	2	1
OG0001957	1	2	1
OG0001958	1	0	3
OG0001959	1	1	2
OG0001960	1	2	1
OG0001961	1	2	1
OG0001962	1	2	1
OG0001963	1	1	2
OG0001964	1	3	0
OG0001965	1	2	1
OG0001966	1	2	1
OG0001967	3	0	1
OG0001968	1	1	2
OG0001969	1	1	2
OG0001970	1	2	1
OG0001971	1	2	1
OG0001972	1	2	1
OG0001973	1	2	1
OG0001974	1	2	1
OG0001975	1	2	1
OG0001976	2	0	2
OG0001977	2	1	1
OG0001978	1	2	1
OG0001979	1	2	1
OG0001980	1	2	1
OG0001981	1	2	1
OG0001982	1	2	1
OG0001983	1	2	1
OG0001984	1	2	1
OG0001985	1	2	1
OG0001986	1	2	1
OG0001987	1	2	1
OG0001988	1	2	1
OG0001989	1	2	1
OG0001990	1	2	1
OG0001991	1	2	1
OG0001992	1	2	1
OG0001993	1	2	1
OG0001994	1	2	1
OG0001995	1	2	1
[truncated: 10,621 more rows]
