# Supplementary material for: Evolution of pathogenicity-associated genes in Rhizoctonia solani AG1-IA by genome duplication and transposon-mediated gene function alterations
Source: BMC Biol. 2023 Feb 1;21:15. doi: 10.1186/s12915-023-01526-0 (PMC9890813; doi:10.1186/s12915-023-01526-0)
Supplement: Supplementary file 8 — Additional file 8: Table S7. Orthogroups and gene count in different AGs of R. solani. [file 12915_2023_1526_MOESM8_ESM.xlsx]

## Sheet: Sheet2
Table S7: Orthogroups and gene count in different AGs of R. solani.
	Gene count
Orthogroup	AG-8	AG1IA	AG1IB	AG22IIIB	AG3
OG0000000	0	70	415	0	2
OG0000001	0	239	0	0	0
OG0000002	21	9	4	46	75
OG0000003	0	143	0	0	0
OG0000004	0	0	118	0	0
OG0000005	0	0	109	0	0
OG0000006	34	6	10	15	27
OG0000007	9	1	67	6	9
OG0000008	4	3	4	16	64
OG0000009	17	10	22	24	17
OG0000010	14	3	24	19	29
OG0000011	0	0	0	2	73
OG0000012	0	74	0	0	0
OG0000013	0	70	0	0	0
OG0000014	0	0	68	0	0
OG0000015	2	0	64	0	0
OG0000016	3	52	1	3	6
OG0000017	17	4	3	8	29
OG0000018	8	4	11	29	7
OG0000019	3	3	0	2	51
OG0000020	27	5	6	7	13
OG0000021	0	46	12	0	0
OG0000022	50	2	3	0	2
OG0000023	8	13	20	10	5
OG0000024	3	7	5	10	31
OG0000025	0	0	56	0	0
OG0000026	3	4	9	39	0
OG0000027	3	40	0	7	2
OG0000028	0	0	50	0	2
OG0000029	0	0	0	1	51
OG0000030	0	3	47	0	0
OG0000031	7	2	16	13	11
OG0000032	5	7	15	11	9
OG0000033	0	0	46	0	0
OG0000034	18	2	3	14	8
OG0000035	0	0	45	0	0
OG0000036	13	0	10	14	6
OG0000037	13	4	10	6	10
OG0000038	0	0	0	43	0
OG0000039	8	0	8	8	18
OG0000040	11	1	7	3	20
OG0000041	7	0	1	12	21
OG0000042	10	2	3	12	13
OG0000043	0	35	1	1	3
OG0000044	3	9	12	2	12
OG0000045	13	9	3	4	8
OG0000046	0	36	1	0	0
OG0000047	9	2	3	14	8
OG0000048	7	10	10	5	4
OG0000049	0	1	32	0	3
OG0000050	14	5	7	3	6
OG0000051	4	2	1	25	3
OG0000052	0	1	0	20	14
OG0000053	5	0	3	24	2
OG0000054	2	11	8	5	8
OG0000055	3	6	4	11	10
OG0000056	4	5	8	10	7
OG0000057	3	11	4	8	7
OG0000058	0	0	0	0	33
OG0000059	10	6	5	3	8
OG0000060	3	0	2	7	20
OG0000061	0	30	2	0	0
OG0000062	0	30	2	0	0
OG0000063	4	0	7	9	11
OG0000064	9	0	0	5	17
OG0000065	5	5	1	17	3
OG0000066	9	1	8	4	8
OG0000067	6	1	7	9	7
OG0000068	2	1	2	13	12
OG0000069	4	4	7	10	5
OG0000070	0	0	30	0	0
OG0000071	5	3	4	3	14
OG0000072	3	0	4	4	18
OG0000073	1	2	18	6	2
OG0000074	1	0	0	22	6
OG0000075	24	0	1	0	3
OG0000076	3	3	2	9	11
OG0000077	4	3	9	5	7
OG0000078	9	3	6	6	4
OG0000079	1	4	8	9	6
OG0000080	1	3	17	4	3
OG0000081	0	12	14	2	0
OG0000082	7	3	2	4	11
OG0000083	3	6	2	10	6
OG0000084	8	3	2	8	6
OG0000085	3	1	2	14	7
OG0000086	4	13	2	1	7
OG0000087	6	4	2	8	7
OG0000088	0	26	0	1	0
OG0000089	6	2	2	4	12
OG0000090	4	10	5	4	3
OG0000091	6	1	8	5	6
OG0000092	9	1	2	6	8
OG0000093	4	6	10	2	4
OG0000094	4	12	5	1	4
OG0000095	2	4	8	3	9
OG0000096	7	2	7	6	4
OG0000097	3	1	1	2	19
OG0000098	0	1	23	0	2
OG0000099	7	8	1	6	3
OG0000100	4	1	7	3	10
OG0000101	5	8	4	5	3
OG0000102	9	6	6	0	4
OG0000103	1	8	8	6	2
OG0000104	0	1	24	0	0
OG0000105	4	1	2	8	9
OG0000106	7	8	1	2	6
OG0000107	3	3	2	11	5
OG0000108	5	3	5	6	5
OG0000109	3	0	0	15	6
OG0000110	6	3	4	7	4
OG0000111	2	4	3	5	10
OG0000112	4	5	4	3	7
OG0000113	2	6	11	2	2
OG0000114	3	5	3	7	5
OG0000115	3	18	1	1	0
OG0000116	7	4	4	1	7
OG0000117	4	4	5	4	6
OG0000118	3	2	3	8	7
OG0000119	4	3	8	1	6
OG0000120	7	9	1	2	3
OG0000121	9	0	0	6	7
OG0000122	3	0	1	5	13
OG0000123	3	1	3	8	7
OG0000124	2	1	5	6	8
OG0000125	0	0	22	0	0
OG0000126	1	8	2	6	4
OG0000127	1	11	6	2	1
OG0000128	9	2	2	3	5
OG0000129	4	1	2	9	5
OG0000130	3	1	1	2	14
OG0000131	5	4	3	4	5
OG0000132	6	4	2	4	5
OG0000133	7	1	3	6	4
OG0000134	5	4	5	4	3
OG0000135	4	6	2	2	6
OG0000136	2	3	3	7	5
OG0000137	4	5	3	8	0
OG0000138	1	0	0	17	2
OG0000139	6	2	4	2	6
OG0000140	4	3	7	3	3
OG0000141	7	2	1	4	6
OG0000142	5	2	2	4	7
OG0000143	5	2	4	3	6
OG0000144	3	6	5	3	3
OG0000145	5	4	5	3	3
OG0000146	3	5	3	6	3
OG0000147	1	9	7	1	2
OG0000148	1	1	1	1	16
OG0000149	4	7	5	2	2
OG0000150	2	12	3	2	1
OG0000151	5	5	2	4	4
OG0000152	11	1	2	3	2
OG0000153	8	4	2	1	4
OG0000154	4	1	0	3	11
OG0000155	3	4	1	7	4
OG0000156	10	2	2	0	5
OG0000157	3	5	1	4	6
OG0000158	3	2	5	3	6
OG0000159	10	5	2	1	1
OG0000160	3	1	2	6	7
OG0000161	1	6	4	4	4
OG0000162	8	2	1	2	6
OG0000163	3	6	4	2	4
OG0000164	2	3	5	6	3
OG0000165	5	0	1	6	7
OG0000166	1	7	5	4	2
OG0000167	2	4	5	4	4
OG0000168	2	8	2	4	3
OG0000169	1	12	4	1	1
OG0000170	4	0	3	5	7
OG0000171	0	1	6	1	11
OG0000172	0	1	1	1	16
OG0000173	0	8	10	0	1
OG0000174	0	18	1	0	0
OG0000175	5	1	11	0	1
OG0000176	2	10	1	4	1
OG0000177	5	1	7	2	3
OG0000178	4	0	1	8	5
OG0000179	1	3	7	4	3
OG0000180	1	9	3	3	2
OG0000181	2	2	2	5	7
OG0000182	11	4	0	0	3
OG0000183	4	2	2	4	6
OG0000184	1	0	1	10	6
OG0000185	3	5	4	3	3
OG0000186	8	1	4	2	3
OG0000187	1	0	1	9	7
OG0000188	10	0	1	4	3
OG0000189	4	1	4	4	5
OG0000190	1	8	5	1	3
OG0000191	2	6	2	5	3
OG0000192	3	4	1	5	5
OG0000193	5	1	1	6	5
OG0000194	3	3	3	4	5
OG0000195	1	6	6	3	2
OG0000196	4	5	6	2	1
OG0000197	3	3	8	0	4
OG0000198	5	5	3	1	4
OG0000199	4	4	2	4	4
OG0000200	1	3	5	5	4
OG0000201	4	1	5	4	4
OG0000202	3	5	2	3	5
OG0000203	2	4	2	5	5
OG0000204	2	7	0	1	7
OG0000205	12	0	0	1	4
OG0000206	2	4	3	4	4
OG0000207	6	1	2	4	4
OG0000208	5	2	5	3	2
OG0000209	3	3	5	0	6
OG0000210	3	2	1	5	6
OG0000211	2	5	3	4	3
OG0000212	4	0	0	7	6
OG0000213	1	7	5	2	2
OG0000214	5	2	5	3	2
OG0000215	3	7	4	0	3
OG0000216	2	2	10	2	1
OG0000217	2	2	3	2	8
OG0000218	2	4	5	4	2
OG0000219	3	3	4	2	5
OG0000220	1	3	2	2	9
OG0000221	1	7	5	1	3
OG0000222	2	3	4	4	4
OG0000223	2	4	4	3	4
OG0000224	2	8	1	4	2
OG0000225	1	1	2	6	7
OG0000226	1	6	5	3	2
OG0000227	3	5	3	2	4
OG0000228	0	6	0	2	9
OG0000229	0	11	6	0	0
OG0000230	0	9	3	1	4
OG0000231	0	0	0	17	0
OG0000232	2	2	4	5	3
OG0000233	5	3	1	6	1
OG0000234	10	0	0	2	4
OG0000235	4	1	10	0	1
OG0000236	9	0	0	0	7
OG0000237	5	3	4	2	2
OG0000238	7	0	1	1	7
OG0000239	6	5	2	1	2
OG0000240	2	4	3	3	4
OG0000241	2	7	3	2	2
OG0000242	8	0	0	3	5
OG0000243	3	4	1	4	4
OG0000244	3	4	4	2	3
OG0000245	4	1	3	3	5
OG0000246	5	2	1	5	3
OG0000247	5	3	5	0	3
OG0000248	1	1	11	2	1
OG0000249	1	5	3	3	4
OG0000250	2	6	1	4	3
OG0000251	3	2	3	4	4
OG0000252	3	2	5	1	5
OG0000253	2	8	5	0	1
OG0000254	3	4	3	4	2
OG0000255	1	3	4	4	4
OG0000256	5	2	4	3	2
OG0000257	6	0	1	6	3
OG0000258	1	7	1	4	3
OG0000259	4	2	2	4	4
OG0000260	4	1	4	3	4
OG0000261	3	6	2	2	3
OG0000262	4	5	3	0	4
OG0000263	2	4	3	5	2
OG0000264	2	6	3	3	2
OG0000265	2	8	1	3	2
OG0000266	3	1	1	6	5
OG0000267	1	3	3	5	4
OG0000268	0	2	12	0	2
OG0000269	0	14	0	1	1
OG0000270	0	16	0	0	0
OG0000271	0	0	1	0	15
OG0000272	7	1	2	2	3
OG0000273	5	3	2	1	4
OG0000274	7	0	1	1	6
OG0000275	2	4	1	5	3
OG0000276	3	4	2	3	3
OG0000277	1	1	3	7	3
OG0000278	2	1	1	7	4
OG0000279	5	1	2	3	4
OG0000280	6	2	2	3	2
OG0000281	5	0	0	4	6
OG0000282	4	0	4	3	4
OG0000283	12	1	1	0	1
OG0000284	4	5	2	2	2
OG0000285	3	1	3	5	3
OG0000286	2	1	6	0	6
OG0000287	2	3	1	3	6
OG0000288	1	4	3	5	2
OG0000289	6	1	4	1	3
OG0000290	5	5	1	1	3
OG0000291	2	0	1	5	7
OG0000292	2	5	2	3	3
OG0000293	1	3	7	1	3
OG0000294	4	3	3	3	2
OG0000295	3	5	4	2	1
OG0000296	2	2	2	4	5
OG0000297	2	2	2	4	5
OG0000298	3	0	0	10	2
OG0000299	3	2	3	2	5
OG0000300	2	4	2	2	5
OG0000301	2	4	0	2	7
OG0000302	1	1	4	8	1
OG0000303	6	0	0	1	8
OG0000304	3	3	4	3	2
OG0000305	5	1	0	6	3
OG0000306	2	2	3	1	7
OG0000307	2	1	2	7	3
OG0000308	1	13	1	0	0
OG0000309	1	7	3	2	2
OG0000310	1	2	8	2	2
OG0000311	1	4	1	5	4
OG0000312	1	1	1	5	7
OG0000313	3	2	3	4	3
OG0000314	0	15	0	0	0
OG0000315	0	4	4	3	4
OG0000316	0	15	0	0	0
OG0000317	0	0	2	12	1
OG0000318	9	3	0	2	0
OG0000319	2	3	2	4	3
OG0000320	9	1	1	2	1
OG0000321	7	0	3	2	2
OG0000322	2	3	3	4	2
OG0000323	2	1	5	2	4
OG0000324	8	0	3	0	3
OG0000325	4	3	2	2	3
OG0000326	1	1	3	3	6
OG0000327	5	2	4	1	2
OG0000328	1	1	4	2	6
OG0000329	6	1	0	2	5
OG0000330	3	2	3	3	3
OG0000331	2	2	5	0	5
OG0000332	2	0	0	5	7
OG0000333	9	1	2	0	2
OG0000334	5	2	1	3	3
OG0000335	2	4	5	1	2
OG0000336	2	2	2	2	6
OG0000337	2	1	3	4	4
OG0000338	1	4	4	2	3
OG0000339	3	2	3	5	1
OG0000340	1	1	1	2	9
OG0000341	2	2	2	5	3
OG0000342	1	1	4	3	5
OG0000343	4	2	1	1	6
OG0000344	2	8	2	1	1
OG0000345	1	3	5	1	4
OG0000346	1	6	2	4	1
OG0000347	2	5	2	3	2
OG0000348	2	2	2	4	4
OG0000349	2	2	3	4	3
OG0000350	2	4	3	4	1
OG0000351	4	2	3	3	2
OG0000352	3	2	2	3	4
OG0000353	1	4	3	3	3
OG0000354	2	2	2	6	2
OG0000355	6	0	3	2	3
OG0000356	2	3	3	3	3
OG0000357	4	2	1	1	6
OG0000358	4	2	1	2	5
OG0000359	3	1	1	2	7
OG0000360	1	0	0	2	11
OG0000361	5	5	1	1	2
OG0000362	2	6	2	2	2
OG0000363	2	1	1	8	2
OG0000364	2	3	3	4	2
OG0000365	1	3	4	3	3
OG0000366	2	5	1	4	2
OG0000367	2	6	2	3	1
OG0000368	1	3	3	5	2
OG0000369	1	5	2	3	3
OG0000370	1	2	4	1	6
OG0000371	0	14	0	0	0
OG0000372	0	14	0	0	0
OG0000373	0	6	4	2	2
OG0000374	0	13	0	1	0
OG0000375	2	5	2	2	2
OG0000376	5	1	2	2	3
OG0000377	13	0	0	0	0
OG0000378	1	2	2	5	3
OG0000379	3	2	1	5	2
OG0000380	1	6	4	2	0
OG0000381	8	0	0	0	5
OG0000382	2	3	4	4	0
OG0000383	3	3	1	3	3
OG0000384	4	3	1	2	3
OG0000385	1	3	3	4	2
OG0000386	3	2	1	3	4
OG0000387	4	1	1	0	7
OG0000388	2	1	1	6	3
OG0000389	5	2	1	2	3
OG0000390	1	8	1	1	2
OG0000391	2	6	1	1	3
OG0000392	6	2	1	1	3
OG0000393	2	0	1	3	7
OG0000394	3	1	5	3	1
OG0000395	2	0	0	3	8
OG0000396	4	2	3	2	2
OG0000397	2	2	1	2	6
OG0000398	3	2	1	3	4
OG0000399	1	7	2	2	1
OG0000400	1	2	3	3	4
OG0000401	3	2	3	2	3
OG0000402	2	3	3	3	2
OG0000403	2	2	3	2	4
OG0000404	2	3	3	2	3
OG0000405	2	1	2	7	1
OG0000406	2	3	1	3	4
OG0000407	5	1	1	4	2
OG0000408	1	7	3	1	1
OG0000409	2	2	2	5	2
OG0000410	2	3	4	3	1
OG0000411	3	3	2	2	3
OG0000412	1	2	1	5	4
OG0000413	2	2	4	3	2
OG0000414	2	2	4	2	3
OG0000415	6	0	0	5	2
OG0000416	1	3	2	3	4
OG0000417	2	6	1	2	2
OG0000418	3	3	2	2	3
OG0000419	1	5	3	2	2
OG0000420	1	2	3	3	4
OG0000421	3	2	2	3	3
OG0000422	5	0	0	3	5
OG0000423	1	3	2	3	4
OG0000424	1	1	2	5	4
OG0000425	1	1	2	7	2
OG0000426	1	3	3	2	4
OG0000427	1	4	3	3	2
OG0000428	2	2	2	4	3
OG0000429	2	3	2	4	2
OG0000430	2	3	1	3	4
OG0000431	3	1	3	3	3
OG0000432	0	12	1	0	0
OG0000433	0	5	3	3	2
OG0000434	0	3	4	3	3
OG0000435	0	13	0	0	0
OG0000436	0	1	1	7	4
OG0000437	0	3	2	5	3
OG0000438	0	0	0	6	7
OG0000439	5	2	1	2	2
OG0000440	3	2	2	3	2
OG0000441	5	1	0	4	2
OG0000442	8	0	0	0	4
OG0000443	3	5	1	1	2
OG0000444	4	2	2	0	4
OG0000445	4	1	4	0	3
OG0000446	1	7	1	2	1
OG0000447	5	1	1	2	3
OG0000448	2	5	3	1	1
OG0000449	2	0	0	2	8
OG0000450	2	6	2	1	1
OG0000451	2	0	1	3	6
OG0000452	1	2	7	2	0
OG0000453	2	1	6	0	3
OG0000454	3	0	0	5	4
OG0000455	3	2	1	4	2
OG0000456	2	6	2	1	1
OG0000457	7	2	1	1	1
OG0000458	2	7	2	0	1
OG0000459	2	3	2	3	2
OG0000460	2	1	2	4	3
OG0000461	3	2	2	3	2
OG0000462	6	2	2	1	1
OG0000463	2	3	2	5	0
OG0000464	4	1	3	2	2
OG0000465	4	1	1	2	4
OG0000466	2	0	0	4	6
OG0000467	6	2	2	1	1
OG0000468	3	1	3	3	2
OG0000469	1	1	1	2	7
OG0000470	3	3	3	0	3
OG0000471	2	4	4	1	1
OG0000472	2	2	3	2	3
OG0000473	3	1	2	1	5
OG0000474	2	2	1	1	6
OG0000475	3	3	1	2	3
OG0000476	2	2	3	2	3
OG0000477	2	4	3	1	2
OG0000478	1	7	2	1	1
OG0000479	1	1	4	3	3
OG0000480	2	5	2	1	2
OG0000481	3	2	2	1	4
OG0000482	2	2	4	2	2
OG0000483	2	2	3	3	2
OG0000484	1	2	2	4	3
OG0000485	2	2	1	5	2
OG0000486	2	5	1	1	3
OG0000487	1	1	1	8	1
OG0000488	1	7	2	1	1
OG0000489	2	2	5	1	2
OG0000490	2	3	1	4	2
OG0000491	1	4	3	2	2
OG0000492	1	4	2	3	2
OG0000493	3	3	3	0	3
OG0000494	1	1	3	4	3
OG0000495	3	1	2	3	3
OG0000496	1	3	3	2	3
OG0000497	2	2	3	2	3
OG0000498	2	4	2	3	1
OG0000499	1	5	2	2	2
OG0000500	2	1	1	4	4
OG0000501	2	4	2	2	2
OG0000502	1	7	1	2	1
OG0000503	1	1	0	9	1
OG0000504	2	1	2	4	3
OG0000505	2	3	2	3	2
OG0000506	1	3	2	4	2
OG0000507	2	1	6	1	2
OG0000508	3	1	1	4	3
OG0000509	2	2	3	2	3
OG0000510	1	3	2	4	2
OG0000511	4	2	2	2	2
OG0000512	1	4	4	1	2
OG0000513	2	0	2	6	2
OG0000514	2	5	3	1	1
OG0000515	1	2	4	3	2
OG0000516	2	2	2	0	6
OG0000517	4	3	1	2	2
OG0000518	1	8	1	1	1
OG0000519	0	12	0	0	0
OG0000520	0	8	1	2	1
OG0000521	0	11	0	0	1
OG0000522	0	11	1	0	0
OG0000523	0	9	1	0	2
OG0000524	3	3	1	1	3
OG0000525	4	4	0	2	1
OG0000526	1	5	2	1	2
OG0000527	1	5	4	1	0
OG0000528	5	1	2	1	2
OG0000529	2	2	2	3	2
OG0000530	1	6	1	2	1
OG0000531	1	1	3	4	2
OG0000532	8	0	0	2	1
OG0000533	2	1	1	5	2
OG0000534	2	1	2	4	2
OG0000535	1	3	1	4	2
OG0000536	1	1	3	1	5
OG0000537	2	0	1	6	2
OG0000538	1	2	1	5	2
OG0000539	3	4	2	1	1
OG0000540	5	1	1	2	2
OG0000541	2	2	1	4	2
OG0000542	3	0	1	2	5
OG0000543	4	3	1	2	1
OG0000544	2	2	2	2	3
OG0000545	3	2	2	2	2
OG0000546	3	1	3	3	1
OG0000547	2	2	3	1	3
OG0000548	2	3	2	2	2
OG0000549	3	1	2	4	1
OG0000550	5	2	2	1	1
OG0000551	4	0	2	3	2
OG0000552	3	1	3	3	1
OG0000553	3	1	3	2	2
OG0000554	5	0	1	3	2
OG0000555	1	3	5	0	2
OG0000556	1	6	2	1	1
OG0000557	2	2	5	1	1
OG0000558	6	2	1	2	0
OG0000559	1	7	1	1	1
OG0000560	2	1	3	3	2
OG0000561	2	5	1	1	2
OG0000562	3	0	1	5	2
OG0000563	4	1	1	2	3
OG0000564	1	7	1	1	1
OG0000565	1	2	1	4	3
OG0000566	4	1	1	2	3
OG0000567	1	4	2	1	3
OG0000568	1	2	4	2	2
OG0000569	1	7	1	1	1
OG0000570	2	2	2	3	2
OG0000571	1	2	3	3	2
OG0000572	3	2	4	1	1
OG0000573	3	3	2	1	2
OG0000574	2	2	3	1	3
OG0000575	2	1	0	5	3
OG0000576	2	3	0	3	3
OG0000577	3	2	2	2	2
OG0000578	3	4	2	1	1
OG0000579	4	0	0	5	2
OG0000580	1	5	1	1	3
OG0000581	2	2	1	2	4
OG0000582	3	2	3	1	2
OG0000583	2	3	1	3	2
OG0000584	1	1	2	4	3
OG0000585	1	7	1	1	1
OG0000586	2	3	2	2	2
OG0000587	1	2	1	4	3
OG0000588	2	2	3	2	2
OG0000589	1	4	3	2	1
OG0000590	1	2	5	1	2
OG0000591	2	2	1	2	4
OG0000592	1	4	2	2	2
OG0000593	1	2	2	5	1
OG0000594	2	2	1	3	3
OG0000595	1	3	2	3	2
OG0000596	3	2	1	3	2
OG0000597	1	2	3	3	2
OG0000598	2	1	4	1	3
OG0000599	3	3	3	1	1
OG0000600	1	3	3	2	2
OG0000601	2	4	2	1	2
OG0000602	2	5	1	2	1
OG0000603	2	3	3	1	2
OG0000604	3	2	4	1	1
OG0000605	1	3	5	1	1
OG0000606	4	1	3	1	2
OG0000607	2	5	2	1	1
OG0000608	2	2	2	2	3
OG0000609	3	1	1	3	3
OG0000610	1	0	0	8	2
OG0000611	2	0	3	2	4
OG0000612	1	3	3	1	3
OG0000613	3	2	3	1	2
OG0000614	1	3	4	2	1
OG0000615	2	2	2	3	2
OG0000616	1	2	2	2	4
OG0000617	2	2	2	4	1
OG0000618	1	1	6	1	2
OG0000619	1	3	3	2	2
OG0000620	1	2	4	3	1
OG0000621	2	2	3	2	2
OG0000622	1	2	2	2	4
OG0000623	1	2	1	6	1
OG0000624	1	3	2	3	2
OG0000625	2	5	1	1	2
OG0000626	1	2	4	2	2
OG0000627	1	2	2	4	2
OG0000628	1	3	4	1	2
OG0000629	2	5	2	1	1
OG0000630	1	6	1	2	1
OG0000631	1	2	2	3	3
OG0000632	1	3	2	1	4
OG0000633	1	1	4	4	1
OG0000634	0	2	4	3	2
OG0000635	0	6	1	2	2
OG0000636	0	3	8	0	0
OG0000637	0	2	5	2	2
OG0000638	0	3	4	2	2
OG0000639	0	7	1	2	1
OG0000640	0	7	1	1	2
OG0000641	0	1	7	1	2
OG0000642	0	2	3	5	1
OG0000643	0	0	11	0	0
OG0000644	0	0	11	0	0
OG0000645	0	0	0	11	0
OG0000646	0	0	0	2	9
OG0000647	4	0	0	3	3
OG0000648	3	1	1	2	3
OG0000649	7	0	0	0	3
OG0000650	8	0	0	0	2
OG0000651	1	4	1	2	2
OG0000652	1	3	1	4	1
OG0000653	3	2	2	0	3
OG0000654	3	1	3	2	1
OG0000655	3	2	0	1	4
OG0000656	1	0	3	2	4
OG0000657	2	5	1	1	1
OG0000658	2	4	1	1	2
OG0000659	3	0	3	0	4
OG0000660	3	4	2	1	0
OG0000661	8	0	1	0	1
OG0000662	5	0	0	2	3
OG0000663	2	3	1	3	1
OG0000664	5	1	1	1	2
OG0000665	10	0	0	0	0
OG0000666	3	2	1	2	2
OG0000667	2	5	1	1	1
OG0000668	4	2	1	2	1
OG0000669	2	4	2	1	1
OG0000670	1	7	0	1	1
OG0000671	2	1	1	4	2
OG0000672	4	1	2	2	1
OG0000673	4	1	2	2	1
OG0000674	3	1	2	2	2
OG0000675	3	0	3	2	2
OG0000676	3	1	2	1	3
OG0000677	2	2	1	2	3
OG0000678	3	1	2	2	2
OG0000679	3	1	2	4	0
OG0000680	3	3	1	1	2
OG0000681	1	4	2	2	1
OG0000682	2	3	2	1	2
OG0000683	8	0	0	1	1
OG0000684	5	2	2	0	1
OG0000685	4	0	0	3	3
OG0000686	1	4	1	2	2
OG0000687	5	0	1	1	3
OG0000688	1	3	2	2	2
OG0000689	2	0	3	1	4
OG0000690	3	0	2	3	2
OG0000691	2	3	1	3	1
OG0000692	1	2	2	1	4
OG0000693	1	5	1	2	1
OG0000694	1	5	2	1	1
OG0000695	6	4	0	0	0
OG0000696	3	2	1	2	2
OG0000697	2	1	2	1	4
OG0000698	2	1	3	1	3
OG0000699	1	2	3	2	2
OG0000700	2	2	2	2	2
OG0000701	3	2	3	1	1
OG0000702	2	2	2	2	2
OG0000703	2	2	4	1	1
OG0000704	2	3	2	1	2
OG0000705	2	1	3	2	2
OG0000706	1	4	2	2	1
OG0000707	3	3	1	3	0
OG0000708	2	1	1	4	2
OG0000709	1	5	2	1	1
OG0000710	1	2	2	2	3
OG0000711	1	4	2	1	2
OG0000712	1	3	3	2	1
OG0000713	3	2	1	2	2
OG0000714	1	1	3	4	1
OG0000715	1	4	3	1	1
OG0000716	2	3	2	1	2
OG0000717	4	1	2	0	3
OG0000718	2	2	3	0	3
OG0000719	1	3	2	2	2
OG0000720	2	2	3	2	1
OG0000721	2	4	1	2	1
OG0000722	2	3	2	2	1
OG0000723	2	3	2	1	2
OG0000724	1	1	3	1	4
OG0000725	1	2	2	2	3
OG0000726	2	3	4	0	1
OG0000727	2	0	4	0	4
OG0000728	2	3	1	2	2
OG0000729	2	2	2	2	2
OG0000730	2	1	3	3	1
OG0000731	1	4	2	2	1
OG0000732	3	1	2	3	1
OG0000733	1	1	1	1	6
OG0000734	2	2	3	2	1
OG0000735	2	2	3	1	2
OG0000736	4	2	1	1	2
OG0000737	2	2	3	1	2
OG0000738	1	2	2	1	4
OG0000739	2	4	2	1	1
OG0000740	3	1	4	1	1
OG0000741	1	6	1	1	1
OG0000742	2	4	1	1	2
OG0000743	1	2	5	1	1
OG0000744	3	1	1	3	2
OG0000745	1	2	2	3	2
OG0000746	1	6	1	1	1
OG0000747	1	3	2	2	2
OG0000748	1	2	4	1	2
OG0000749	1	0	0	0	9
OG0000750	2	5	2	0	1
OG0000751	1	0	0	6	3
OG0000752	1	2	3	1	3
OG0000753	1	4	1	2	2
OG0000754	1	2	1	4	2
OG0000755	1	5	1	1	2
OG0000756	1	1	3	2	3
OG0000757	2	2	1	2	3
OG0000758	1	6	1	1	1
OG0000759	2	2	3	1	2
OG0000760	1	3	1	2	3
OG0000761	1	6	1	1	1
OG0000762	1	1	2	4	2
OG0000763	5	1	2	1	1
OG0000764	2	2	1	2	3
OG0000765	2	1	1	3	3
OG0000766	1	1	3	3	2
OG0000767	1	2	5	1	1
OG0000768	1	1	1	5	2
OG0000769	1	1	2	3	3
OG0000770	1	2	2	2	3
OG0000771	2	4	1	2	1
OG0000772	2	2	2	2	2
OG0000773	1	2	1	1	5
OG0000774	2	5	1	1	1
OG0000775	1	1	1	3	4
OG0000776	1	1	2	4	2
OG0000777	2	0	3	0	5
OG0000778	2	3	1	1	3
OG0000779	1	6	1	1	1
OG0000780	1	6	1	1	1
OG0000781	1	1	3	4	1
OG0000782	1	5	2	1	1
OG0000783	1	4	1	3	1
OG0000784	4	3	1	1	1
OG0000785	4	1	3	1	1
OG0000786	1	6	1	1	1
OG0000787	1	3	3	1	2
OG0000788	1	2	2	3	2
OG0000789	1	3	2	2	2
OG0000790	2	7	1	0	0
OG0000791	1	5	2	1	1
OG0000792	1	1	4	1	3
OG0000793	1	2	3	2	2
OG0000794	1	3	2	2	2
OG0000795	1	1	2	4	2
OG0000796	1	7	0	1	1
OG0000797	1	1	2	4	2
OG0000798	2	1	3	2	2
OG0000799	1	5	2	1	1
OG0000800	0	7	3	0	0
OG0000801	0	9	1	0	0
OG0000802	0	8	0	0	2
OG0000803	0	3	3	1	3
OG0000804	0	2	6	1	1
OG0000805	0	6	2	1	1
OG0000806	0	4	1	4	1
OG0000807	0	4	2	3	1
OG0000808	0	3	3	4	0
OG0000809	0	2	1	5	2
OG0000810	0	4	1	3	2
OG0000811	0	1	5	2	2
OG0000812	0	3	3	3	1
OG0000813	0	4	1	1	4
OG0000814	0	4	6	0	0
OG0000815	0	0	10	0	0
OG0000816	0	0	1	5	4
OG0000817	0	0	10	0	0
OG0000818	0	0	1	7	2
OG0000819	0	0	0	10	0
OG0000820	0	0	0	1	9
OG0000821	2	0	3	1	3
OG0000822	2	3	0	1	3
OG0000823	1	3	2	2	1
OG0000824	2	2	1	3	1
OG0000825	7	0	0	0	2
OG0000826	2	2	2	2	1
OG0000827	1	1	5	1	1
OG0000828	1	3	3	1	1
OG0000829	2	4	1	1	1
OG0000830	1	2	1	5	0
OG0000831	2	1	0	2	4
OG0000832	1	1	3	3	1
OG0000833	1	3	1	2	2
OG0000834	1	5	1	1	1
OG0000835	1	3	2	2	1
OG0000836	2	4	0	1	2
OG0000837	3	0	1	2	3
OG0000838	1	5	1	1	1
OG0000839	1	0	0	0	8
OG0000840	1	2	3	2	1
OG0000841	3	2	0	1	3
OG0000842	1	5	1	1	1
OG0000843	1	1	3	3	1
OG0000844	2	2	1	2	2
OG0000845	2	1	2	2	2
OG0000846	1	3	2	1	2
OG0000847	1	5	1	1	1
OG0000848	1	1	2	3	2
OG0000849	1	0	2	5	1
OG0000850	3	0	2	3	1
OG0000851	4	0	0	1	4
OG0000852	3	1	2	2	1
OG0000853	4	0	2	3	0
OG0000854	2	1	2	2	2
OG0000855	2	3	2	1	1
OG0000856	3	2	2	1	1
OG0000857	3	0	1	3	2
OG0000858	1	5	1	1	1
OG0000859	1	3	2	1	2
OG0000860	1	1	2	3	2
OG0000861	3	1	1	4	0
OG0000862	2	2	2	2	1
OG0000863	1	3	3	1	1
OG0000864	5	0	0	3	1
OG0000865	7	0	1	0	1
OG0000866	2	1	1	3	2
OG0000867	1	0	0	5	3
OG0000868	1	2	4	1	1
OG0000869	2	3	2	1	1
OG0000870	3	3	1	0	2
OG0000871	3	1	2	1	2
OG0000872	2	1	4	1	1
OG0000873	3	2	2	1	1
OG0000874	3	2	1	2	1
OG0000875	2	1	2	1	3
OG0000876	4	0	2	1	2
OG0000877	8	1	0	0	0
OG0000878	4	2	2	0	1
OG0000879	2	2	2	2	1
OG0000880	2	2	2	2	1
OG0000881	2	2	3	0	2
OG0000882	1	2	3	2	1
OG0000883	3	0	2	1	3
OG0000884	1	2	1	2	3
OG0000885	2	0	0	4	3
OG0000886	1	3	4	0	1
OG0000887	3	1	1	2	2
OG0000888	4	0	2	2	1
OG0000889	2	0	1	2	4
OG0000890	2	4	2	1	0
OG0000891	3	1	1	2	2
OG0000892	3	3	1	1	1
OG0000893	1	3	2	2	1
OG0000894	2	2	1	2	2
OG0000895	2	4	1	1	1
OG0000896	1	2	4	1	1
OG0000897	1	2	1	1	4
OG0000898	1	2	4	1	1
OG0000899	2	3	2	1	1
OG0000900	1	3	1	1	3
OG0000901	2	1	2	2	2
OG0000902	1	5	1	1	1
OG0000903	1	3	1	2	2
OG0000904	2	2	2	0	3
OG0000905	1	6	1	1	0
OG0000906	1	1	2	1	4
OG0000907	1	2	2	2	2
OG0000908	3	1	1	2	2
OG0000909	2	4	1	1	1
OG0000910	2	2	1	2	2
OG0000911	2	4	1	1	1
OG0000912	1	2	2	2	2
OG0000913	1	2	4	1	1
OG0000914	2	4	2	1	0
OG0000915	3	1	1	1	3
OG0000916	1	4	2	0	2
OG0000917	1	6	1	1	0
OG0000918	2	2	2	2	1
OG0000919	1	5	1	1	1
OG0000920	2	1	2	2	2
OG0000921	2	2	2	1	2
OG0000922	1	2	3	2	1
OG0000923	1	3	0	2	3
OG0000924	2	2	2	2	1
OG0000925	1	2	1	5	0
OG0000926	1	3	3	1	1
OG0000927	1	3	2	1	2
OG0000928	2	3	1	2	1
OG0000929	1	2	3	2	1
OG0000930	3	1	1	3	1
OG0000931	1	1	2	3	2
OG0000932	1	4	0	0	4
OG0000933	1	2	4	1	1
OG0000934	3	1	3	1	1
OG0000935	2	2	2	1	2
OG0000936	2	1	1	2	3
OG0000937	2	5	1	1	0
OG0000938	2	1	1	2	3
OG0000939	1	4	1	2	1
OG0000940	1	2	1	3	2
OG0000941	1	3	2	2	1
OG0000942	1	1	3	1	3
OG0000943	2	1	1	3	2
OG0000944	1	1	1	4	2
OG0000945	2	3	1	1	2
OG0000946	1	4	1	2	1
OG0000947	2	1	2	3	1
OG0000948	2	2	2	1	2
OG0000949	1	1	0	3	4
OG0000950	2	2	2	1	2
OG0000951	1	2	2	2	2
OG0000952	1	1	3	2	2
OG0000953	1	5	1	1	1
OG0000954	2	0	2	2	3
OG0000955	2	2	1	3	1
OG0000956	1	2	3	1	2
OG0000957	1	3	2	2	1
OG0000958	2	1	2	2	2
OG0000959	1	5	1	1	1
OG0000960	3	2	2	1	1
OG0000961	1	5	1	1	1
OG0000962	2	3	1	2	1
OG0000963	1	3	2	1	2
OG0000964	2	2	1	1	3
OG0000965	1	5	1	1	1
OG0000966	3	3	1	1	1
OG0000967	1	3	1	3	1
OG0000968	1	3	2	2	1
OG0000969	2	2	1	1	3
OG0000970	1	1	1	4	2
OG0000971	1	2	4	1	1
OG0000972	1	1	3	2	2
OG0000973	1	1	3	2	2
OG0000974	1	2	2	3	1
OG0000975	1	2	2	2	2
OG0000976	1	2	2	3	1
OG0000977	1	4	1	2	1
OG0000978	1	3	2	1	2
OG0000979	1	0	2	0	6
OG0000980	2	2	2	1	2
OG0000981	2	1	2	2	2
OG0000982	1	2	2	2	2
OG0000983	2	2	2	2	1
OG0000984	2	2	2	1	2
OG0000985	1	4	2	1	1
OG0000986	1	4	2	1	1
OG0000987	1	5	1	1	1
OG0000988	1	2	2	2	2
OG0000989	1	5	1	1	1
OG0000990	1	3	2	1	2
OG0000991	4	0	3	2	0
OG0000992	2	2	1	2	2
OG0000993	1	3	3	1	1
OG0000994	1	5	1	1	1
OG0000995	1	1	1	4	2
OG0000996	1	5	1	1	1
OG0000997	2	3	1	1	2
OG0000998	1	2	3	1	2
OG0000999	1	2	2	2	2
OG0001000	1	2	3	1	2
OG0001001	1	5	1	1	1
OG0001002	1	1	2	3	2
OG0001003	2	2	3	1	1
OG0001004	1	2	2	1	3
OG0001005	2	2	3	1	1
OG0001006	1	4	2	1	1
OG0001007	1	3	1	1	3
OG0001008	2	3	1	0	3
OG0001009	1	4	1	2	1
OG0001010	2	1	2	2	2
OG0001011	1	3	1	3	1
OG0001012	3	2	1	2	1
OG0001013	1	5	1	1	1
OG0001014	1	4	1	1	2
OG0001015	1	2	2	1	3
OG0001016	1	1	3	2	2
OG0001017	1	2	2	3	1
OG0001018	1	3	3	0	2
OG0001019	1	4	1	2	1
OG0001020	1	4	1	1	2
OG0001021	2	3	3	0	1
OG0001022	3	2	2	0	2
OG0001023	1	2	1	3	2
OG0001024	1	3	2	2	1
OG0001025	1	3	2	2	1
OG0001026	1	3	1	1	3
OG0001027	1	4	1	2	1
OG0001028	1	5	1	1	1
OG0001029	1	0	0	6	2
OG0001030	2	2	2	1	2
OG0001031	1	3	3	0	2
OG0001032	1	1	3	2	2
OG0001033	1	2	2	2	2
OG0001034	1	2	1	3	2
OG0001035	1	0	2	6	0
OG0001036	1	1	1	4	2
OG0001037	1	2	2	3	1
OG0001038	1	3	2	2	1
OG0001039	1	3	3	1	1
OG0001040	1	3	2	1	2
OG0001041	1	4	1	2	1
OG0001042	2	5	1	0	1
OG0001043	2	2	3	1	1
OG0001044	1	3	3	1	1
OG0001045	1	3	1	2	2
OG0001046	0	9	0	0	0
OG0001047	0	3	4	1	1
OG0001048	0	7	1	0	1
OG0001049	0	4	3	1	1
OG0001050	0	1	6	0	2
OG0001051	0	3	4	1	1
OG0001052	0	1	7	0	1
OG0001053	0	2	4	3	0
OG0001054	0	1	3	1	4
OG0001055	0	3	2	3	1
OG0001056	0	4	1	2	2
OG0001057	0	2	2	1	4
OG0001058	0	6	3	0	0
OG0001059	0	7	1	0	1
OG0001060	0	1	4	3	1
OG0001061	0	4	2	2	1
OG0001062	0	1	1	4	3
OG0001063	0	4	1	2	2
OG0001064	0	4	1	3	1
OG0001065	0	1	1	3	4
OG0001066	0	6	1	1	1
OG0001067	0	5	2	1	1
OG0001068	0	1	1	4	3
OG0001069	0	6	1	1	1
OG0001070	0	3	2	2	2
OG0001071	0	0	1	6	2
OG0001072	0	0	9	0	0
OG0001073	0	0	1	8	0
OG0001074	0	0	1	8	0
OG0001075	0	0	1	0	8
OG0001076	4	0	1	1	2
OG0001077	4	0	3	0	1
OG0001078	1	3	3	0	1
OG0001079	2	2	2	0	2
OG0001080	1	2	2	1	2
OG0001081	1	2	1	2	2
OG0001082	2	1	1	3	1
OG0001083	1	1	4	1	1
OG0001084	2	1	2	1	2
OG0001085	2	0	3	2	1
OG0001086	1	4	1	1	1
OG0001087	2	2	2	1	1
OG0001088	1	2	3	1	1
OG0001089	2	3	1	2	0
OG0001090	6	0	1	0	1
OG0001091	2	2	2	0	2
OG0001092	3	0	1	0	4
OG0001093	1	0	1	0	6
OG0001094	1	4	1	1	1
OG0001095	1	4	1	1	1
OG0001096	7	0	0	1	0
OG0001097	2	1	2	2	1
OG0001098	4	1	1	1	1
OG0001099	6	0	0	0	2
OG0001100	2	2	1	2	1
OG0001101	2	1	2	2	1
OG0001102	3	1	2	1	1
OG0001103	2	1	1	2	2
OG0001104	3	1	1	1	2
OG0001105	3	3	1	1	0
OG0001106	2	1	1	3	1
OG0001107	1	4	1	1	1
OG0001108	2	1	0	5	0
OG0001109	1	1	3	2	1
OG0001110	2	4	0	2	0
OG0001111	1	4	1	1	1
OG0001112	7	0	0	1	0
OG0001113	1	1	1	1	4
OG0001114	1	1	2	3	1
OG0001115	1	3	1	2	1
OG0001116	2	0	0	1	5
OG0001117	1	1	2	2	2
OG0001118	1	2	1	2	2
OG0001119	2	2	2	2	0
OG0001120	3	2	1	1	1
OG0001121	1	2	2	2	1
OG0001122	1	3	1	2	1
OG0001123	3	0	0	2	3
OG0001124	1	3	1	1	2
OG0001125	1	4	1	1	1
OG0001126	3	0	0	2	3
OG0001127	1	4	2	0	1
OG0001128	2	2	1	1	2
OG0001129	2	0	1	3	2
OG0001130	1	1	4	1	1
OG0001131	1	1	4	1	1
OG0001132	3	1	2	1	1
OG0001133	3	2	1	0	2
OG0001134	5	0	0	2	1
OG0001135	3	0	0	0	5
OG0001136	5	0	1	0	2
OG0001137	2	0	2	1	3
OG0001138	2	1	3	1	1
OG0001139	8	0	0	0	0
OG0001140	2	2	2	1	1
OG0001141	2	1	0	3	2
OG0001142	3	2	1	1	1
OG0001143	2	1	1	2	2
OG0001144	2	1	1	3	1
OG0001145	2	3	1	1	1
OG0001146	2	1	1	2	2
OG0001147	1	1	1	3	2
OG0001148	2	1	1	2	2
OG0001149	4	0	1	1	2
OG0001150	3	1	1	2	1
OG0001151	1	2	1	1	3
OG0001152	5	0	1	0	2
OG0001153	3	2	1	1	1
OG0001154	1	2	1	1	3
OG0001155	1	2	2	1	2
OG0001156	3	1	2	1	1
OG0001157	1	1	1	1	4
OG0001158	1	1	1	4	1
OG0001159	3	2	1	1	1
OG0001160	1	1	2	2	2
OG0001161	1	0	2	3	2
OG0001162	2	1	3	1	1
OG0001163	1	2	2	2	1
OG0001164	3	1	1	2	1
OG0001165	3	0	0	1	4
OG0001166	4	0	1	1	2
OG0001167	1	2	2	2	1
OG0001168	1	2	3	1	1
OG0001169	2	1	2	1	2
OG0001170	1	3	2	1	1
OG0001171	1	4	1	1	1
OG0001172	1	2	2	2	1
OG0001173	2	1	1	2	2
OG0001174	1	4	1	1	1
OG0001175	1	1	4	1	1
OG0001176	2	0	1	4	1
OG0001177	1	4	1	1	1
OG0001178	1	3	1	2	1
OG0001179	1	5	1	0	1
OG0001180	2	4	1	0	1
OG0001181	1	4	1	1	1
OG0001182	1	3	1	1	2
OG0001183	1	2	2	1	2
OG0001184	1	1	1	2	3
OG0001185	2	2	2	1	1
OG0001186	1	3	2	1	1
OG0001187	1	1	2	2	2
OG0001188	1	3	2	1	1
OG0001189	1	1	2	1	3
OG0001190	1	4	1	1	1
OG0001191	1	1	3	1	2
OG0001192	2	0	2	2	2
OG0001193	1	2	1	2	2
OG0001194	2	2	1	1	2
OG0001195	1	4	1	1	1
OG0001196	2	1	2	1	2
OG0001197	1	2	3	1	1
OG0001198	1	1	2	1	3
OG0001199	2	1	2	1	2
OG0001200	1	2	3	1	1
OG0001201	1	2	3	1	1
OG0001202	1	4	1	1	1
OG0001203	1	1	2	2	2
OG0001204	3	2	2	1	0
OG0001205	1	4	1	1	1
OG0001206	1	3	2	1	1
OG0001207	2	1	2	1	2
OG0001208	1	4	1	1	1
OG0001209	1	2	1	3	1
OG0001210	2	3	2	0	1
OG0001211	2	1	2	2	1
OG0001212	2	1	2	1	2
OG0001213	1	4	1	1	1
OG0001214	5	0	1	1	1
OG0001215	2	2	2	1	1
OG0001216	2	2	2	1	1
OG0001217	1	3	1	0	3
OG0001218	1	1	1	4	1
OG0001219	2	1	2	2	1
OG0001220	1	4	1	1	1
OG0001221	1	4	1	1	1
OG0001222	1	3	2	1	1
OG0001223	1	2	3	1	1
OG0001224	1	3	2	1	1
OG0001225	1	3	2	0	2
OG0001226	1	3	2	1	1
OG0001227	2	2	1	2	1
OG0001228	1	4	1	1	1
OG0001229	1	4	1	1	1
OG0001230	1	1	1	3	2
OG0001231	4	3	0	0	1
OG0001232	1	0	5	1	1
OG0001233	4	0	0	1	3
OG0001234	1	4	1	1	1
OG0001235	1	1	2	2	2
OG0001236	1	0	0	4	3
OG0001237	1	0	0	0	7
OG0001238	3	1	0	0	4
OG0001239	1	2	3	1	1
OG0001240	2	0	1	3	2
OG0001241	1	4	1	1	1
OG0001242	1	4	1	1	1
OG0001243	1	4	1	1	1
OG0001244	1	4	1	1	1
OG0001245	1	3	2	1	1
OG0001246	1	2	2	2	1
OG0001247	1	1	4	1	1
OG0001248	2	1	2	2	1
OG0001249	3	2	1	1	1
OG0001250	1	2	1	2	2
OG0001251	1	2	1	2	2
OG0001252	1	2	2	1	2
OG0001253	2	4	1	0	1
OG0001254	1	0	2	3	2
OG0001255	2	1	1	2	2
OG0001256	1	1	2	3	1
OG0001257	2	1	2	1	2
OG0001258	1	3	2	1	1
OG0001259	1	3	2	1	1
OG0001260	2	1	2	2	1
OG0001261	1	3	2	1	1
OG0001262	1	4	1	1	1
OG0001263	3	0	1	3	1
OG0001264	1	3	2	1	1
OG0001265	1	2	2	2	1
OG0001266	1	1	3	1	2
OG0001267	1	2	2	1	2
OG0001268	1	3	1	1	2
OG0001269	1	3	2	1	1
OG0001270	1	1	1	3	2
OG0001271	2	1	1	2	2
OG0001272	3	1	2	1	1
OG0001273	1	4	1	1	1
OG0001274	1	3	2	1	1
OG0001275	3	1	1	0	3
OG0001276	3	1	1	2	1
OG0001277	1	4	1	1	1
OG0001278	2	1	1	2	2
OG0001279	1	2	1	2	2
OG0001280	1	3	1	2	1
OG0001281	1	2	3	1	1
OG0001282	2	3	2	1	0
OG0001283	2	2	1	1	2
OG0001284	2	1	1	1	3
OG0001285	1	5	1	1	0
OG0001286	1	5	1	0	1
OG0001287	1	3	1	2	1
OG0001288	1	1	2	3	1
OG0001289	2	3	1	1	1
OG0001290	1	0	4	0	3
OG0001291	2	2	2	1	1
OG0001292	1	4	1	1	1
OG0001293	1	3	2	1	1
OG0001294	2	0	0	4	2
OG0001295	1	6	1	0	0
OG0001296	3	1	2	1	1
OG0001297	1	2	1	2	2
OG0001298	1	2	2	1	2
OG0001299	1	2	2	1	2
OG0001300	3	1	2	1	1
OG0001301	2	5	0	0	1
OG0001302	1	3	2	1	1
OG0001303	2	2	1	1	2
OG0001304	2	3	1	1	1
OG0001305	1	2	2	2	1
OG0001306	5	0	0	0	3
OG0001307	1	3	2	1	1
OG0001308	1	4	1	1	1
OG0001309	1	3	1	2	1
OG0001310	2	1	1	3	1
OG0001311	1	1	3	2	1
OG0001312	1	2	3	1	1
OG0001313	1	1	1	2	3
OG0001314	1	4	1	1	1
OG0001315	1	3	2	1	1
OG0001316	1	3	3	0	1
OG0001317	1	4	1	1	1
OG0001318	2	0	0	1	5
OG0001319	2	2	1	2	1
OG0001320	1	2	2	2	1
OG0001321	1	1	2	2	2
OG0001322	1	4	1	1	1
OG0001323	3	2	1	1	1
OG0001324	1	3	2	0	2
OG0001325	1	1	2	3	1
OG0001326	1	3	2	1	1
OG0001327	2	1	1	2	2
OG0001328	2	2	1	1	2
OG0001329	1	1	3	1	2
OG0001330	5	0	0	2	1
OG0001331	2	2	1	1	2
OG0001332	1	3	1	2	1
OG0001333	2	3	1	1	1
OG0001334	2	1	3	1	1
OG0001335	1	4	1	1	1
OG0001336	1	1	2	2	2
OG0001337	2	2	2	1	1
OG0001338	1	4	1	1	1
OG0001339	1	1	0	4	2
OG0001340	2	2	2	1	1
OG0001341	1	3	1	2	1
OG0001342	1	4	1	1	1
OG0001343	1	2	1	2	2
OG0001344	1	4	1	1	1
OG0001345	1	4	1	1	1
OG0001346	2	3	1	1	1
OG0001347	1	2	4	0	1
OG0001348	1	2	1	3	1
OG0001349	1	3	1	1	2
OG0001350	1	5	1	0	1
OG0001351	2	1	1	1	3
OG0001352	2	1	1	1	3
OG0001353	1	2	3	1	1
OG0001354	2	2	2	1	1
OG0001355	1	4	1	1	1
OG0001356	2	2	2	1	1
OG0001357	2	3	0	1	2
OG0001358	1	4	1	1	1
OG0001359	1	3	1	2	1
OG0001360	1	3	2	1	1
OG0001361	1	3	2	1	1
OG0001362	2	3	1	1	1
OG0001363	1	3	2	1	1
OG0001364	1	2	1	3	1
OG0001365	1	2	1	2	2
OG0001366	2	2	2	0	2
OG0001367	1	2	3	1	1
OG0001368	1	2	2	2	1
OG0001369	2	3	1	1	1
OG0001370	3	1	1	1	2
OG0001371	1	1	1	1	4
OG0001372	1	2	3	1	1
OG0001373	2	1	2	2	1
OG0001374	1	2	1	2	2
OG0001375	2	0	1	2	3
OG0001376	1	2	3	1	1
OG0001377	1	3	2	1	1
OG0001378	2	3	1	1	1
OG0001379	1	4	1	1	1
OG0001380	1	2	1	3	1
OG0001381	1	3	1	2	1
OG0001382	1	3	1	1	2
OG0001383	1	3	2	1	1
OG0001384	1	3	1	2	1
OG0001385	1	1	0	0	6
OG0001386	1	2	1	3	1
OG0001387	2	2	2	1	1
OG0001388	1	3	1	2	1
OG0001389	1	1	1	3	2
OG0001390	2	2	2	1	1
OG0001391	0	8	0	0	0
OG0001392	0	5	1	1	1
OG0001393	0	2	4	1	1
OG0001394	0	4	1	0	3
OG0001395	0	4	1	2	1
OG0001396	0	7	1	0	0
OG0001397	0	2	6	0	0
OG0001398	0	6	0	0	2
OG0001399	0	4	1	2	1
OG0001400	0	2	6	0	0
OG0001401	0	1	1	3	3
OG0001402	0	2	2	2	2
OG0001403	0	2	3	1	2
OG0001404	0	4	1	2	1
OG0001405	0	5	1	1	1
OG0001406	0	6	0	0	2
OG0001407	0	5	3	0	0
OG0001408	0	6	0	0	2
OG0001409	0	1	2	3	2
OG0001410	0	3	2	2	1
OG0001411	0	3	2	1	2
OG0001412	0	5	1	1	1
OG0001413	0	4	1	2	1
OG0001414	0	2	3	0	3
OG0001415	0	2	2	2	2
OG0001416	0	4	1	2	1
OG0001417	0	3	1	3	1
OG0001418	0	4	2	1	1
OG0001419	0	5	2	0	1
OG0001420	0	5	2	0	1
OG0001421	0	1	4	2	1
OG0001422	0	2	6	0	0
OG0001423	0	0	8	0	0
OG0001424	0	0	6	0	2
OG0001425	0	0	8	0	0
OG0001426	0	0	2	2	4
OG0001427	0	0	4	3	1
OG0001428	0	0	0	6	2
OG0001429	0	0	0	0	8
OG0001430	2	2	1	1	1
OG0001431	1	2	1	2	1
OG0001432	3	0	0	2	2
OG0001433	1	1	3	1	1
OG0001434	1	3	1	1	1
OG0001435	5	0	0	0	2
OG0001436	3	0	0	2	2
OG0001437	2	0	3	1	1
OG0001438	2	1	2	1	1
OG0001439	1	2	2	1	1
OG0001440	2	2	2	1	0
OG0001441	1	0	1	3	2
OG0001442	1	2	1	1	2
OG0001443	1	2	1	2	1
OG0001444	3	1	1	1	1
OG0001445	1	3	1	1	1
OG0001446	1	3	1	1	1
OG0001447	1	3	1	1	1
OG0001448	1	0	3	2	1
OG0001449	1	3	1	1	1
OG0001450	2	1	1	1	2
OG0001451	5	0	0	0	2
OG0001452	1	2	1	2	1
OG0001453	2	2	1	1	1
OG0001454	3	0	0	2	2
OG0001455	1	2	1	2	1
OG0001456	1	2	1	2	1
OG0001457	1	2	1	2	1
OG0001458	1	2	2	2	0
OG0001459	1	1	1	2	2
OG0001460	1	1	2	2	1
OG0001461	1	2	1	2	1
OG0001462	2	1	2	1	1
OG0001463	3	4	0	0	0
OG0001464	1	2	1	2	1
OG0001465	1	0	0	0	6
OG0001466	2	1	1	1	2
OG0001467	1	3	1	1	1
OG0001468	1	1	1	3	1
OG0001469	1	0	5	0	1
OG0001470	1	2	2	1	1
OG0001471	2	1	2	1	1
OG0001472	2	1	1	1	2
OG0001473	3	1	0	2	1
OG0001474	4	2	1	0	0
OG0001475	2	0	0	3	2
OG0001476	1	3	1	1	1
OG0001477	2	2	1	1	1
OG0001478	1	3	1	1	1
OG0001479	2	2	2	0	1
OG0001480	2	1	1	3	0
OG0001481	1	1	3	1	1
OG0001482	1	1	3	1	1
OG0001483	1	2	1	2	1
OG0001484	3	1	0	0	3
OG0001485	7	0	0	0	0
OG0001486	2	1	2	1	1
OG0001487	1	1	1	3	1
OG0001488	1	3	2	0	1
OG0001489	2	1	1	2	1
OG0001490	1	0	0	5	1
OG0001491	2	0	1	1	3
OG0001492	1	2	1	2	1
OG0001493	1	1	1	2	2
OG0001494	2	0	0	1	4
OG0001495	1	1	1	2	2
OG0001496	1	2	2	1	1
OG0001497	1	3	1	1	1
OG0001498	2	0	3	1	1
OG0001499	3	2	1	1	0
OG0001500	2	0	0	3	2
OG0001501	1	4	1	0	1
OG0001502	1	2	2	1	1
OG0001503	1	1	1	3	1
OG0001504	3	4	0	0	0
OG0001505	2	1	1	2	1
OG0001506	1	3	1	1	1
OG0001507	2	0	0	3	2
OG0001508	2	0	0	1	4
OG0001509	2	2	1	1	1
OG0001510	5	1	0	0	1
OG0001511	2	1	2	1	1
OG0001512	2	0	1	1	3
OG0001513	1	2	2	1	1
OG0001514	2	1	1	2	1
OG0001515	4	1	1	1	0
OG0001516	3	1	1	1	1
OG0001517	2	1	2	1	1
OG0001518	1	0	0	5	1
OG0001519	1	2	1	1	2
OG0001520	2	3	1	0	1
OG0001521	1	3	1	1	1
OG0001522	2	1	2	1	1
OG0001523	2	4	0	0	1
OG0001524	1	1	1	2	2
OG0001525	2	0	0	0	5
OG0001526	2	2	0	1	2
OG0001527	3	0	0	0	4
OG0001528	2	1	1	2	1
OG0001529	2	0	0	2	3
OG0001530	1	2	1	2	1
OG0001531	1	3	1	1	1
OG0001532	2	2	1	1	1
OG0001533	2	1	1	1	2
OG0001534	1	1	2	2	1
OG0001535	1	2	2	1	1
OG0001536	1	2	1	2	1
OG0001537	1	0	0	5	1
OG0001538	2	3	0	2	0
OG0001539	2	1	2	1	1
OG0001540	1	0	1	1	4
OG0001541	2	2	1	1	1
OG0001542	2	2	2	0	1
OG0001543	2	1	2	1	1
OG0001544	2	1	2	1	1
OG0001545	1	1	2	2	1
OG0001546	1	3	1	0	2
OG0001547	2	2	1	1	1
OG0001548	1	2	1	2	1
OG0001549	1	2	1	2	1
OG0001550	2	1	2	1	1
OG0001551	2	0	0	2	3
OG0001552	1	3	1	1	1
OG0001553	2	2	1	1	1
OG0001554	2	2	1	1	1
OG0001555	1	2	2	1	1
OG0001556	2	1	1	1	2
OG0001557	4	1	1	1	0
OG0001558	2	3	0	2	0
OG0001559	1	0	0	0	6
OG0001560	2	2	1	1	1
OG0001561	3	1	1	1	1
OG0001562	2	1	2	1	1
OG0001563	2	2	1	1	1
OG0001564	1	3	1	1	1
OG0001565	1	2	1	2	1
OG0001566	1	2	2	1	1
OG0001567	2	1	2	1	1
OG0001568	2	1	2	1	1
OG0001569	1	1	3	1	1
OG0001570	1	2	2	1	1
OG0001571	1	3	1	1	1
OG0001572	1	2	2	1	1
OG0001573	2	1	2	1	1
OG0001574	1	2	2	1	1
OG0001575	1	3	1	1	1
OG0001576	2	1	2	1	1
OG0001577	1	3	1	1	1
OG0001578	1	3	1	1	1
OG0001579	1	1	1	1	3
OG0001580	2	2	1	1	1
OG0001581	1	1	2	2	1
OG0001582	1	1	3	1	1
OG0001583	1	1	3	1	1
OG0001584	1	2	2	1	1
OG0001585	1	3	1	1	1
OG0001586	2	2	2	0	1
OG0001587	1	3	1	1	1
OG0001588	2	0	2	1	2
OG0001589	1	2	2	1	1
OG0001590	1	2	2	1	1
OG0001591	1	1	3	1	1
OG0001592	1	3	1	1	1
OG0001593	1	3	1	1	1
OG0001594	1	3	1	1	1
OG0001595	2	2	1	1	1
OG0001596	3	0	3	0	1
OG0001597	1	2	2	1	1
OG0001598	1	2	2	1	1
OG0001599	2	2	1	1	1
OG0001600	2	2	1	1	1
OG0001601	2	1	2	1	1
OG0001602	1	1	2	1	2
OG0001603	1	3	1	1	1
OG0001604	2	1	2	1	1
OG0001605	1	2	2	1	1
OG0001606	1	1	3	1	1
OG0001607	1	2	1	1	2
OG0001608	2	2	2	0	1
OG0001609	1	1	2	0	3
OG0001610	1	2	2	1	1
OG0001611	1	3	1	1	1
OG0001612	1	2	2	1	1
OG0001613	1	1	2	2	1
OG0001614	2	1	1	1	2
OG0001615	1	2	2	1	1
OG0001616	1	3	1	1	1
OG0001617	1	3	1	1	1
OG0001618	2	1	2	1	1
OG0001619	1	3	1	1	1
OG0001620	1	3	1	1	1
OG0001621	1	1	3	1	1
OG0001622	1	3	1	1	1
OG0001623	1	3	1	1	1
OG0001624	3	1	1	1	1
OG0001625	1	3	1	1	1
OG0001626	1	3	1	1	1
OG0001627	1	3	1	1	1
OG0001628	1	2	2	1	1
OG0001629	1	3	1	1	1
OG0001630	1	3	1	1	1
OG0001631	1	2	2	1	1
OG0001632	1	2	1	2	1
OG0001633	1	3	1	1	1
OG0001634	1	1	1	1	3
OG0001635	2	1	2	1	1
OG0001636	1	2	0	1	3
OG0001637	1	2	3	0	1
OG0001638	2	1	1	1	2
OG0001639	1	1	2	1	2
OG0001640	2	2	1	1	1
OG0001641	2	0	1	3	1
OG0001642	1	3	1	1	1
OG0001643	1	2	1	1	2
OG0001644	1	3	1	1	1
OG0001645	1	6	0	0	0
OG0001646	2	3	0	1	1
OG0001647	2	1	2	1	1
OG0001648	1	3	1	1	1
OG0001649	1	1	2	1	2
OG0001650	1	3	1	1	1
OG0001651	2	2	1	1	1
OG0001652	1	1	3	1	1
OG0001653	1	1	3	1	1
OG0001654	1	1	2	2	1
OG0001655	1	3	1	1	1
OG0001656	2	1	1	2	1
OG0001657	1	2	2	1	1
OG0001658	1	2	2	1	1
OG0001659	1	3	1	1	1
OG0001660	1	3	1	1	1
OG0001661	1	2	1	1	2
OG0001662	2	1	1	2	1
OG0001663	1	3	1	2	0
OG0001664	2	1	1	2	1
OG0001665	3	2	0	1	1
OG0001666	1	3	1	1	1
OG0001667	1	1	1	3	1
OG0001668	1	1	2	2	1
OG0001669	1	2	2	1	1
OG0001670	1	1	3	1	1
OG0001671	2	1	2	1	1
OG0001672	1	1	1	2	2
OG0001673	1	2	1	2	1
OG0001674	2	1	2	1	1
OG0001675	1	4	1	0	1
OG0001676	1	3	1	1	1
OG0001677	1	3	1	1	1
OG0001678	1	3	1	1	1
OG0001679	2	1	2	1	1
OG0001680	1	3	1	1	1
OG0001681	1	3	1	1	1
OG0001682	2	2	1	1	1
OG0001683	5	1	1	0	0
OG0001684	1	3	1	1	1
OG0001685	1	3	1	1	1
OG0001686	1	4	1	0	1
OG0001687	1	2	1	2	1
OG0001688	1	4	1	0	1
OG0001689	1	2	1	2	1
OG0001690	1	1	1	2	2
OG0001691	1	1	2	1	2
OG0001692	2	1	2	1	1
OG0001693	1	1	3	1	1
OG0001694	1	2	2	1	1
OG0001695	1	3	1	1	1
OG0001696	1	1	2	1	2
OG0001697	2	2	1	1	1
OG0001698	1	0	0	2	4
OG0001699	1	1	3	1	1
OG0001700	1	2	3	1	0
OG0001701	2	1	2	1	1
OG0001702	1	2	2	1	1
OG0001703	1	3	1	1	1
OG0001704	1	3	2	0	1
OG0001705	1	2	1	2	1
OG0001706	1	2	2	1	1
OG0001707	1	2	2	1	1
OG0001708	1	3	1	1	1
OG0001709	1	2	1	1	2
OG0001710	1	1	3	1	1
OG0001711	1	2	3	0	1
OG0001712	1	2	2	1	1
OG0001713	2	1	2	1	1
OG0001714	1	3	1	1	1
OG0001715	2	2	1	1	1
OG0001716	1	2	1	2	1
OG0001717	1	1	1	4	0
OG0001718	1	2	1	2	1
OG0001719	1	1	2	1	2
OG0001720	1	1	1	2	2
OG0001721	1	1	1	3	1
OG0001722	2	2	1	1	1
OG0001723	1	1	1	1	3
OG0001724	1	2	1	1	2
OG0001725	2	1	2	1	1
OG0001726	2	1	2	1	1
OG0001727	2	2	1	1	1
OG0001728	1	2	2	1	1
OG0001729	5	0	0	1	1
OG0001730	2	2	1	1	1
OG0001731	1	2	2	1	1
OG0001732	1	3	1	1	1
OG0001733	1	3	2	1	0
OG0001734	2	1	2	1	1
OG0001735	1	3	1	1	1
OG0001736	1	3	1	1	1
OG0001737	1	2	2	1	1
OG0001738	1	2	2	1	1
OG0001739	1	1	3	1	1
OG0001740	1	2	2	1	1
OG0001741	2	2	1	1	1
OG0001742	1	3	1	1	1
OG0001743	2	0	2	2	1
OG0001744	1	1	1	3	1
OG0001745	1	3	1	1	1
OG0001746	1	2	2	1	1
OG0001747	2	1	2	1	1
OG0001748	3	1	0	2	1
OG0001749	1	1	3	1	1
OG0001750	2	2	1	2	0
OG0001751	1	1	3	1	1
OG0001752	1	2	1	2	1
OG0001753	2	1	2	1	1
OG0001754	1	3	1	1	1
OG0001755	1	3	1	1	1
OG0001756	1	3	1	1	1
OG0001757	1	3	1	1	1
OG0001758	2	2	1	1	1
OG0001759	2	2	1	1	1
OG0001760	1	3	1	1	1
OG0001761	1	1	2	2	1
OG0001762	1	1	3	1	1
OG0001763	1	2	1	2	1
OG0001764	1	3	1	1	1
OG0001765	1	2	1	2	1
OG0001766	1	3	1	1	1
OG0001767	1	4	1	0	1
OG0001768	3	1	1	1	1
OG0001769	2	1	2	1	1
OG0001770	1	1	1	2	2
OG0001771	2	2	1	1	1
OG0001772	1	3	1	1	1
OG0001773	1	3	1	1	1
OG0001774	1	1	1	2	2
OG0001775	1	2	1	2	1
OG0001776	1	3	1	1	1
OG0001777	1	1	2	2	1
OG0001778	2	1	2	1	1
OG0001779	1	3	1	1	1
OG0001780	2	2	1	1	1
OG0001781	1	3	1	1	1
OG0001782	1	1	3	1	1
OG0001783	1	2	2	1	1
OG0001784	1	1	1	3	1
OG0001785	1	3	1	1	1
OG0001786	2	2	2	0	1
OG0001787	1	2	2	1	1
OG0001788	1	2	1	2	1
OG0001789	1	1	2	1	2
OG0001790	1	3	1	1	1
OG0001791	2	1	1	1	2
OG0001792	1	3	1	1	1
OG0001793	1	1	1	1	3
OG0001794	1	2	1	2	1
OG0001795	1	2	2	1	1
OG0001796	1	2	1	1	2
OG0001797	1	1	2	2	1
OG0001798	2	0	0	3	2
OG0001799	2	1	2	1	1
OG0001800	2	1	1	2	1
OG0001801	1	4	1	0	1
OG0001802	1	1	1	2	2
OG0001803	1	1	1	2	2
OG0001804	1	1	2	1	2
OG0001805	1	3	1	1	1
OG0001806	1	2	2	1	1
OG0001807	1	1	3	1	1
OG0001808	1	4	0	1	1
OG0001809	1	2	2	1	1
OG0001810	1	3	1	1	1
OG0001811	2	1	3	0	1
OG0001812	1	3	1	1	1
OG0001813	1	3	1	1	1
OG0001814	1	0	4	0	2
OG0001815	1	3	1	0	2
OG0001816	2	2	1	1	1
OG0001817	2	2	1	1	1
OG0001818	1	3	0	2	1
OG0001819	2	2	1	1	1
OG0001820	2	1	1	1	2
OG0001821	1	3	1	1	1
OG0001822	1	1	1	2	2
OG0001823	1	2	1	1	2
OG0001824	1	2	2	1	1
OG0001825	1	3	1	1	1
OG0001826	1	4	1	1	0
OG0001827	1	2	2	1	1
OG0001828	1	1	2	1	2
OG0001829	1	3	1	1	1
OG0001830	1	2	2	1	1
OG0001831	1	3	3	0	0
OG0001832	2	0	0	4	1
OG0001833	2	2	1	1	1
OG0001834	1	1	1	2	2
OG0001835	1	2	1	2	1
OG0001836	1	3	1	1	1
OG0001837	1	2	2	1	1
OG0001838	2	1	2	1	1
OG0001839	1	2	1	2	1
OG0001840	1	2	1	2	1
OG0001841	1	4	1	1	0
OG0001842	2	0	1	1	3
OG0001843	2	1	1	1	2
OG0001844	1	2	2	1	1
OG0001845	1	2	2	1	1
OG0001846	1	4	1	1	0
OG0001847	1	1	3	1	1
OG0001848	1	0	0	0	6
OG0001849	1	2	2	1	1
OG0001850	1	1	3	1	1
OG0001851	1	3	1	1	1
OG0001852	1	1	1	3	1
OG0001853	1	2	1	1	2
OG0001854	1	3	1	1	1
OG0001855	1	2	1	1	2
OG0001856	1	2	2	1	1
OG0001857	1	2	2	1	1
OG0001858	3	0	1	2	1
OG0001859	1	2	1	2	1
OG0001860	1	2	1	1	2
OG0001861	1	2	3	1	0
OG0001862	1	1	1	3	1
OG0001863	1	3	1	1	1
OG0001864	1	3	1	1	1
OG0001865	1	2	1	2	1
OG0001866	1	2	2	2	0
OG0001867	2	2	1	1	1
OG0001868	3	1	1	1	1
OG0001869	3	1	1	1	1
OG0001870	1	2	2	1	1
OG0001871	1	2	1	1	2
OG0001872	1	2	0	2	2
OG0001873	1	2	1	2	1
OG0001874	1	2	2	1	1
OG0001875	1	0	1	1	4
OG0001876	2	1	1	2	1
OG0001877	1	2	1	2	1
OG0001878	3	1	1	0	2
OG0001879	2	0	1	0	4
OG0001880	2	1	2	1	1
OG0001881	1	1	1	2	2
OG0001882	1	3	1	1	1
OG0001883	2	2	1	1	1
OG0001884	1	3	1	1	1
OG0001885	1	2	2	1	1
OG0001886	1	3	1	1	1
OG0001887	2	1	2	1	1
OG0001888	1	3	1	1	1
OG0001889	1	3	1	1	1
OG0001890	1	2	2	1	1
OG0001891	1	1	3	1	1
OG0001892	2	0	1	1	3
OG0001893	2	1	1	1	2
OG0001894	1	0	2	3	1
OG0001895	2	2	1	1	1
OG0001896	1	2	1	1	2
OG0001897	1	2	2	1	1
OG0001898	1	3	1	1	1
OG0001899	5	0	0	0	2
OG0001900	1	1	1	2	2
OG0001901	1	4	1	1	0
OG0001902	1	1	3	1	1
OG0001903	1	1	2	2	1
OG0001904	1	2	2	1	1
OG0001905	1	3	1	1	1
OG0001906	1	2	0	2	2
OG0001907	1	1	1	2	2
OG0001908	1	2	1	2	1
OG0001909	1	2	1	2	1
OG0001910	1	2	1	1	2
OG0001911	1	3	1	1	1
OG0001912	1	2	3	1	0
OG0001913	1	1	2	2	1
OG0001914	1	2	2	1	1
OG0001915	1	1	1	2	2
OG0001916	1	1	1	3	1
OG0001917	1	3	1	1	1
OG0001918	2	1	2	1	1
OG0001919	1	3	1	1	1
OG0001920	1	2	2	1	1
OG0001921	1	2	1	2	1
OG0001922	2	1	1	1	2
OG0001923	1	1	1	2	2
OG0001924	1	1	1	2	2
OG0001925	1	2	2	1	1
OG0001926	1	0	1	1	4
OG0001927	1	2	2	1	1
OG0001928	1	2	2	1	1
OG0001929	1	2	1	1	2
OG0001930	1	1	2	2	1
OG0001931	1	3	1	1	1
OG0001932	1	2	2	1	1
OG0001933	1	2	2	1	1
OG0001934	1	1	1	3	1
OG0001935	1	3	1	1	1
OG0001936	1	3	1	1	1
OG0001937	1	1	3	1	1
OG0001938	1	2	2	1	1
OG0001939	1	2	1	2	1
OG0001940	1	1	2	2	1
OG0001941	2	2	1	0	2
OG0001942	1	3	1	1	1
OG0001943	1	2	2	1	1
OG0001944	1	2	1	2	1
OG0001945	1	2	2	1	1
OG0001946	3	1	1	1	1
OG0001947	1	1	1	4	0
OG0001948	1	1	2	2	1
OG0001949	2	1	1	2	1
OG0001950	1	1	2	1	2
OG0001951	2	1	1	1	2
OG0001952	1	1	1	2	2
OG0001953	1	2	1	2	1
OG0001954	1	1	2	1	2
OG0001955	1	1	2	2	1
OG0001956	1	1	2	1	2
OG0001957	1	3	1	1	1
OG0001958	1	1	3	1	1
OG0001959	2	2	1	1	1
OG0001960	1	1	4	0	1
OG0001961	1	2	2	1	1
OG0001962	2	2	1	1	1
OG0001963	1	2	2	1	1
OG0001964	2	2	1	1	1
OG0001965	1	3	1	1	1
OG0001966	1	3	1	1	1
OG0001967	1	1	2	2	1
OG0001968	1	2	1	2	1
OG0001969	2	2	1	1	1
OG0001970	1	3	1	1	1
OG0001971	1	3	1	1	1
OG0001972	3	0	2	1	1
OG0001973	2	2	1	1	1
OG0001974	1	3	1	1	1
OG0001975	1	3	1	1	1
OG0001976	1	1	1	2	2
OG0001977	1	2	1	2	1
OG0001978	1	3	1	1	1
OG0001979	1	2	1	2	1
OG0001980	1	3	1	1	1
OG0001981	1	2	1	2	1
OG0001982	1	4	1	0	1
OG0001983	1	3	1	1	1
OG0001984	1	2	3	0	1
OG0001985	1	3	2	0	1
OG0001986	2	2	1	1	1
OG0001987	1	2	1	1	2
OG0001988	1	1	2	2	1
OG0001989	1	2	1	2	1
OG0001990	1	3	1	1	1
OG0001991	2	2	1	1	1
OG0001992	1	3	1	1	1
OG0001993	1	2	1	1	2
OG0001994	0	6	1	0	0
OG0001995	0	2	3	0	2
OG0001996	0	7	0	0	0
[truncated: 19,195 more rows]
