# Supplementary material for: Evolution of pathogenicity-associated genes in Rhizoctonia solani AG1-IA by genome duplication and transposon-mediated gene function alterations
Source: BMC Biol. 2023 Feb 1;21:15. doi: 10.1186/s12915-023-01526-0 (PMC9890813; doi:10.1186/s12915-023-01526-0)
Supplement: Supplementary file 9 — Additional file 9: Table S8. RNA-Seq based expression analysis of R. solani strain BRS1 genes. [file 12915_2023_1526_MOESM9_ESM.xlsx]

## Sheet: Complete genes
Table S8: RNA-Seq based expression analysis of R. solani strain BRS1 genes.													**
	PDB_1dpi	PDB_3dpi	PB1_1dpi	PB1_3dpi	Tetep_1dpi	Tetep_3dpi	TP309_1dpi	TP309_3dpi					PDB_1dpi	Lab media 1 day
Rs_00001.1	0.491586	0	0	0	0	1.71941	0	0					PDB_3dpi	Lab media 3 day
Rs_00003.1	0	0	2.19269	2.15002	2.68921	5.97524	3.86228	6.52821					PB1 _1dpi	Rice variety PB1 1 day
Rs_00005.1	6.36103	6.34591	7.49919	6.80959	6.44466	7.94458	6.61861	7.91082					PB1_3dpi	Rice variety PB1 3 day
Rs_00006.1	8.55199	9.03127	8.56659	8.75085	8.80868	8.47742	8.79118	7.97766					Tetep_1dpi	Rice variety Tetep 1 day
Rs_00007.1	5.16652	4.88824	5.23299	5.2788	4.82007	5.14548	5.65101	5.54375					Tetep_3dpi	Rice variety Tetep 3 day
Rs_00008.1	8.13927	8.62973	8.827	8.10288	8.45701	8.82248	8.32694	9.71388					TP309_1dpi	Rice variety TP309 1 day
Rs_00009.1	7.76416	7.93531	8.08506	8.31503	8.57303	8.42063	7.90602	8.04154					TP309_3dpi	Rice variety TP309 3 day
Rs_00011.1	8.32971	8.02033	8.49341	8.05394	9.15604	7.18447	9.07095	7.56453
Rs_00012.1	7.86055	7.86213	6.57289	8.15602	6.96867	7.04113	7.14321	7.32885
Rs_00013.1	8.83582	8.71154	8.78674	8.9777	9.04433	9.17701	8.57066	8.51644
Rs_00014.1	6.92092	5.43868	8.29443	6.90925	7.40886	7.18447	6.99791	7.47482
Rs_00015.1	4.66445	5.13412	4.16711	5.32077	4.82007	5.86605	3.97952	5.54375
Rs_00017.1	8.8862	8.00186	8.48085	8.1618	7.85837	8.94836	7.51743	8.27205
Rs_00019.1	7.33419	6.92495	7.23846	7.02803	7.2883	7.43442	7.2167	7.60737
Rs_00021.1	8.39555	8.10061	8.28207	8.55814	8.80165	8.21334	8.15689	8.64538
Rs_00025.1	5.44721	6.33612	6.58636	6.89542	6.53221	7.16155	5.96718	7.42778
Rs_00026.1	5.08258	5.34413	2.76634	4.99753	4.07072	2.97802	2.56678	2.74546
Rs_00027.1	5.70472	6.48535	3.02559	5.04838	4.11676	5.23604	4.81181	5.71024
Rs_00029.1	3.53054	1.90743	5.23299	5.94823	4.92732	6.21677	4.99006	7.22262
Rs_00030.1	6.95437	7.59693	6.8713	6.42312	6.97494	6.12495	6.46623	5.99473
Rs_00031.1	6.01659	7.03801	6.3853	5.32077	6.4081	6.57006	6.78892	5.71024
Rs_00032.1	4.35667	5.34413	4.01607	3.50017	4.32723	3.34653	4.81181	2.74546
Rs_00033.1	4.10765	3.71218	4.05534	3.3461	3.57279	3.34653	3.73467	0
Rs_00034.1	5.53825	6.11343	6.91999	5.40123	6.36105	6.76515	6.98394	6.61475
Rs_00035.1	6.79472	6.06682	6.04835	5.2788	5.84989	6.96373	6.40467	5.85948
Rs_00037.1	5.95183	7.16514	6.82661	7.46235	6.75965	8.60184	6.46623	8.51644
Rs_00038.1	8.08853	8.04158	7.71688	7.32472	7.742	7.35582	7.89113	7.37916
Rs_00039.1	4.95621	5.76493	4.36763	5.2788	4.6426	5.80818	4.93305	4.57435
Rs_00040.2	2.21844	1.07078	0.532513	1.71907	1.39774	0	1.15783	0
Rs_00041.1	2.98218	2.27857	2.32712	1.71907	2.42214	2.48182	1.15783	2.74546
Rs_00042.1	0.491586	0.632531	0	0	1.39774	0	0	0
Rs_00045.1	3.6751	2.70107	2.66843	4.50946	3.69923	2.97802	3.0682	4.57435
Rs_00046.1	6.29543	6.70671	6.18741	6.53433	6.26208	6.76515	5.9385	6.84701
Rs_00047.1	3.8065	1.67858	2.66843	7.00247	2.68921	4.09179	1.79178	7.76706
Rs_00048.1	7.6108	6.14743	5.33225	7.97728	5.07457	6.21677	5.54086	9.18739
Rs_00050.1	0	0	0	0	0.627569	2.48182	0	0
Rs_00051.1	5.49994	5.13412	4.97078	5.191	5.2501	4.8337	4.60839	4.88412
Rs_00052.1	5.29142	3.21011	3.8914	4.18521	3.97397	4.71276	3.59465	6.43614
Rs_00053.1	7.71483	7.39948	8.2862	8.30983	7.67433	7.94458	7.41707	7.97766
Rs_00056.1	7.24047	6.57967	6.90394	9.56934	10.7439	7.68003	6.68917	10.3716
Rs_00058.1	7.29743	8.04759	7.71381	7.81053	8.0276	7.97119	7.74974	7.16643
Rs_00059.1	4.10765	4.30083	4.39849	4.18521	3.92305	3.88343	3.97952	5.13899
Rs_00060.1	8.15374	8.90778	8.22294	8.79247	8.81043	8.08521	8.39184	7.84073
Rs_00061.1	4.23753	4.12998	5.23299	10.108	5.29083	8.61033	5.84889	10.7987
Rs_00062.1	6.70212	6.41267	5.44004	5.04838	5.46113	5.23604	5.72003	5.13899
Rs_00064.1	1.7807	1.67858	1.2261	2.15002	1.66895	0	0	0
Rs_00065.1	6.89655	8.0714	7.84846	7.39518	8.09816	8.13313	7.63825	8.29844
Rs_00066.1	9.95541	9.86771	9.80252	9.69035	9.84004	9.50301	9.68984	9.77153
Rs_00067.1	6.50985	5.95609	6.33832	6.32341	6.70794	6.93698	6.70628	7.52037
Rs_00068.1	8.77828	8.70965	5.67248	6.05156	6.51512	5.23604	6.63658	5.85948
Rs_00069.1	7.78023	7.87233	7.36497	8.06633	7.62341	7.43442	7.43771	6.23225
Rs_00070.1	8.79947	8.67899	8.87991	8.36102	8.50973	8.71637	8.10622	8.68592
Rs_00071.1	7.2288	7.58457	6.77461	7.13777	7.10627	6.93698	7.01174	7.52037
Rs_00072.1	3.8065	4.62423	2.85803	2.75073	2.91447	4.58075	2.83916	5.13899
Rs_00075.1	9.20777	9.30418	9.62629	9.34364	9.37551	9.0947	10.3026	9.30918
Rs_00076.1	5.24584	5.3045	5.78189	5.191	5.46113	5.04885	5.50219	4.57435
Rs_00077.1	8.46183	8.90115	8.61174	8.58422	8.5585	8.35141	7.90602	8.00995
Rs_00078.1	6.65058	6.35564	4.86424	5.68451	5.07457	5.55029	4.93305	5.13899
Rs_00079.1	7.22489	7.73748	5.70988	6.00082	5.82237	6.57006	6.2499	6.33779
Rs_00080.1	9.92319	10.3062	9.63279	10.2747	10.2662	10.2483	9.87337	10.0374
Rs_00081.1	4.99346	4.45357	2.66843	1.71907	2.56185	2.97802	2.56678	3.63367
Rs_00083.1	5.19877	7.21408	6.49648	6.00082	5.7067	7.01579	7.07897	7.27671
Rs_00085.1	7.69518	7.84497	7.93259	8.37603	8.31611	8.41094	7.78238	8.47076
Rs_00086.1	6.38925	6.07861	6.16962	6.79477	6.99357	6.21677	6.20244	6.43614
Rs_00087.1	9.34469	9.46109	10.0054	10.3194	10.503	9.9061	9.60571	9.52568
Rs_00090.1	0	0	0	0	0	0	1.15783	0
Rs_00091.1	9.13775	10.2056	8.07792	8.23497	7.81014	8.24639	8.18157	7.42778
Rs_00092.1	5.92316	6.29627	7.42991	6.4798	7.26293	7.74315	7.46812	7.047
Rs_00093.1	7.71204	5.36354	4.59784	7.41469	3.97397	3.88343	3.43958	3.63367
Rs_00094.1	4.41275	4.03632	4.16711	4.09133	4.07072	4.8337	3.26581	5.35552
Rs_00096.1	4.3278	1.07078	4.27085	3.50017	3.19761	2.48182	2.2307	5.71024
Rs_00097.1	3.88788	1.07078	2.66843	10.288	3.10926	7.43442	2.83916	11.1019
Rs_00098.1	4.95621	4.08391	5.80511	5.83693	5.40657	6.96373	5.33624	8.32435
Rs_00099.1	5.71591	4.65606	5.82797	5.58469	5.40657	6.12495	5.87938	5.35552
Rs_00100.1	5.08258	5.42026	4.30384	3.63937	4.28752	3.63981	5.09772	4.88412
Rs_00101.1	7.36649	6.85123	8.11789	7.65514	7.56233	7.7737	7.35332	8.34981
Rs_00102.1	0	0	1.2261	0	1.89716	4.09179	3.26581	5.35552
Rs_00103.1	1.14924	0	1.2261	0	1.06345	0	1.15783	0
Rs_00104.1	4.59344	4.88824	4.9291	5.61874	5.165	5.68499	5.09772	5.13899
Rs_00105.1	0.491586	0	1.2261	2.15002	1.66895	2.48182	1.79178	4.57435
Rs_00106.1	3.42543	3.58564	4.05534	4.50946	3.92305	5.4017	5.33624	8.49378
Rs_00107.1	3.25184	1.40645	3.65622	3.17358	2.42214	2.97802	3.0682	2.74546
Rs_00108.1	0.857566	0	0	1.10173	0	0	0	0
Rs_00109.1	7.8756	7.94501	8.34483	8.33053	8.32349	8.16805	7.8143	7.84073
Rs_00110.1	5.44721	5.34413	5.29992	5.71631	5.47887	5.32125	4.81181	5.99473
Rs_00112.1	9.75714	11.2053	9.92286	9.98934	10.4756	10.1233	10.8773	9.58047
Rs_00114.1	5.93278	6.06682	7.67021	9.19357	8.89378	10.3456	10.0328	11.3042
Rs_00115.1	4.3278	3.58564	4.23709	3.76631	4.07072	4.09179	4.53367	5.35552
Rs_00116.1	2.90609	3.6503	2.56338	4.43497	1.66895	4.27382	2.56678	4.17936
Rs_00118.1	2.33911	1.40645	1.47808	2.48142	1.66895	0	1.15783	0
Rs_00119.1	4.77554	2.81826	5.51237	3.63937	5.82237	4.58075	5.09772	0
Rs_00120.1	5.23032	2.70107	6.27319	4.99753	8.37886	3.88343	5.19791	4.17936
Rs_00121.1	6.35389	7.03801	7.76801	6.60398	7.22138	7.37588	7.96408	7.047
Rs_00122.1	5.32103	4.74756	5.37944	4.77403	5.72168	5.68499	6.50586	5.13899
Rs_00123.1	5.23032	4.62423	4.48732	5.40123	6.04111	4.27382	4.18879	4.17936
Rs_00124.1	8.8021	9.53893	8.96228	9.08206	8.95685	8.99449	9.46451	8.83758
Rs_00126.1	7.14851	8.2489	8.24646	9.0387	8.18986	10.4883	8.85394	10.5358
Rs_00127.1	5.5508	5.93028	7.02262	7.26147	8.1489	7.7737	9.27108	7.94462
Rs_00128.1	4.38498	5.06465	3.24527	5.04838	4.24669	7.78874	3.26581	5.35552
Rs_00129.1	8.59957	7.79223	8.78965	8.55375	9.11975	8.73202	8.70867	8.00995
Rs_00130.1	3.62851	5.13412	3.8914	8.74701	3.81547	7.75851	3.73467	8.80113
Rs_00131.1	4.23753	6.03084	3.43587	9.69834	4.02315	7.06603	3.86228	7.37916
Rs_00132.1	6.54163	6.77354	3.9757	6.12447	4.32723	5.32125	5.90925	6.77366
Rs_00133.1	7.44254	7.21942	6.74489	7.07784	6.59048	7.37588	7.78238	7.60737
Rs_00134.1	5.73803	6.52899	6.04835	5.83693	5.20818	5.86605	7.06577	6.23225
Rs_00135.1	9.36081	9.84803	8.85509	10.0199	9.29394	9.39414	9.18215	9.10008
Rs_00136.1	9.69136	9.41299	10.0388	10.5575	10.2808	9.59571	9.00333	8.83758
Rs_00137.1	6.46414	6.80938	6.03858	5.97477	6.37058	5.92168	6.15338	5.71024
Rs_00138.1	5.40636	5.77946	5.69752	5.191	5.7365	5.32125	5.29159	4.88412
Rs_00139.1	6.68515	7.6051	6.89855	7.68759	6.8713	8.42063	5.96718	9.26972
Rs_00140.1	6.36814	5.43868	7.09978	7.14947	7.03612	7.49069	7.14321	7.56453
Rs_00141.1	5.19877	5.43868	6.06768	6.30261	6.28243	6.4236	6.85178	6.9168
Rs_00142.1	6.00752	5.99395	6.37758	5.32077	6.0881	5.86605	5.50219	5.54375
Rs_00143.1	1.39174	1.07078	1.2261	2.48142	1.66895	1.71941	1.79178	2.74546
Rs_00144.1	3.31205	3.58564	2.04444	2.48142	3.87026	3.63981	3.0682	3.63367
Rs_00145.1	4.6175	4.7177	5.01128	5.191	5.22929	5.47791	5.9953	4.88412
Rs_00146.1	2.33911	0.632531	2.85803	1.10173	3.01515	2.97802	2.56678	2.74546
Rs_00147.1	2.55382	1.90743	2.04444	1.10173	2.68921	0	1.79178	0
Rs_00148.1	4.49297	4.12998	5.19833	4.35643	4.51086	4.43543	4.81181	5.35552
Rs_00150.1	8.66452	6.28613	8.88673	9.4609	8.42305	7.61401	7.51743	5.54375
Rs_00154.1	10.9067	10.6315	10.5332	11.0176	10.6648	10.2374	10.2127	10.3653
Rs_00155.1	2.82575	2.92664	4.30384	4.7123	5.33045	4.58075	2.83916	4.57435
Rs_00156.1	4.35667	4.65606	5.33225	4.8901	5.47887	4.8337	5.24551	5.13899
Rs_00157.1	7.61379	8.21991	8.55636	8.75851	8.63169	8.13313	8.26478	9.20144
Rs_00158.1	1.14924	0.632531	0.532513	1.71907	1.66895	1.71941	1.15783	0
Rs_00159.1	7.59876	6.27592	7.75614	7.88935	8.06918	7.6638	7.48804	7.72876
Rs_00160.1	6.36814	7.56793	7.38052	6.88147	7.09481	7.95794	7.84552	8.42359
Rs_00161.1	1.14924	1.40645	2.45008	0	1.66895	2.97802	1.15783	0
Rs_00162.1	6.83632	8.51289	7.2213	7.57936	6.878	7.95794	9.17294	11.6136
Rs_00163.1	8.77561	8.55782	9.46066	9.41319	9.98518	9.2923	10.026	9.15887
Rs_00166.1	5.40636	5.64314	5.10783	6.05156	5.5137	6.34439	4.37151	6.43614
Rs_00168.1	5.24584	8.4575	6.67727	8.37104	6.91104	8.1795	6.77276	7.56453
Rs_00169.1	10.5207	11.7584	9.78072	10.8378	10.2637	9.76495	9.81146	10.5303
Rs_00170.1	7.0591	6.44035	7.12307	6.46115	7.15121	7.54484	7.66476	6.98337
Rs_00171.1	9.73326	9.71361	9.33265	9.05123	10.1472	8.09734	10.1327	7.91082
Rs_00172.1	8.19629	7.35653	7.7321	8.01612	8.31364	7.78874	8.1631	7.60737
Rs_00173.1	8.79684	9.24129	9.15876	9.05123	9.23122	9.03919	9.15124	8.90782
Rs_00174.1	9.71804	9.35477	8.54606	8.92764	8.94732	8.27871	8.27054	8.29844
Rs_00175.1	9.79059	10.9993	9.4634	9.83133	9.66806	10.2041	8.80316	10.0837
Rs_00176.1	5.63572	5.95609	6.48933	6.12447	5.92945	6.88195	6.86708	6.69639
Rs_00177.1	7.89295	8.31021	7.62198	7.67954	7.55816	6.98999	7.01174	5.54375
Rs_00178.1	7.01902	6.79515	6.89855	6.65409	6.99357	5.7479	7.02544	3.63367
Rs_00179.1	6.82086	6.87848	7.46314	9.81491	7.93426	9.83182	6.02288	10.6375
Rs_00180.1	5.81287	5.11133	5.85047	5.40123	5.54771	4.43543	5.72003	5.13899
Rs_00181.1	7.55893	7.7112	7.73815	8.00329	7.92135	6.88195	6.83632	6.61475
Rs_00182.1	2.21844	1.40645	2.04444	4.18521	5.54771	3.63981	1.15783	4.88412
Rs_00183.1	3.36985	3.44693	1.47808	2.48142	2.09415	0	1.15783	0
Rs_00184.1	10.6466	11.0596	9.93541	10.8296	10.2096	11.4785	9.85431	11.1996
Rs_00185.1	10.1017	10.5229	10.0667	10.0623	9.93787	9.76495	9.65722	9.45706
Rs_00186.1	8.08206	7.46385	7.31327	7.9707	7.59522	7.33548	7.51743	7.64898
Rs_00187.1	7.21704	7.28197	7.32937	7.75802	7.47222	7.78874	6.78892	7.52037
Rs_00188.1	4.64116	3.58564	5.48387	4.77403	4.16138	6.12495	3.86228	6.9168
Rs_00190.1	9.31649	9.97415	8.7911	9.38131	8.84504	8.98799	8.7791	8.81947
Rs_00191.1	11.0297	9.28394	10.8621	10.8875	10.7485	10.1469	10.6508	10.0761
Rs_00192.1	1.14924	1.07078	1.69253	1.10173	1.39774	3.34653	3.59465	4.57435
Rs_00193.1	7.05029	7.72252	7.32937	7.09003	7.21081	8.03564	8.08675	8.92485
Rs_00194.1	4.754	7.46834	4.45832	7.26147	5.59728	7.04113	3.86228	7.16643
Rs_00195.1	6.529	8.13208	8.43506	8.07862	8.21654	8.1795	8.16928	8.18987
Rs_00196.1	1.94183	2.27857	3.37509	5.0975	2.80623	2.97802	3.59465	4.17936
Rs_00197.1	7.75062	5.59468	7.67021	7.79572	7.85158	7.95794	8.23561	8.16139
Rs_00198.1	10.4671	10.057	10.1376	10.0055	9.97974	10.1786	10.6563	10.3901
Rs_00199.1	7.97206	7.57211	6.79795	7.20656	6.89792	7.01579	7.52709	7.64898
Rs_00200.1	6.18706	6.09031	5.95799	6.79477	6.23102	6.12495	5.68593	6.33779
Rs_00201.1	2.74068	3.12167	3.60421	3.99091	3.69923	4.8337	4.18879	5.35552
Rs_00202.1	6.02561	6.05493	5.28348	5.32077	5.47887	5.14548	6.46623	6.11837
Rs_00203.1	7.83769	7.88246	7.6479	7.30395	7.62739	7.47217	7.29796	7.16643
Rs_00204.1	1.14924	1.40645	1.47808	0	0	2.48182	0	0
Rs_00205.1	2.33911	0.632531	3.31164	2.48142	1.89716	3.34653	1.79178	4.88412
Rs_00206.1	10.3458	10.4601	9.60577	9.43007	9.41405	9.62533	8.36515	9.20144
Rs_00207.1	12.5324	12.6722	9.30949	9.53186	9.04433	10.398	7.82999	9.77153
Rs_00209.1	2.74068	2.81826	4.39849	2.75073	3.01515	4.43543	5.57852	4.57435
Rs_00210.1	4.97495	5.75026	6.76871	5.0975	6.74506	6.12495	8.54711	6.77366
Rs_00211.1	7.78023	7.47728	7.70149	7.44347	7.81713	7.18447	8.28769	8.00995
Rs_00212.1	6.57887	6.59618	6.40824	6.34391	7.45887	5.47791	6.67185	6.52821
Rs_00213.1	8.09497	8.02643	8.85091	8.91056	8.86203	7.50896	8.06038	7.37916
Rs_00214.1	7.08952	6.51169	6.62603	6.36412	6.52369	7.04113	6.36212	5.35552
Rs_00216.1	6.57273	7.8276	7.18635	7.1141	6.93051	7.41517	7.2752	8.07245
Rs_00217.1	7.99978	8.22257	6.78633	6.71832	6.74506	6.46163	6.83632	6.43614
Rs_00218.1	7.16493	6.68373	6.96708	6.82425	7.06577	6.96373	7.35332	6.23225
Rs_00219.1	5.40636	4.03632	6.64546	5.51408	6.09961	5.97524	6.29584	5.54375
Rs_00220.1	8.13511	7.5887	8.42385	8.45354	8.14057	8.89376	8.65239	9.05437
Rs_00221.1	5.78127	5.28427	5.86159	6.00082	6.28243	5.23604	5.09772	2.74546
Rs_00222.1	8.31139	8.4046	7.40733	6.98951	6.74506	7.20704	7.38555	7.10795
Rs_00223.1	2.33911	1.67858	1.2261	1.10173	0	1.71941	0	2.74546
Rs_00224.1	6.87675	7.24581	6.22234	5.71631	6.91756	6.26058	6.86708	5.13899
Rs_00225.1	6.67372	7.53834	5.52642	5.43983	5.46113	5.92168	5.57852	5.85948
Rs_00226.1	13.5553	13.5719	13.018	13.5455	13.4793	12.466	12.5677	11.7175
Rs_00227.1	7.8756	7.72252	7.25542	8.21285	7.88189	7.95794	7.37488	7.56453
Rs_00228.1	5.3063	6.51169	4.30384	4.09133	3.87026	6.49869	5.09772	5.71024
Rs_00229.1	3.6751	0	1.47808	2.15002	2.09415	2.48182	0	5.35552
Rs_00230.1	6.94013	6.6525	6.47492	5.04838	6.14476	5.47791	6.36212	4.57435
Rs_00231.1	8.4214	8.42322	7.95612	9.15928	9.92013	8.10936	9.51394	10.1358
Rs_00232.1	12.7536	12.5562	11.9988	13.0367	12.7042	12.1848	11.6701	10.9098
Rs_00233.1	7.0809	6.39391	5.647	5.47743	5.98015	5.80818	6.72319	6.11837
Rs_00235.1	8.4367	8.95973	8.84252	8.84015	8.72939	8.35141	9.41593	8.83758
Rs_00237.1	3.58035	3.51795	3.60421	3.3461	1.39774	4.27382	2.2307	5.54375
Rs_00238.1	6.88668	7.95784	5.74633	6.70253	5.67627	6.76515	5.46246	6.98337
Rs_00239.1	7.97206	7.52547	8.04172	8.10288	8.09529	8.26802	8.38654	8.60367
Rs_00240.1	7.94379	8.80325	7.77096	7.54435	7.52012	7.95794	8.24735	7.97766
Rs_00241.1	8.66452	8.54512	8.09451	7.98382	8.42305	8.1795	8.22377	8.04154
Rs_00242.1	3.62851	6.79515	7.78854	8.0908	8.08953	6.82473	6.98394	4.17936
Rs_00243.1	9.06087	7.79223	9.51801	10.5453	9.91525	8.43025	9.66817	7.68942
Rs_00244.1	5.18274	5.73544	5.80511	3.99091	5.22929	5.55029	6.63658	5.54375
Rs_00245.1	8.08637	8.30017	7.3959	7.39518	7.42725	6.12495	7.06577	6.98337
Rs_00246.1	8.304	8.9453	7.38823	7.55318	7.44991	7.54484	7.07897	7.60737
Rs_00247.1	9.79059	10.7104	9.18666	8.81467	8.63762	9.46138	9.482	10.2002
Rs_00249.1	4.56897	5.34413	6.48215	5.58469	5.90341	6.46163	5.72003	5.71024
Rs_00250.1	6.96847	7.39477	7.62525	7.62195	7.71232	6.93698	7.66476	6.43614
Rs_00251.1	11.5615	12.7353	9.57232	10.2478	10.0978	8.39137	8.62116	8.66579
Rs_00252.1	6.12127	5.36354	6.86579	7.04064	6.59862	6.21677	7.74974	6.61475
Rs_00253.1	6.24998	4.80549	7.37277	7.93736	7.97545	7.37588	7.28663	6.84701
Rs_00254.1	9.74627	9.28394	9.15085	9.54299	9.22991	8.94164	8.70015	8.95834
Rs_00255.1	9.36526	8.089	9.88589	9.52065	9.62091	9.46138	9.57343	9.15887
Rs_00256.1	8.67889	9.12383	8.42197	7.48098	8.20859	7.7737	8.14439	7.64898
Rs_00258.1	3.8065	3.88333	4.90781	12.0324	5.02714	8.78548	4.99006	11.4018
Rs_00259.1	4.17405	3.9871	4.30384	3.63937	5.46113	5.7479	4.87371	4.17936
Rs_00260.1	8.95036	8.50417	7.50275	7.20656	7.54559	7.94458	7.69935	7.32885
Rs_00261.1	5.8438	4.74756	6.39299	5.652	6.6067	5.61921	6.96984	6.23225
Rs_00262.1	10.3682	10.8951	9.77925	9.17653	9.65154	9.38922	10.1071	9.79025
Rs_00265.1	5.40636	5.15655	5.98874	4.77403	4.73406	5.92168	4.18879	6.77366
Rs_00266.1	12.1845	12.3559	11.4605	12.5987	13.1202	11.4739	10.9977	12.6901
Rs_00267.1	2.55382	2.27857	2.32712	2.15002	3.87026	4.27382	4.28304	3.63367
Rs_00268.1	7.0981	6.29627	7.25542	7.49937	7.37136	6.38454	6.70628	5.99473
Rs_00269.1	7.67812	7.91243	8.37618	7.74267	8.12093	7.91747	8.91041	8.04154
Rs_00270.1	10.6256	11.7293	8.93754	9.55403	9.77781	9.26568	8.84625	9.08501
Rs_00271.1	6.56656	8.1035	2.76634	3.17358	3.63739	2.48182	2.83916	3.63367
Rs_00272.1	9.49998	10.7283	7.23846	8.43932	7.52866	9.03919	7.02544	9.49178
Rs_00273.1	6.29543	6.42195	6.35415	7.1141	6.32227	6.57006	6.17812	7.97766
Rs_00274.1	6.41694	6.35564	7.14599	7.28286	7.21081	7.11458	7.68216	7.76706
Rs_00275.1	5.90372	4.65606	4.81932	5.32077	4.11676	5.92168	5.65101	6.11837
Rs_00276.1	7.64923	8.02947	8.84672	8.20727	8.6077	8.22444	8.59383	8.27205
Rs_00277.1	9.93879	9.93495	9.99279	9.85295	10.1458	9.83544	10.4521	9.22914
Rs_00278.1	8.50116	6.76627	9.42081	9.60162	8.63959	5.23604	7.06577	5.85948
Rs_00279.1	8.23569	2.92664	10.4319	10.4797	9.70903	7.80362	8.51348	5.54375
Rs_00280.1	6.12966	6.77354	6.83227	6.58688	6.83733	6.76515	5.81774	5.99473
Rs_00281.1	7.50836	7.41817	8.02203	8.06015	8.09816	8.07297	8.30465	8.47076
Rs_00282.1	6.59107	7.69213	8.05389	8.34076	7.77108	8.73978	8.09976	8.00995
Rs_00283.1	12.7469	5.28427	12.9153	12.776	12.1793	10.5179	10.8839	8.27205
Rs_00284.1	3.47894	3.44693	4.09357	5.2788	3.81547	1.71941	3.73467	7.10795
Rs_00286.1	6.32495	6.3749	6.49648	6.28151	6.33206	7.01579	7.36414	5.85948
Rs_00287.1	7.34143	9.45205	7.36106	7.51753	7.20015	8.3615	6.67185	7.047
Rs_00288.1	7.96035	10.1941	8.19903	9.06673	8.44352	8.1795	8.00614	7.68942
Rs_00289.1	6.43058	7.74119	6.82092	6.34391	6.67754	6.49869	7.11786	5.54375
Rs_00290.1	7.0591	8.54725	7.53783	7.27221	7.38554	7.39566	7.01174	6.69639
Rs_00291.1	4.754	5.59468	4.79633	5.32077	5.05105	5.14548	6.15338	5.54375
Rs_00292.1	6.6622	6.86492	6.83791	6.80959	6.86457	6.60446	6.72319	5.71024
Rs_00293.1	6.179	7.54686	6.27319	8.20166	6.5823	7.29393	5.90925	6.52821
Rs_00294.1	6.41694	7.75963	5.85047	7.95079	6.24145	6.26058	5.72003	5.35552
Rs_00296.1	6.28044	6.26564	7.1138	8.53158	6.89792	8.92132	6.54443	8.99106
Rs_00297.1	5.44721	4.86118	4.79633	4.83323	5.1205	5.61921	5.54086	5.35552
Rs_00298.1	9.8853	10.8338	6.75088	7.51753	6.84419	7.86167	7.18042	7.47482
Rs_00299.1	6.42378	6.03084	6.69603	6.23836	5.95502	7.6638	6.78892	8.00995
Rs_00300.1	4.66445	5.17864	5.12639	3.88298	4.76331	4.43543	4.87371	4.17936
Rs_00301.1	0.491586	0	0	0	0	0	0	0
Rs_00302.1	7.37004	5.95609	7.47405	7.62195	7.71979	6.88195	7.34242	6.9168
Rs_00303.1	5.98919	5.28427	6.13338	6.70253	6.29249	7.39566	6.98394	8.34981
Rs_00304.1	1.14924	1.07078	1.47808	1.10173	0.627569	0	1.79178	0
Rs_00305.1	4.754	5.94324	4.88619	4.6478	4.61077	5.04885	5.54086	6.11837
Rs_00306.1	2.33911	7.12589	1.69253	3.3461	1.89716	4.58075	0	0
Rs_00307.1	5.90372	5.08818	7.47405	6.05156	7.01804	6.98999	7.33143	6.84701
Rs_00308.1	4.59344	4.52427	6.06768	3.76631	4.90124	5.4017	5.72003	2.74546
Rs_00309.1	3.47894	1.40645	3.02559	2.97759	3.19761	1.71941	2.2307	3.63367
Rs_00310.1	4.91797	5.47484	5.21576	4.94481	5.78007	6.4236	6.42548	5.85948
Rs_00311.1	5.72701	5.52742	6.40824	7.06555	6.71544	6.82473	6.52528	7.22262
Rs_00312.1	5.77058	5.54453	5.44004	5.68451	5.31078	5.47791	5.61522	5.35552
Rs_00313.1	4.91797	4.17463	5.05068	6.58688	3.97397	7.98431	4.45487	7.27671
Rs_00314.1	7.8731	7.21408	7.80015	8.06633	7.70103	7.39566	8.31584	6.9168
Rs_00315.1	5.62389	5.79384	7.39207	6.00082	6.29249	6.53481	6.67185	7.047
Rs_00316.1	8.13927	10.1563	8.1386	8.37603	8.66693	9.18272	7.42742	7.97766
Rs_00317.1	8.76891	9.66163	7.02262	6.40372	6.6852	7.29393	7.38555	6.9168
Rs_00318.1	4.93721	6.35564	4.33608	5.652	3.75852	5.14548	4.45487	5.54375
Rs_00319.1	4.95621	5.61101	4.33608	6.58688	4.44018	6.49869	5.68593	6.98337
Rs_00320.1	10.2884	12.6799	8.72415	10.042	10.0747	8.35141	8.14439	9.50316
Rs_00321.1	5.64745	7.09138	6.16065	5.54981	5.86346	5.80818	3.59465	7.80436
Rs_00322.1	6.78943	7.87233	7.34134	6.70253	6.81656	6.88195	6.88221	7.27671
Rs_00323.1	5.27639	5.42026	5.14472	14.6178	4.57823	10.6076	4.08795	14.1428
Rs_00324.1	5.78127	6.01865	7.05204	8.73153	6.86457	5.86605	4.93305	4.17936
Rs_00325.1	6.33949	7.49058	7.2805	6.17111	5.54771	6.93698	6.50586	6.98337
Rs_00326.1	7.6108	8.66732	7.78271	8.26753	7.22664	7.71193	7.06577	7.47482
Rs_00327.1	5.02977	5.57815	5.19833	4.7123	4.57823	4.27382	4.28304	4.88412
Rs_00328.1	10.7914	10.8661	10.7223	9.98771	10.4245	10.0124	10.9829	10.3778
Rs_00329.1	7.4459	7.49058	7.02757	7.19532	6.79548	7.71193	7.07897	8.16139
Rs_00330.1	0	0.632531	0	0	0.627569	1.71941	0	0
Rs_00332.1	9.49024	8.37382	8.25703	8.50906	8.2505	8.39137	8.31025	8.58235
Rs_00333.1	7.40847	7.77421	7.71688	7.60506	7.34259	8.03564	7.99225	8.10271
Rs_00334.1	8.0799	7.58457	8.41255	7.83969	8.47258	8.21334	7.69078	7.52037
Rs_00335.1	8.55977	8.35939	8.44433	8.39088	8.26335	8.96169	8.54711	8.99106
Rs_00336.1	6.25765	7.1871	2.45008	1.10173	2.09415	3.34653	2.56678	3.63367
Rs_00337.1	9.34739	9.67528	8.17917	8.79991	9.22335	8.0102	8.31584	8.10271
Rs_00338.1	8.82939	7.98316	8.64912	8.91742	8.79458	8.65204	8.02672	8.04154
Rs_00339.1	9.55785	9.40599	8.93622	8.96452	8.7551	8.66024	8.30465	8.24517
Rs_00340.1	7.8428	7.28197	7.32134	7.3654	7.52439	6.88195	7.22859	7.047
Rs_00341.1	5.18274	5.3045	4.54364	4.6478	4.73406	4.71276	5.4216	5.13899
Rs_00342.1	8.66308	8.26189	8.12483	8.47229	8.82957	8.33101	8.79917	8.32435
Rs_00343.1	5.44721	5.42026	6.8547	6.32341	6.57407	6.38454	6.50586	6.84701
Rs_00344.1	7.34143	7.10297	6.82661	6.74939	7.11764	6.93698	6.82069	6.9168
Rs_00345.1	3.36985	3.93615	3.8914	0	4.07072	4.58075	4.18879	4.17936
Rs_00346.1	7.02802	6.92495	7.15957	6.70253	7.16223	7.6308	7.38555	6.9168
Rs_00347.1	7.13607	6.58795	9.36036	7.50848	9.02182	7.93108	9.13553	6.52821
Rs_00348.1	12.8505	12.0997	10.6821	12.6164	11.2739	11.475	9.44935	12.2526
Rs_00349.1	7.35938	7.03801	6.49648	6.62088	5.49639	7.47217	5.7859	7.91082
Rs_00350.1	7.32691	7.20873	6.61293	6.42312	6.67754	6.93698	6.98394	6.33779
Rs_00351.1	7.69518	7.58043	7.82593	8.59281	8.65333	7.59703	7.83778	7.10795
Rs_00352.1	8.02923	7.64531	7.64469	8.15021	7.72352	8.3207	8.11265	8.49378
Rs_00353.1	6.82603	6.66037	6.93058	6.96325	7.2782	7.06603	6.65432	7.047
Rs_00354.1	9.23427	10.2176	10.6794	10.268	10.1726	11.2919	10.3686	10.7754
Rs_00355.1	6.12966	4.7177	6.69603	6.83877	6.62275	6.38454	7.2167	7.42778
Rs_00356.1	4.20614	3.93615	5.18068	4.77403	5.14292	5.68499	4.93305	4.57435
Rs_00357.1	7.76146	7.41352	7.47043	7.71932	7.99408	7.37588	7.94258	7.10795
Rs_00358.1	8.28535	7.87233	8.44248	8.33053	8.24791	8.46811	8.01303	8.16139
Rs_00359.1	8.45684	8.6944	7.78854	7.97728	8.37176	7.29393	7.62931	7.60737
Rs_00361.1	7.2937	8.82792	6.43081	6.2601	6.878	6.17159	6.22637	5.99473
Rs_00362.1	10.7553	6.43118	6.61949	11.0398	7.57887	8.21334	5.33624	10.8033
Rs_00363.1	7.24434	6.34591	6.36981	7.21771	6.91756	6.46163	6.12821	6.9168
Rs_00364.1	6.18706	7.51683	6.65827	5.86557	6.27229	7.25114	7.2167	7.94462
Rs_00365.1	8.65729	10.2289	7.88434	8.40559	8.45252	8.16805	8.72135	8.34981
Rs_00366.1	7.08522	8.32267	7.78271	7.16107	8.37413	7.95794	8.29902	7.10795
Rs_00369.1	2.21844	1.40645	0.920593	0	1.06345	2.48182	2.2307	2.74546
Rs_00370.1	6.7189	6.78078	7.7321	6.44226	7.34259	7.16155	7.35332	6.61475
Rs_00371.1	11.8058	11.0544	10.2796	11.2675	11.0714	10.2153	10.6059	10.0912
Rs_00372.1	6.07857	6.82346	7.01766	8.18472	7.63532	8.33101	6.31827	7.94462
Rs_00373.1	9.09982	8.97084	8.89352	9.09119	9.25586	8.27871	9.17602	8.29844
Rs_00374.1	5.65909	5.04073	7.24272	6.36412	7.07746	8.71637	8.85394	9.92337
Rs_00377.1	0.491586	0.632531	1.69253	0	0	0	1.15783	0
Rs_00379.1	10.8929	11.8006	10.4329	11.5793	10.2515	11.3752	11.0372	11.005
Rs_00380.1	7.26733	6.80228	7.83442	6.90925	7.52439	6.57006	6.9556	5.85948
Rs_00381.1	7.34864	7.54686	6.35415	6.23836	6.4626	6.60446	6.9556	5.99473
Rs_00382.1	9.27832	9.30919	7.22991	7.71932	7.27313	7.20704	7.29796	7.56453
Rs_00383.1	5.92316	6.25529	5.77013	5.54981	5.2501	5.92168	6.02288	5.13899
Rs_00384.1	9.1094	9.89881	9.25572	9.54741	9.41405	8.82977	8.83851	7.8762
Rs_00385.1	9.12101	8.66732	9.01054	9.64976	9.46722	9.42815	8.89557	8.89057
Rs_00386.1	15.6393	14.6896	14.6992	15.2065	14.8987	14.8826	15.2891	14.8429
Rs_00388.1	12.2926	11.5138	10.3903	11.467	11.1256	10.831	10.9438	10.8796
Rs_00389.1	7.92945	7.21408	8.05631	8.34076	8.17905	8.07297	7.74146	7.94462
Rs_00390.1	9.44137	9.02671	9.08121	9.42767	9.18739	9.27104	8.8229	9.22914
Rs_00391.1	6.75731	7.23531	6.86026	6.85314	6.98738	7.6638	7.10501	7.72876
Rs_00392.1	6.50985	6.95085	6.48933	6.4798	6.51512	6.90973	7.15572	6.9168
Rs_00393.1	5.21463	4.8336	5.85047	5.04838	5.6294	5.61921	4.53367	5.35552
Rs_00395.1	7.22489	7.28706	6.78048	6.63758	7.36661	6.49869	7.4979	6.98337
Rs_00396.1	5.15012	5.43868	4.90781	5.58469	4.95293	5.68499	5.54086	5.54375
Rs_00397.1	7.4222	7.67669	6.95675	8.04144	6.878	6.49869	6.446	7.047
Rs_00398.1	10.6096	12.0971	9.45608	10.212	9.36481	9.87473	9.01368	9.15887
Rs_00399.1	7.84025	7.44575	8.81704	8.62248	8.61374	8.5933	9.04091	8.66579
Rs_00400.1	6.56037	7.54686	7.86789	7.30395	7.07746	7.86167	7.82217	7.47482
Rs_00401.1	6.70212	5.79384	5.93712	5.68451	6.4356	5.47791	5.87938	5.99473
Rs_00403.1	5.94234	6.78798	6.78048	7.12598	7.3761	7.18447	6.96984	6.33779
Rs_00404.1	11.6287	12.986	9.08714	9.35125	8.88383	8.6765	8.04028	8.70577
Rs_00405.1	9.50724	10.6894	8.28207	8.37603	7.87186	7.68003	6.78892	6.69639
Rs_00406.1	11.0292	10.8588	7.37665	8.31503	7.80312	8.3207	7.94978	9.26972
Rs_00407.1	7.70363	8.36422	4.51576	4.18521	4.40351	4.09179	4.87371	4.57435
Rs_00408.1	10.3915	9.37164	8.90028	9.02607	8.62573	9.13644	9.25081	9.58047
Rs_00409.1	7.16901	7.09719	6.88226	7.57069	7.52866	7.95794	7.16812	8.04154
Rs_00410.1	8.52521	7.85186	6.47492	8.1618	6.95607	7.25114	6.48619	7.76706
Rs_00411.1	7.64631	7.12589	7.75316	7.35534	7.77108	7.90372	7.51743	8.16139
Rs_00412.1	8.34421	8.05059	8.19244	8.63917	8.33814	8.54097	8.83073	8.56071
Rs_00414.1	0.857566	0.632531	0	0	0	0	0	2.74546
Rs_00415.1	3.05447	3.21011	1.69253	2.15002	1.39774	1.71941	1.15783	4.17936
Rs_00416.1	7.25588	6.76627	7.50275	7.81787	7.55398	7.20704	8.06702	8.04154
Rs_00417.1	11.7782	11.9355	8.45722	8.08472	8.51188	7.72762	8.27628	8.10271
Rs_00418.1	8.59048	8.73596	8.69336	8.85808	8.98505	8.72422	9.13869	8.66579
Rs_00419.1	7.4626	7.10874	6.24799	5.97477	5.33045	5.86605	5.19791	6.52821
Rs_00420.1	4.95621	5.17864	6.54557	6.19388	5.86346	6.21677	5.75334	5.71024
Rs_00421.1	8.39381	8.59114	8.7211	9.08815	9.00202	8.88679	8.96475	8.62467
Rs_00422.1	12.5847	11.7045	10.592	11.7952	11.1347	11.0866	11.2765	11.3459
Rs_00423.1	8.45517	7.84497	7.64146	8.31503	8.2505	7.98431	7.74974	7.84073
Rs_00424.1	7.04586	6.88521	6.42332	6.46115	6.83733	6.82473	6.582	5.54375
Rs_00425.1	8.12255	7.95464	7.14144	7.20656	7.99716	6.88195	6.99791	7.47482
Rs_00426.1	3.36985	4.08391	0	0	1.39774	2.48182	1.15783	2.74546
Rs_00427.1	7.67812	7.57628	7.80879	7.9707	8.0155	8.65204	8.58923	8.99106
Rs_00428.1	7.41535	7.86213	8.30669	8.21841	8.41155	8.20215	7.40664	7.52037
Rs_00431.1	8.36745	8.93885	8.42946	7.77322	9.03236	8.46811	6.65432	8.07245
Rs_00433.1	3.92691	3.51795	3.31164	6.58688	3.01515	4.27382	2.56678	7.32885
Rs_00434.1	2.90609	1.67858	1.2261	7.76564	0	5.14548	1.79178	8.42359
Rs_00435.1	0.491586	0.632531	7.55163	7.95079	8.17634	8.58471	8.48897	9.70405
Rs_00436.1	8.96801	9.36444	9.67674	9.32828	9.32859	9.08864	8.40238	8.07245
Rs_00438.1	8.38157	9.6714	8.86341	8.25135	8.01246	8.55862	8.25318	8.04154
Rs_00439.1	6.74097	8.40694	8.41633	7.43394	8.61574	8.5933	7.2752	7.84073
Rs_00440.1	7.1151	6.75161	6.53172	6.92294	6.62275	7.33548	6.96984	6.84701
Rs_00441.1	7.00084	6.69909	6.33033	6.55206	6.75965	6.57006	7.01174	6.98337
Rs_00442.1	6.89655	6.16965	6.75088	6.67042	5.64519	6.85363	7.18042	7.32885
Rs_00443.1	6.05234	5.84998	5.67248	5.32077	5.53081	6.02689	5.37955	6.33779
Rs_00444.1	3.84776	2.70107	4.45832	4.6478	3.97397	4.58075	4.87371	5.13899
Rs_00445.1	5.98919	5.64314	5.89444	6.02641	5.90341	6.34439	6.42548	7.22262
Rs_00446.1	8.75407	9.92027	8.38584	9.6702	8.02157	10.1084	7.90602	9.74299
Rs_00448.1	3.76401	2.92664	4.77296	3.88298	3.50516	5.23604	3.73467	5.35552
Rs_00449.1	7.2327	7.93855	7.35714	7.05315	7.42267	6.88195	7.2167	7.047
Rs_00450.1	7.5307	8.66732	7.44847	7.88236	7.79606	7.99731	7.68216	7.84073
Rs_00451.1	10.9974	10.836	11.3888	12.536	11.5404	10.3733	9.53564	8.56071
Rs_00452.1	5.32103	5.26376	6.69603	5.0975	6.73771	5.55029	8.81109	4.88412
Rs_00453.1	3.31205	3.77152	5.75828	6.28151	5.72168	6.76515	6.31827	7.22262
Rs_00454.1	4.99346	3.9871	5.12639	5.68451	5.1205	5.61921	6.60042	5.54375
Rs_00455.1	5.42011	6.71429	5.90523	6.02641	3.50516	2.48182	3.0682	2.74546
Rs_00458.1	9.93521	9.68689	11.0421	10.6271	10.5478	9.48927	9.22136	8.95834
Rs_00459.1	8.2947	9.81051	8.43506	8.04771	8.0155	7.04113	7.38555	7.80436
Rs_00460.1	8.13719	9.15061	8.21646	8.79991	8.6297	6.30309	6.94122	5.13899
Rs_00461.1	5.27639	6.26564	7.14599	6.38406	6.59048	7.84737	7.93534	7.84073
Rs_00462.1	0.491586	0	0.532513	0	0.627569	1.71941	1.15783	2.74546
Rs_00463.1	5.86405	6.44035	6.67727	6.71832	7.41808	6.70301	7.3092	7.22262
Rs_00464.1	5.77058	5.4016	4.20253	4.43497	4.73406	4.58075	4.74714	2.74546
Rs_00465.1	7.47911	7.21942	7.5822	7.37539	7.45887	7.31485	8.09976	6.61475
Rs_00466.1	7.11087	7.87909	6.80373	6.94994	7.20015	8.34125	7.76615	8.24517
Rs_00467.1	4.66445	6.40332	4.88619	6.40372	5.00282	7.6638	5.04489	8.18987
Rs_00468.1	10.7573	10.4102	10.149	10.0838	10.6768	10.1084	9.28823	9.29615
Rs_00469.1	7.74517	8.13491	7.09978	7.59655	7.67818	7.49069	7.20471	7.27671
Rs_00470.1	2.55382	3.29345	0.532513	4.09133	1.89716	5.68499	6.9556	6.11837
Rs_00471.1	2.33911	3.51795	2.19269	2.75073	2.80623	2.48182	1.15783	3.63367
Rs_00472.1	4.77554	5.47484	5.23299	4.58029	4.92732	5.47791	4.45487	2.74546
Rs_00473.1	6.83632	10.5481	6.3853	6.42312	6.16681	7.95794	4.74714	6.11837
Rs_00474.1	7.41191	7.76693	7.73815	7.68759	7.37136	7.7737	7.38555	7.64898
Rs_00475.1	2.82575	3.02745	3.55025	4.18521	3.10926	4.27382	2.56678	4.88412
Rs_00477.1	0.491586	2.27857	1.47808	1.10173	1.66895	0	1.79178	0
Rs_00478.1	5.3063	4.88824	4.6242	5.2788	4.40351	4.8337	3.43958	5.13899
Rs_00479.1	7.20518	7.34681	7.9613	7.45294	7.66274	6.93698	7.10501	6.52821
Rs_00480.1	6.93056	7.28197	6.13338	5.36156	6.14476	6.12495	7.22859	6.77366
Rs_00481.1	11.0171	11.2936	8.03927	8.49995	8.32349	8.37153	8.75463	8.16139
Rs_00482.1	7.95564	7.78864	8.1202	8.00972	7.70103	8.06063	8.09327	7.47482
Rs_00483.1	3.58035	2.81826	5.26684	4.43497	3.10926	4.8337	3.97952	4.17936
Rs_00484.1	5.91347	6.31633	5.52642	6.44226	5.22929	6.57006	5.68593	6.52821
Rs_00485.1	12.7232	12.0758	10.5358	11.8063	11.1347	11.1535	11.1431	11.2205
Rs_00486.1	13.1437	12.1162	11.0984	12.2163	11.5798	11.7494	11.7257	11.9433
Rs_00487.1	6.11283	6.64459	6.27319	6.36412	6.31241	6.79525	6.91202	6.84701
Rs_00488.1	5.51282	3.88333	5.63409	6.44226	6.70794	6.26058	6.29584	5.71024
Rs_00491.1	1.14924	0	0	0	0	1.71941	0	0
Rs_00492.1	5.49994	5.83615	6.30612	4.7123	5.18675	6.17159	5.9385	5.71024
Rs_00493.1	7.49868	7.71876	8.08743	9.18223	7.97233	8.6684	8.21782	8.87312
Rs_00495.1	8.57059	8.45071	8.00458	7.46235	7.94068	8.13313	7.94258	8.04154
Rs_00496.1	7.90032	7.96421	8.02451	8.71195	8.08664	7.98431	7.62931	8.04154
Rs_00497.1	3.1233	2.92664	5.59465	4.58029	4.16138	5.86605	4.28304	5.35552
Rs_00498.1	7.37358	6.20236	7.33736	7.22877	7.20015	7.45342	7.62031	8.32435
Rs_00499.1	7.18921	7.23531	6.23094	7.66332	7.03612	7.54484	6.42548	8.04154
Rs_00500.1	5.97994	6.21311	6.7628	5.89365	6.02913	7.45342	6.582	6.33779
Rs_00501.1	1.59929	1.07078	3.84734	3.88298	3.69923	6.4236	5.29159	6.9168
Rs_00502.1	11.1148	11.188	11.9312	11.7807	11.788	12.5725	11.8598	12.3754
Rs_00503.1	6.55415	6.93147	6.95155	5.43983	6.07649	7.35582	6.22637	6.9168
Rs_00504.1	7.64631	8.2489	7.86789	8.38595	7.78897	8.08521	7.99225	7.60737
Rs_00505.1	9.15429	8.82967	8.6918	9.01333	9.04879	8.66024	8.44378	7.94462
Rs_00506.1	10.1815	10.7625	9.14403	8.61407	8.84161	9.15397	8.81897	9.05437
Rs_00508.1	6.05234	5.72046	6.91999	6.46115	6.4891	6.02689	6.54443	6.33779
Rs_00509.1	3.31205	4.37922	3.93417	5.2788	4.20466	3.88343	4.93305	5.99473
Rs_00510.1	9.06306	12.1758	5.03112	7.29344	7.4454	6.17159	5.54086	9.02306
Rs_00511.1	7.69235	8.17666	7.70149	7.30395	7.6114	8.27871	7.58374	8.04154
Rs_00514.1	2.74068	2.92664	2.45008	3.63937	3.63739	5.68499	4.37151	5.13899
Rs_00515.1	13.5437	12.5756	11.3801	12.4019	12.0878	11.7779	11.8314	11.5951
Rs_00516.1	5.58781	5.13412	4.33608	5.97477	5.14292	5.23604	4.53367	4.57435
Rs_00517.1	8.41284	9.4361	8.68868	9.06055	8.95843	8.505	8.61664	8.27205
Rs_00519.1	7.19722	4.68721	6.35415	5.71631	6.02913	5.47791	6.29584	4.57435
Rs_00520.1	5.82325	6.40332	7.20393	6.65409	7.04805	6.90973	6.7399	6.98337
Rs_00521.1	1.7807	1.07078	3.80188	3.17358	1.89716	3.63981	1.15783	2.74546
Rs_00522.1	12.8025	12.0342	11.0673	12.1145	11.3974	11.8306	11.7178	12.1015
Rs_00523.1	6.06988	5.5101	6.35415	6.53433	5.56442	6.21677	7.16812	6.69639
Rs_00524.1	4.46672	4.9148	3.93417	3.76631	3.69923	4.27382	4.37151	2.74546
Rs_00525.1	5.89391	6.3653	5.99885	5.2788	6.35145	5.61921	6.56334	4.57435
Rs_00526.1	6.89655	6.47647	5.85047	6.32341	6.38946	6.38454	6.56334	7.32885
Rs_00527.1	4.95621	3.77152	5.60792	5.0975	4.87469	5.14548	5.54086	5.54375
Rs_00528.1	13.404	12.342	11.9955	12.4351	12.0391	12.3178	11.7184	12.144
Rs_00529.1	7.63162	6.80228	8.11557	8.40559	8.41386	8.13313	8.04701	8.13235
Rs_00530.1	7.14438	5.62716	7.02757	7.49937	7.28326	6.96373	6.91202	6.69639
Rs_00531.1	8.43501	9.03883	9.4932	8.21285	8.7145	9.57417	8.79118	9.26972
Rs_00532.1	12.5421	12.0174	10.7905	11.6458	11.0842	11.4808	11.3042	11.5546
Rs_00533.1	2.45045	2.70107	2.76634	3.17358	2.42214	2.97802	3.0682	2.74546
Rs_00534.1	5.86405	5.86367	7.08088	7.02803	7.07746	7.7737	7.35332	8.21778
Rs_00535.1	2.90609	1.90743	3.8914	3.63937	1.06345	4.94528	3.26581	4.57435
Rs_00536.1	9.10089	8.94208	8.66349	8.93103	8.78748	9.07643	8.84625	9.18739
Rs_00537.1	8.20227	9.37643	7.2805	7.99683	9.01423	7.86167	8.73809	8.32435
Rs_00539.1	4.89846	3.29345	5.18068	4.8901	5.42498	5.23604	6.54443	4.57435
Rs_00541.1	4.68736	4.25997	4.9291	4.58029	4.95293	4.71276	5.37955	3.63367
Rs_00542.1	8.27404	8.80503	7.99955	7.57069	7.80663	7.13826	8.18157	7.47482
Rs_00543.1	4.46672	5.61101	4.88619	4.8901	3.97397	5.47791	3.73467	5.99473
Rs_00544.1	9.13254	11.5081	9.01801	9.15928	9.54821	9.79133	8.48897	9.45706
Rs_00545.1	8.62204	9.79182	8.91903	8.80361	8.63367	9.21648	7.98526	8.94169
Rs_00546.1	9.7612	9.25435	10.2858	10.3438	10.542	10.2537	10.6252	10.1211
Rs_00547.1	8.11834	8.45524	8.85648	8.88281	8.8209	8.5231	7.71634	7.76706
Rs_00549.1	10.0889	9.99375	7.27219	8.01612	7.43635	7.59703	6.75643	7.27671
Rs_00550.1	9.62763	9.5559	9.58914	9.63528	9.84518	9.93681	9.47453	9.20144
Rs_00551.1	7.73146	7.5887	6.04835	7.28286	6.59862	6.17159	5.54086	6.61475
Rs_00552.1	7.2327	7.0679	7.9613	6.70253	7.49419	6.17159	6.38355	5.85948
Rs_00554.1	9.26506	9.13234	9.01677	8.54048	8.65333	8.16805	8.6612	5.85948
Rs_00555.1	6.81046	7.53407	6.95675	6.49821	7.01196	7.13826	6.98394	6.9168
Rs_00556.1	4.03805	2.81826	2.19269	3.76631	3.69923	4.71276	2.83916	4.17936
Rs_00559.1	3.92691	3.88333	3.43587	2.15002	3.69923	2.97802	5.33624	2.74546
Rs_00561.1	8.11412	8.82092	6.90931	6.94994	7.02409	7.71193	6.70628	8.18987
Rs_00562.1	9.27265	8.49979	7.25542	8.45354	8.71075	7.52701	7.39613	7.27671
Rs_00563.1	7.24047	6.49419	6.32231	6.79477	7.2782	6.07676	6.0765	6.84701
Rs_00564.1	8.72391	9.87195	10.4352	12.3321	10.8014	10.3481	8.94326	8.24517
Rs_00565.1	8.53472	9.89214	7.61214	7.63864	7.73464	9.30281	8.15065	8.85546
Rs_00566.1	6.81567	7.12019	7.60554	7.29344	7.51583	7.04113	7.9134	7.37916
Rs_00567.1	4.59344	4.77682	5.34815	5.191	4.90124	5.55029	5.29159	5.85948
Rs_00568.1	7.9906	8.27733	7.59225	8.25135	7.8685	7.6474	8.36515	8.18987
Rs_00569.1	5.43372	6.6682	6.28975	4.6478	6.52369	5.92168	6.36212	5.54375
Rs_00570.1	4.95621	4.80549	4.42871	5.40123	5.14292	5.61921	4.81181	3.63367
Rs_00571.1	5.88402	6.16965	6.73887	7.05315	6.98738	6.73442	6.94122	7.47482
Rs_00572.1	3.62851	3.44693	6.51773	6.56958	5.14292	7.04113	6.70628	8.70577
Rs_00573.1	6.71333	7.14284	7.43364	7.60506	7.77108	6.96373	7.2752	5.13899
Rs_00574.1	6.62114	6.24486	7.14599	7.19532	7.51153	6.85363	8.57533	6.98337
Rs_00575.1	5.86405	4.8336	4.9291	4.6478	5.29083	5.32125	6.2499	5.35552
Rs_00576.1	8.19029	8.57249	7.60884	7.89631	7.80663	7.81836	7.47812	7.52037
Rs_00577.1	8.05808	7.11448	8.28	9.10627	8.87214	8.34125	8.21184	8.32435
Rs_00578.1	7.18921	6.41267	7.93522	7.83245	6.98738	8.78548	7.77429	8.87312
Rs_00579.1	7.63162	8.10926	8.19244	8.12081	8.01854	8.19087	8.00614	8.21778
Rs_00580.1	10.1197	9.79897	8.58683	9.62903	8.87716	9.22203	7.94258	8.58235
Rs_00581.1	7.93424	8.14616	7.60554	7.93736	7.742	7.88984	7.73314	9.43344
Rs_00582.1	8.25307	7.75963	7.40353	7.86828	7.80663	7.45342	7.3092	5.85948
Rs_00583.1	7.8706	8.38574	8.32287	8.07249	8.36223	8.21334	8.27628	7.84073
Rs_00584.1	7.19722	6.95726	7.65431	7.23975	7.98169	6.98999	7.79042	6.69639
Rs_00585.1	6.45081	6.53756	6.86026	6.71832	7.30331	6.30309	7.40664	6.77366
Rs_00586.1	5.64745	4.25997	5.69752	5.89365	5.44317	5.32125	5.68593	5.13899
Rs_00587.1	9.10834	9.7954	9.97178	10.3025	10.9759	10.5469	11.1089	9.45706
Rs_00588.1	3.72024	3.29345	2.56338	9.31796	3.01515	5.97524	3.59465	9.3476
Rs_00589.1	9.12731	8.23052	7.82024	7.84689	7.73094	7.99731	7.42742	7.91082
Rs_00590.1	5.92316	5.70532	6.08676	4.09133	5.7365	5.14548	6.29584	6.52821
Rs_00591.1	2.90609	2.81826	3.02559	4.35643	3.57279	3.63981	3.73467	3.63367
Rs_00592.1	6.2267	6.13618	6.15162	6.38406	5.8362	6.4236	6.10259	6.77366
Rs_00593.1	5.86405	5.52742	6.48215	6.00082	6.22051	5.32125	6.40467	5.71024
Rs_00594.1	7.4459	6.98885	7.95353	8.19604	8.18447	8.65204	8.40238	8.39941
Rs_00595.1	9.35635	9.39188	9.66409	9.5184	9.45831	9.48003	9.54993	9.65383
Rs_00596.1	1.7807	4.21793	3.10259	4.6478	3.50516	4.71276	3.97952	6.11837
Rs_00598.1	6.38925	6.87848	6.98244	6.9365	6.51512	6.85363	6.02288	6.52821
Rs_00599.1	10.0024	10.447	10.0516	9.95143	9.77333	9.75733	9.80154	9.65383
Rs_00600.1	10.6517	10.8989	9.38658	9.59736	8.78748	9.45668	9.97747	9.79025
Rs_00601.1	5.90372	6.14743	6.93058	6.58688	6.26208	6.02689	5.09772	5.54375
Rs_00603.1	11.5976	10.9346	10.181	10.5453	9.9875	10.3173	9.98098	9.95689
Rs_00604.1	8.42992	8.88948	8.92963	8.11486	7.51583	9.25489	8.282	8.97479
Rs_00606.1	2.98218	4.77682	4.97078	6.17111	5.66082	7.18447	5.75334	7.47482
Rs_00607.1	8.18225	9.40833	6.8547	6.56958	6.23102	7.35582	6.78892	7.27671
Rs_00608.1	9.05317	9.74633	7.84286	8.18472	8.39296	7.69607	7.5077	7.8762
Rs_00609.1	4.46672	4.9148	4.54364	3.76631	4.54494	4.58075	4.37151	5.85948
Rs_00610.1	9.55863	8.78177	7.81453	7.44347	7.72352	7.47217	7.74974	7.52037
Rs_00611.1	9.32199	9.6714	7.635	7.80314	7.62739	7.99731	7.57445	8.18987
Rs_00612.1	7.79876	8.67316	5.39483	6.36412	5.2501	6.90973	6.36212	6.98337
Rs_00613.1	8.71557	9.09798	8.53394	8.32538	8.23231	8.6438	8.57998	8.68592
Rs_00615.1	8.60409	6.91183	7.91134	8.87579	7.71606	8.38148	7.19262	8.42359
Rs_00617.1	6.96378	6.52037	7.40733	6.14798	7.20549	6.21677	6.10259	6.77366
Rs_00618.1	10.5087	10.4368	8.9467	10.2627	9.04135	10.2885	9.16058	10.5022
Rs_00619.1	6.68515	6.35564	5.06999	6.60398	5.49639	6.12495	5.90925	6.11837
Rs_00620.1	9.93879	8.53231	10.2535	10.3361	9.78585	10.1233	8.64797	9.64358
Rs_00621.1	7.1319	7.49058	7.29697	7.89631	7.99716	8.07297	7.16812	7.47482
Rs_00622.1	11.3192	11.3944	11.3001	12.0628	11.715	11.4516	11.4642	11.0523
Rs_00623.1	6.94489	5.94324	7.25963	7.06555	8.09241	7.29393	8.56129	6.77366
Rs_00624.1	5.73803	6.42195	5.80511	7.14947	6.55747	4.94528	6.0765	6.23225
Rs_00625.1	7.07656	5.99395	6.47492	7.71932	6.86457	8.22444	7.06577	8.49378
Rs_00626.1	10.1017	9.95588	9.32464	10.7655	12.4816	10.8669	9.86196	12.0344
Rs_00627.1	11.0698	11.6947	9.4367	11.326	9.76251	10.8091	9.47203	11.3617
Rs_00628.1	1.14924	2.27857	4.6242	4.50946	2.56185	5.55029	3.26581	5.54375
Rs_00629.1	6.20305	8.31021	8.49698	8.708	8.44126	9.41368	8.5328	9.05437
Rs_00630.1	10.8611	11.4905	10.9399	10.8169	11.2745	10.7774	10.676	10.5741
Rs_00631.1	12.0927	11.4187	10.2609	11.1252	10.7635	10.9512	10.9652	10.9395
Rs_00633.1	6.84143	5.43868	6.89855	6.71832	7.01804	7.39566	7.37488	7.80436
Rs_00634.1	6.78943	5.3045	6.27319	6.67042	6.69282	6.02689	6.98394	6.52821
Rs_00635.1	8.7942	8.42091	8.02451	8.27822	8.42534	7.97119	7.20471	7.68942
Rs_00636.1	9.74832	10.9675	9.6885	10.1508	9.84603	10.3506	8.67864	10.2818
Rs_00637.1	6.90146	7.08554	6.63901	6.79477	6.77409	6.60446	7.40664	5.71024
Rs_00638.1	8.48654	8.78897	8.6619	8.708	9.17928	8.99449	8.89929	9.39727
Rs_00639.1	8.38157	7.66501	7.83442	8.1618	8.05742	7.88984	8.45394	8.00995
Rs_00640.1	8.03147	7.76693	8.27585	8.52261	9.11834	8.3615	8.48402	7.64898
Rs_00641.1	10.4909	10.3055	9.766	9.84578	10.0174	9.10675	9.85814	9.08501
Rs_00642.1	6.81567	7.25624	6.89855	6.63758	6.69282	7.06603	7.5077	6.69639
Rs_00643.1	8.72806	7.12019	6.67097	6.90925	6.59862	8.31032	6.17812	7.60737
Rs_00644.1	10.3544	10.1764	8.67771	9.87072	9.70809	9.07643	8.62116	10.2348
Rs_00645.1	7.07656	6.50297	7.16407	7.32472	6.96867	7.37588	6.56334	7.72876
Rs_00646.1	4.49297	3.82851	5.06999	4.7123	5.31078	5.80818	5.50219	5.54375
Rs_00648.1	10.7403	10.5507	10.3155	10.482	9.98285	10.4906	10.8429	10.6982
Rs_00649.1	6.47735	9.23735	7.635	10.4516	8.20859	9.80987	6.34036	9.11501
Rs_00650.1	5.26119	5.26376	5.31618	5.43983	4.97809	6.76515	4.60839	5.85948
Rs_00651.1	6.63299	7.26142	6.24799	6.17111	6.96238	6.49869	6.34036	6.33779
Rs_00653.1	7.05029	7.62132	6.95675	7.20656	6.9045	6.73442	7.14321	6.61475
Rs_00654.1	9.59998	9.479	8.85231	9.15639	8.7423	9.03919	8.75874	9.06977
Rs_00655.1	8.44176	7.02587	7.25963	6.97644	6.8713	7.61401	6.92669	7.94462
Rs_00656.1	3.05447	2.27857	1.69253	5.97477	4.6426	3.63981	2.56678	6.23225
Rs_00657.1	7.47253	6.72183	6.86579	6.53433	6.24145	6.88195	5.9385	6.61475
Rs_00658.1	3.92691	3.21011	7.7321	6.62088	7.8379	9.14815	7.02544	8.10271
Rs_00659.1	0.491586	0	2.56338	1.10173	1.89716	4.58075	1.15783	3.63367
Rs_00660.2	0	0	0	0	0	0	1.15783	0
Rs_00661.1	7.18519	7.67281	6.5036	7.10211	6.93694	6.90973	6.46623	7.32885
Rs_00662.1	7.66375	6.46752	8.39353	7.78076	8.45701	8.1795	8.32694	7.97766
Rs_00663.1	8.92528	11.039	6.63901	6.05156	6.80254	8.02298	7.37488	7.94462
Rs_00664.1	5.52559	6.55455	6.52474	6.68656	6.80254	4.94528	5.19791	5.13899
Rs_00665.1	9.19583	9.19328	8.92699	9.09119	9.26228	8.61877	8.50861	8.60367
Rs_00666.1	5.01173	4.8336	7.69839	6.28151	5.76569	7.09051	6.83632	6.69639
Rs_00667.1	9.78596	9.84889	9.82825	9.63112	9.61991	9.18272	9.58736	8.76374
Rs_00669.1	7.52117	7.30223	7.71074	8.02884	8.19255	7.25114	7.19262	7.047
Rs_00670.1	10.1307	12.2733	9.61237	9.04184	10.2566	8.60184	8.89929	7.84073
Rs_00671.1	7.50836	8.38336	6.66463	7.85406	6.36105	6.57006	5.7859	7.047
Rs_00672.1	6.94964	8.47099	7.0423	6.60398	7.36184	6.17159	6.54443	6.23225
Rs_00673.1	8.19229	9.684	8.71804	7.99683	7.51153	9.21648	8.47406	8.39941
Rs_00674.1	6.67372	6.88521	5.80511	6.36412	6.29249	6.60446	6.89719	6.84701
Rs_00675.1	5.82325	4.9148	5.87262	5.83693	5.86346	4.8337	6.60042	5.85948
Rs_00676.1	2.65027	1.40645	0	0	1.66895	0	2.56678	0
Rs_00677.1	3.72024	3.58564	4.97078	4.35643	4.20466	5.14548	4.60839	5.35552
Rs_00678.1	7.67526	8.62772	7.07611	5.80771	6.75237	5.14548	8.32694	5.54375
Rs_00679.1	6.53533	6.07861	6.75088	6.10058	6.51512	6.63806	6.56334	6.61475
Rs_00680.1	9.41673	10.567	9.21944	9.20763	9.00355	9.48927	9.11646	9.12978
Rs_00681.1	7.05029	9.74633	5.51237	6.32341	6.5823	6.96373	6.22637	6.33779
Rs_00682.1	6.80523	6.40332	4.51576	5.652	5.18675	5.23604	5.9953	5.85948
Rs_00683.1	7.55271	7.54686	6.89855	7.18399	7.20015	6.98999	6.75643	7.16643
Rs_00684.1	7.92704	8.03554	5.73428	6.60398	5.22929	6.4236	6.42548	6.84701
Rs_00685.1	10.544	10.5428	8.87581	9.38131	9.26612	8.69258	9.19433	8.49378
Rs_00686.1	8.91682	8.97243	10.1041	9.25169	9.32981	9.41368	9.41333	9.24279
Rs_00688.1	8.44176	8.99438	8.30465	8.37104	8.33083	8.1795	8.04701	8.04154
Rs_00689.1	8.72806	7.86213	7.86789	8.0908	8.26079	7.09051	7.83778	6.43614
Rs_00692.1	9.18782	9.55168	8.25492	8.41045	8.35744	8.72422	8.14439	8.34981
Rs_00693.1	6.33224	5.24294	5.72213	5.23556	5.07457	6.49869	6.78892	7.47482
Rs_00694.1	3.58035	4.30083	3.9757	4.77403	4.07072	5.7479	5.4216	4.88412
Rs_00695.1	6.53533	6.9763	6.59971	5.94823	6.4626	5.7479	6.40467	6.23225
Rs_00697.1	2.33911	2.81826	2.66843	6.12447	3.63739	7.04113	5.09772	7.76706
Rs_00698.1	9.03095	10.6951	6.00889	8.23497	6.24145	8.38148	5.57852	8.62467
Rs_00699.1	12.6483	13.2914	9.60163	9.77772	9.58758	8.3615	8.15065	7.84073
Rs_00700.1	7.86558	9.18648	8.01208	8.30983	8.16816	8.24639	7.40664	8.18987
Rs_00701.1	7.50514	6.88521	7.70149	7.21771	7.54559	7.16155	7.92075	7.047
Rs_00702.1	9.60299	10.4995	9.68615	10.0777	9.57835	9.60848	8.91777	9.10008
Rs_00703.1	7.19322	4.94088	4.95009	6.14798	6.38946	5.86605	6.02288	6.23225
Rs_00704.1	4.89846	4.55836	3.43587	2.75073	4.11676	4.43543	4.67943	3.63367
Rs_00705.1	7.98367	8.75262	8.34285	7.88935	8.77318	7.95794	9.82719	8.24517
Rs_00706.1	8.25882	8.35455	9.29726	9.3912	9.26484	9.07029	9.44426	8.89057
Rs_00707.1	7.49868	6.80228	7.8979	6.83877	6.0648	7.6638	5.84889	7.84073
Rs_00708.1	8.10564	8.72849	6.01885	8.61407	6.07649	8.54097	5.24551	8.90782
Rs_00709.1	8.42311	8.13773	8.33489	8.91399	8.66887	8.24639	8.72135	8.18987
Rs_00710.1	3.92691	3.21011	5.52642	5.14501	4.61077	5.86605	3.97952	5.54375
Rs_00711.1	8.60409	8.20115	8.65073	9.09119	8.44578	9.00096	9.2479	9.29615
Rs_00713.1	5.88402	6.75896	6.87679	6.74939	6.75237	6.57006	7.5651	6.69639
Rs_00714.1	6.99167	7.57211	7.70458	7.28286	7.80663	7.39566	7.77429	8.70577
Rs_00715.1	3.53054	2.27857	4.77296	2.97759	4.36587	4.27382	4.87371	4.57435
Rs_00716.1	4.754	5.52742	4.7005	5.04838	4.51086	4.71276	4.67943	4.57435
Rs_00717.1	6.6622	6.85809	7.32536	7.48098	7.0421	7.75851	7.10501	8.68592
Rs_00719.1	7.85297	8.02338	8.4276	8.44408	8.6297	8.27871	8.75463	8.29844
Rs_00720.1	8.7942	10.2486	8.39544	9.09421	8.61574	8.55862	7.89859	9.26972
Rs_00721.1	4.3278	5.72046	4.13081	4.35643	3.97397	4.27382	4.28304	4.57435
Rs_00722.1	4.64116	5.61101	4.51576	4.18521	4.11676	5.80818	5.61522	5.85948
Rs_00723.1	6.84653	6.76627	6.79215	6.00082	6.45366	6.4236	6.77276	6.33779
Rs_00724.1	8.39555	8.10638	8.61174	8.73929	9.16154	8.24639	8.70442	8.32435
Rs_00725.1	8.18023	8.52155	7.80592	8.54492	8.35984	7.83294	8.51834	7.47482
Rs_00726.1	6.83632	7.29214	7.97672	7.91012	7.69345	7.39566	7.2167	6.69639
Rs_00728.1	7.27491	7.5887	8.29443	7.93736	7.64713	8.1565	8.15689	8.37482
Rs_00729.1	5.47381	5.28427	6.5593	5.74742	6.28243	6.88195	7.09205	5.71024
Rs_00730.1	7.28996	6.93147	6.81521	7.45294	7.16223	6.93698	7.39613	5.85948
Rs_00731.1	6.529	6.09031	6.42332	6.30261	6.77409	5.7479	7.24039	6.11837
Rs_00732.1	7.22489	8.3786	6.93058	6.34391	7.01196	6.73442	7.22859	6.98337
Rs_00733.1	12.7849	14.4667	9.53026	10.5889	11.5762	9.68683	10.1609	9.58047
Rs_00734.1	6.7788	6.22377	4.72506	5.97477	5.38791	5.61921	6.67185	5.99473
Rs_00735.1	8.33153	9.01601	7.36106	7.58798	7.92459	7.6474	8.16928	7.42778
Rs_00736.1	8.12675	7.96421	8.90566	7.80314	7.98789	7.88984	8.06702	7.91082
Rs_00737.1	8.72806	8.04759	8.20995	7.91012	7.79252	7.6638	8.42323	8.10271
Rs_00738.1	7.25588	7.39004	6.58636	6.44226	6.73771	6.63806	6.446	6.84701
Rs_00739.1	7.53703	8.41859	8.54433	8.70007	8.69945	9.22755	8.3214	9.08501
Rs_00740.1	8.09497	7.7036	7.86789	8.16757	7.90504	8.19087	7.99225	8.72536
Rs_00741.1	7.9101	7.89252	4.36763	6.30261	4.40351	6.30309	4.60839	7.42778
Rs_00742.1	6.94489	7.83805	7.17748	7.17257	7.04805	7.6308	6.582	7.27671
Rs_00743.1	4.29833	5.13412	5.52642	5.43983	5.61343	6.60446	6.27305	6.33779
Rs_00744.1	0	0	0.532513	0	0	0	0	0
Rs_00745.1	2.45045	2.92664	0.920593	1.71907	1.39774	1.71941	1.15783	2.74546
Rs_00749.1	9.46228	8.59525	7.9613	8.07862	8.0155	7.72762	8.3489	8.18987
Rs_00750.1	9.73532	9.88292	9.15424	9.09421	9.48269	8.80039	8.75051	8.37482
Rs_00751.1	0	0.632531	0	0	0	0	0	0
Rs_00754.1	8.2947	8.68286	7.39207	8.22948	7.48105	7.90372	7.84552	8.37482
Rs_00755.1	6.02561	5.79384	5.73428	5.80771	5.98015	6.12495	6.36212	6.43614
Rs_00757.1	0.491586	0.632531	0	0	0	1.71941	0	2.74546
Rs_00758.1	4.64116	5.87724	4.90781	5.97477	4.51086	7.90372	4.28304	8.00995
Rs_00759.1	7.94617	9.31793	8.5818	8.79619	8.31857	8.96169	8.92875	8.94169
Rs_00760.1	8.83197	8.48657	7.95353	8.11486	8.23231	8.25725	7.90602	8.85546
Rs_00762.1	3.25184	2.70107	3.93417	1.10173	1.89716	4.43543	3.26581	4.57435
Rs_00763.1	8.76623	8.91602	8.67141	8.8898	8.34782	8.9749	8.5328	9.02306
Rs_00764.1	3.84776	3.82851	4.9291	5.40123	5.42498	6.07676	6.22637	6.77366
Rs_00765.1	6.07857	6.26564	3.55025	4.43497	4.70421	4.09179	1.79178	3.63367
Rs_00766.1	8.0799	6.03084	8.88128	8.35093	9.60888	6.98999	8.72135	8.72536
Rs_00767.1	11.1093	11.6596	10.4445	10.3025	10.0585	10.3757	11.0681	10.4144
Rs_00768.1	7.12353	5.26376	1.47808	1.10173	1.66895	2.48182	1.79178	0
Rs_00769.1	3.25184	4.17463	5.29992	4.50946	5.09772	5.61921	5.46246	6.98337
Rs_00770.1	6.10434	6.43118	7.19517	7.20656	6.99972	6.57006	6.42548	6.43614
Rs_00771.1	9.9376	9.18375	9.71862	10.2369	10.1671	9.60848	10.0795	9.39727
Rs_00772.1	6.57887	5.67456	5.85047	6.34391	5.91649	6.17159	5.81774	6.52821
Rs_00774.1	7.45928	6.45852	7.30514	8.78499	6.94334	8.13313	7.60214	8.95834
Rs_00775.1	6.39622	7.19795	6.23949	4.77403	5.09772	4.43543	6.80489	5.13899
Rs_00776.1	7.2288	7.25103	6.61949	6.21629	6.96867	6.98999	7.18042	6.77366
Rs_00777.1	7.91496	8.06548	7.01268	6.60398	7.16223	7.20704	7.86851	7.47482
Rs_00778.1	9.61275	10.0215	9.14744	8.91742	9.24813	8.98799	9.41333	8.97479
Rs_00779.1	4.73212	4.30083	5.82797	4.7123	5.27061	3.88343	4.18879	2.74546
Rs_00781.1	7.27491	7.5511	7.80015	7.37539	7.75298	7.69607	7.15572	6.33779
Rs_00782.1	8.87502	7.5887	9.21836	10.3489	9.27121	9.14231	6.72319	9.10008
Rs_00784.1	1.39174	0	1.2261	1.71907	1.89716	2.48182	2.2307	3.63367
Rs_00786.1	10.2179	11.2921	10.2312	10.7589	10.8936	9.73032	9.34396	9.21536
Rs_00787.1	6.59714	8.80503	7.18192	7.70354	7.45887	7.49069	6.98394	7.72876
Rs_00788.1	6.79472	6.83742	6.66463	7.07784	7.40422	6.93698	7.10501	6.77366
Rs_00789.1	9.19783	12.5276	5.647	7.68759	7.66274	7.87582	5.68593	7.94462
Rs_00790.1	3.31205	2.81826	2.94424	2.48142	2.09415	4.09179	1.79178	4.17936
Rs_00791.1	5.18274	5.70532	5.19833	4.27336	5.00282	5.68499	5.54086	5.35552
Rs_00792.1	10.2992	9.49009	9.21836	9.91421	9.79473	9.51662	9.482	9.62285
Rs_00793.1	7.89787	7.919	8.16801	8.15021	8.03362	8.23546	7.34242	7.60737
Rs_00794.1	8.41284	8.79613	7.12768	6.63758	6.61475	8.0102	6.65432	8.87312
Rs_00795.1	8.96333	9.52499	6.70223	7.17257	7.0421	6.79525	6.67185	6.84701
Rs_00796.1	5.11674	5.13412	5.05068	5.23556	4.82007	5.14548	5.37955	4.17936
Rs_00797.1	1.39174	1.67858	0.532513	9.19075	1.06345	7.22926	1.15783	9.10008
Rs_00799.1	3.31205	2.70107	4.33608	4.43497	4.24669	4.8337	4.28304	5.35552
Rs_00800.1	7.86558	7.25624	7.10447	6.67042	7.05398	8.53206	7.65598	9.40943
Rs_00802.1	9.18681	8.10926	8.9177	9.14183	8.73863	8.94164	9.24497	8.99106
Rs_00803.1	5.57558	5.84998	6.75088	8.12674	6.93694	7.97119	5.81774	6.84701
Rs_00804.1	0.857566	0	0	0	0	0	0	0
Rs_00805.1	5.49994	3.44693	5.23299	5.0975	5.38791	4.43543	4.93305	2.74546
Rs_00806.1	6.11283	6.16965	6.20498	5.86557	6.00484	6.46163	6.31827	6.43614
Rs_00807.1	6.50985	5.70532	5.97856	5.652	5.61343	6.21677	6.582	3.63367
Rs_00808.1	7.6108	7.6051	8.03437	10.0989	8.45252	8.9749	6.38355	7.72876
Rs_00809.1	8.02923	8.16564	8.29443	7.29344	7.73832	8.26802	8.24149	8.27205
Rs_00810.1	8.50922	7.94823	7.71074	7.88236	7.64713	7.33548	7.62931	7.42778
Rs_00811.1	7.7479	8.89283	6.67727	7.05315	7.13452	7.06603	7.4979	6.23225
Rs_00812.1	4.6175	6.59618	4.27085	3.63937	3.28086	5.32125	3.86228	5.54375
Rs_00815.1	7.24434	6.54608	6.04835	7.78076	6.41732	7.80362	6.582	8.27205
Rs_00816.1	3.62851	2.92664	4.95009	3.3461	3.87026	5.4017	3.59465	6.33779
Rs_00817.1	5.71591	5.83615	6.02875	5.58469	5.91649	6.17159	5.90925	5.54375
Rs_00818.1	5.88402	5.9172	4.95009	4.8901	5.27061	5.68499	5.09772	5.54375
Rs_00819.1	5.48693	5.56144	6.68355	6.60398	6.22051	4.58075	5.24551	0
Rs_00820.1	9.612	10.0674	8.71191	8.66791	8.51188	8.57606	8.14439	8.92485
Rs_00821.1	6.29543	6.6125	6.86579	6.56958	6.9045	6.93698	6.22637	6.43614
Rs_00822.1	7.01902	6.56297	7.84005	7.23975	7.50721	7.49069	6.9556	7.52037
Rs_00823.1	4.87869	3.88333	5.26684	4.27336	5.07457	5.04885	5.46246	5.13899
Rs_00825.1	8.09497	8.50417	7.67337	7.88236	7.81014	7.61401	7.28663	8.07245
Rs_00826.1	1.94183	1.90743	2.45008	1.71907	1.89716	1.71941	2.83916	3.63367
Rs_00827.1	3.1233	2.27857	2.56338	2.15002	1.89716	2.48182	3.43958	0
Rs_00828.1	6.57273	2.81826	8.70421	10.9927	8.97571	5.68499	6.10259	3.63367
Rs_00829.1	8.46846	8.57666	8.55465	9.07288	9.09121	8.91448	8.57998	11.4584
Rs_00830.1	8.03817	8.32267	8.54088	7.86828	8.01854	7.86167	7.84552	7.68942
Rs_00831.1	3.62851	3.71218	5.81658	4.94481	3.35956	5.68499	3.97952	5.13899
Rs_00832.1	5.73803	5.93028	5.74633	5.77788	5.69157	5.68499	5.7859	5.35552
Rs_00833.1	10.4716	11.7393	6.57964	10.1624	6.24145	7.98431	5.33624	10.2002
Rs_00834.1	4.3278	5.47484	3.10259	4.58029	1.06345	2.48182	2.2307	5.85948
Rs_00835.1	9.07831	8.81035	6.96708	8.98424	7.03612	8.20215	6.63658	8.89057
Rs_00836.1	6.11283	6.7368	6.94111	5.94823	6.17771	6.73442	6.42548	7.32885
Rs_00837.1	7.43579	8.78537	10.6884	9.10926	9.74612	10.1024	10.7408	10.3015
Rs_00838.1	9.03765	8.75078	8.68086	8.78874	8.92647	8.95504	9.18215	8.68592
Rs_00839.1	6.138	6.53756	6.44566	6.70253	6.2518	6.82473	7.74974	6.9168
Rs_00840.1	6.47735	8.03856	4.16711	5.74742	5.14292	5.47791	4.28304	6.43614
Rs_00841.1	9.92681	10.0923	9.71939	9.60375	9.62589	9.67069	8.83462	9.21536
Rs_00842.1	4.56897	4.62423	5.37944	4.18521	4.36587	5.7479	4.08795	4.88412
Rs_00843.1	7.48566	8.22522	7.50983	7.92381	8.24533	8.22444	7.42742	9.11501
Rs_00844.1	5.69345	6.19154	5.12639	5.2788	5.46113	5.4017	4.67943	6.43614
Rs_00845.1	7.78555	6.54608	7.07133	6.55206	7.24749	6.70301	7.62031	6.69639
Rs_00846.1	5.26119	5.11133	4.13081	4.18521	3.75852	3.34653	4.28304	4.17936
Rs_00847.1	5.53825	6.28613	5.54032	6.10058	5.18675	6.07676	5.84889	5.85948
Rs_00848.1	5.72701	6.6525	4.51576	5.191	4.61077	3.63981	4.37151	3.63367
Rs_00849.1	5.08258	3.44693	4.54364	6.34391	4.28752	6.12495	3.97952	6.84701
Rs_00851.1	7.2131	6.92495	6.77461	9.34872	6.63071	8.6684	6.56334	9.51446
Rs_00852.1	12.2059	11.3178	10.5752	11.5696	10.9806	11.2693	11.3774	11.3926
Rs_00853.1	5.44721	4.41687	6.34625	5.86557	5.54771	6.34439	6.582	7.32885
Rs_00854.1	7.46592	6.64459	7.58891	7.95079	7.742	7.49069	8.44887	7.68942
Rs_00855.1	7.18116	8.089	6.35415	9.46558	6.7229	7.7737	6.48619	10.1576
Rs_00856.1	4.68736	5.01641	5.73428	4.77403	5.42498	5.55029	5.81774	4.17936
Rs_00857.1	5.89391	6.05493	6.43826	6.62088	6.96867	7.01579	6.42548	6.11837
Rs_00858.1	11.3848	11.9391	7.50275	8.09685	7.42725	8.24639	7.28663	6.77366
Rs_00859.1	6.179	6.78798	5.91594	7.67145	6.11103	7.87582	6.50586	7.42778
Rs_00860.1	6.02561	5.17864	6.72676	6.42312	6.78838	6.60446	6.67185	6.77366
Rs_00861.1	7.03697	6.32626	4.01607	4.43497	4.61077	4.43543	5.33624	4.57435
Rs_00862.1	5.87407	5.70532	4.30384	4.43497	4.16138	5.23604	4.60839	5.54375
Rs_00863.1	9.57178	9.69074	6.54557	7.91698	7.05989	7.47217	7.45805	7.27671
Rs_00864.1	8.38683	7.89586	6.25643	7.41469	6.20993	7.16155	6.42548	7.32885
Rs_00865.1	10.0058	9.8888	10.1964	9.84398	10.1064	9.92324	8.70442	9.20144
Rs_00866.1	5.67063	7.03195	6.27319	6.97644	6.37058	7.83294	6.65432	7.32885
Rs_00867.1	7.2327	7.61729	7.17748	7.10211	6.85102	7.6474	6.46623	7.16643
Rs_00868.1	7.34864	7.62936	7.61871	7.54435	7.64713	7.29393	7.65598	7.84073
Rs_00870.1	11.1077	11.3283	8.5147	9.98934	8.57303	9.05171	7.73314	9.63325
Rs_00871.1	7.2288	8.70775	3.02559	2.15002	3.19761	3.88343	1.79178	3.63367
Rs_00872.1	7.21704	6.86492	8.64752	8.62667	7.96605	7.18447	6.67185	6.9168
Rs_00873.1	5.35004	5.26376	5.52642	6.65409	5.31078	5.86605	4.87371	6.69639
Rs_00874.1	12.1076	12.4155	9.88725	10.6804	10.6265	10.5776	9.35756	10.6883
Rs_00876.1	4.81769	4.37922	4.42871	3.17358	4.40351	2.97802	3.26581	2.74546
Rs_00877.1	5.70472	6.07861	6.71455	6.02641	6.80956	6.73442	7.19262	6.52821
Rs_00879.1	6.57887	5.90401	7.36497	7.12598	7.2371	7.45342	7.06577	8.07245
Rs_00880.1	3.05447	2.70107	3.49419	5.0975	2.26745	3.63981	2.2307	0
Rs_00881.1	5.3356	5.54453	5.98874	7.00247	5.54771	5.86605	4.74714	5.71024
Rs_00882.1	6.70212	6.80938	6.59971	7.30395	7.14567	7.18447	6.89719	7.56453
Rs_00884.1	8.66019	8.49319	9.04874	9.20483	8.80692	9.30281	9.25081	9.25632
Rs_00885.1	9.52405	9.95108	9.59997	9.39611	9.04433	9.55231	10.3026	10.172
Rs_00886.1	5.63572	6.44947	4.23709	4.50946	4.24669	3.34653	6.36212	6.61475
Rs_00887.1	7.76685	8.62169	8.21429	7.77322	7.68583	8.22444	7.97117	8.37482
Rs_00888.1	7.24819	7.05004	6.61293	6.42312	6.6852	6.49869	6.89719	6.61475
Rs_00889.1	7.6078	7.41817	7.86513	7.71932	7.74933	8.06063	7.69935	6.61475
Rs_00890.1	11.8547	11.1744	10.3792	11.0539	10.8041	10.6033	10.9679	10.7565
Rs_00891.1	1.94183	2.70107	4.77296	1.71907	2.91447	3.88343	2.56678	2.74546
Rs_00892.1	5.83356	4.48935	6.59971	6.55206	7.2578	6.53481	5.37955	5.99473
Rs_00893.1	10.6006	11.5621	9.37207	8.60135	8.69376	8.1565	10.1916	7.68942
Rs_00894.1	6.28795	6.98885	5.88357	5.04838	6.31241	4.8337	6.46623	4.57435
Rs_00895.1	7.14023	6.47647	6.89314	6.97644	7.36661	6.02689	7.33143	6.43614
Rs_00896.1	4.754	4.08391	5.73428	4.8901	5.36901	5.32125	4.93305	5.71024
Rs_00897.1	8.46515	7.52978	8.66349	8.68006	8.63169	8.49586	7.89113	7.10795
Rs_00898.1	7.81706	6.89858	4.84196	4.94481	5.49639	5.47791	5.14869	5.71024
Rs_00899.1	9.20876	9.1892	8.29443	9.19921	8.52901	8.69258	8.49883	8.74468
Rs_00901.1	4.56897	4.65606	5.14472	4.83323	5.40657	6.38454	5.96718	5.71024
Rs_00902.1	7.80925	7.32221	8.10625	8.56252	8.71263	7.69607	8.31584	7.47482
Rs_00903.1	2.21844	2.1049	4.9291	3.88298	3.92305	4.8337	5.72003	6.84701
Rs_00904.1	7.98599	7.97056	8.11324	8.25676	8.41846	8.03564	8.3214	8.32435
Rs_00905.1	10.0245	10.4556	9.01303	7.32472	9.03387	8.55862	8.96475	7.64898
Rs_00906.1	10.5014	11.1226	8.32889	9.22983	8.89544	8.6684	8.43354	9.08501
Rs_00907.1	8.87502	10.4629	6.5036	8.33053	7.75662	8.81516	5.87938	8.78256
Rs_00908.1	7.06786	7.48616	6.7084	6.85314	6.63862	6.70301	6.46623	6.84701
Rs_00909.1	6.73548	7.17066	6.60633	6.73393	6.98738	7.01579	7.02544	6.33779
Rs_00910.1	10.2691	10.5497	10.0468	10.0135	10.6968	9.70676	10.4798	9.4803
Rs_00911.1	6.81046	6.18064	5.05068	8.54048	5.59728	8.73978	5.33624	9.02306
Rs_00912.1	10.1076	10.1934	10.2561	10.1508	10.0474	9.42815	10.0395	9.65383
Rs_00913.1	6.99167	6.88521	6.81521	7.05315	7.13452	7.16155	6.52528	7.56453
Rs_00914.1	8.66597	9.18512	8.45539	8.44408	8.46815	7.87582	8.62116	7.56453
Rs_00915.1	5.47381	5.95609	6.37758	6.38406	6.52369	6.76515	6.63658	7.16643
Rs_00916.1	8.78095	9.39659	8.17472	7.83245	7.90175	7.47217	7.87609	6.77366
Rs_00917.1	8.4535	8.57873	7.94832	9.43724	8.2139	8.5231	8.63015	9.08501
Rs_00918.1	5.75981	8.37143	7.03741	7.89631	7.48982	8.42063	7.54622	9.5588
Rs_00919.1	8.50278	12.066	9.56383	9.50253	10.1814	9.65436	10.3886	10.4084
Rs_00920.1	5.69345	8.49979	6.86026	7.12598	7.43181	7.52701	7.34242	8.00995
Rs_00921.1	7.66375	7.63736	8.20341	8.13264	8.5375	8.71637	9.04428	9.05437
Rs_00922.1	2.74068	2.27857	4.54364	3.3461	4.16138	4.8337	4.67943	5.35552
Rs_00923.1	6.96378	7.04404	7.41866	7.50848	7.98169	7.35582	8.08675	7.10795
Rs_00924.1	9.51767	10.1204	9.86187	10.0561	9.92499	9.82454	10.4483	10.1137
Rs_00925.1	8.44008	8.06251	8.90834	8.95122	8.63169	9.13055	8.45394	8.78256
Rs_00926.1	4.54408	3.21011	4.45832	3.99091	4.44018	4.43543	4.81181	2.74546
Rs_00927.1	5.24584	4.03632	5.14472	4.99753	5.14292	5.04885	6.15338	4.57435
Rs_00928.1	4.3278	3.93615	4.42871	4.58029	4.90124	4.43543	5.57852	5.13899
Rs_00929.1	5.90372	6.46752	7.77684	7.48098	7.1948	7.35582	6.50586	6.84701
Rs_00930.1	4.66445	5.01641	5.90523	5.14501	6.19927	5.7479	6.31827	4.88412
Rs_00932.1	11.57	11.6413	11.2117	11.4189	11.6814	11.8096	10.9626	11.6241
Rs_00933.1	7.24819	7.22474	7.93522	7.25065	7.12892	7.54484	7.69078	7.047
Rs_00935.1	6.61517	5.42026	6.94111	6.70253	7.20015	6.88195	7.18042	6.98337
Rs_00936.1	7.38413	7.34192	6.63253	6.74939	6.69282	7.20704	6.36212	7.56453
Rs_00937.1	6.29543	6.53756	7.32536	6.42312	6.65431	6.93698	7.06577	6.69639
Rs_00938.1	9.7229	10.6773	9.08359	10.5803	11.7382	9.13644	8.51834	10.9644
Rs_00939.1	5.37847	5.06465	5.14472	7.02803	6.4081	5.14548	5.72003	6.84701
Rs_00940.1	9.27265	10.3861	8.89893	8.98424	8.53961	9.67069	8.9683	9.61237
Rs_00941.1	6.24226	5.65894	6.40824	6.32341	6.66984	6.53481	7.11786	6.84701
Rs_00942.1	6.99626	7.12589	7.02262	8.00329	7.50721	8.3615	7.61125	9.11501
Rs_00943.1	8.09497	9.14501	6.23094	7.27221	6.22051	7.01579	6.56334	7.32885
Rs_00944.1	6.24998	5.99395	5.95799	5.80771	5.82237	6.34439	6.85178	5.85948
Rs_00945.1	5.61196	4.86118	4.36763	4.58029	4.28752	4.27382	3.73467	3.63367
Rs_00946.1	8.25499	7.09719	5.10783	6.28151	5.5137	6.38454	5.24551	6.61475
Rs_00947.1	5.26119	4.52427	4.13081	4.50946	3.57279	4.94528	3.0682	5.35552
Rs_00948.1	1.14924	0	1.47808	1.10173	1.06345	0	1.79178	0
Rs_00949.1	8.03817	7.74859	7.61214	7.53547	7.75298	7.83294	7.34242	7.22262
Rs_00950.1	5.71591	5.56144	5.62106	6.58688	5.84989	7.06603	5.14869	7.047
Rs_00951.1	6.33949	6.42195	5.59465	7.02803	6.31241	6.93698	5.29159	6.77366
Rs_00952.1	6.45081	6.00635	5.62106	6.2601	5.36901	6.4236	6.54443	6.98337
Rs_00953.1	9.05758	9.34504	9.33365	9.13007	9.13382	9.39905	9.27682	9.1444
Rs_00954.1	7.40847	7.19253	7.80592	7.95746	8.03061	7.69607	7.88363	7.16643
Rs_00956.1	8.44344	8.29513	7.64146	8.24591	7.69724	8.27871	8.57533	8.81947
Rs_00957.1	6.90635	7.53407	6.89855	7.76564	7.41808	7.25114	6.85178	6.33779
Rs_00959.1	12.2463	11.6778	10.344	11.2273	10.626	11.0528	11.0295	11.1352
Rs_00960.1	5.11674	5.72046	6.96192	8.19604	7.23188	6.38454	4.99006	5.85948
Rs_00961.1	5.18274	4.21793	6.62603	6.55206	6.15582	6.53481	6.85178	6.43614
Rs_00962.1	11.3556	10.7995	10.6747	11.3816	11.0993	11.4457	9.91628	10.9056
Rs_00963.1	9.02759	7.71498	9.23021	10.0685	9.7314	9.21648	9.1852	9.28299
Rs_00964.1	5.24584	4.25997	3.84734	5.32077	4.67373	4.71276	4.53367	4.57435
Rs_00965.1	15.0868	14.3883	13.1961	13.7357	13.6252	12.9955	14.1884	13.0682
Rs_00966.1	6.65058	6.60436	7.39972	7.14947	7.20549	7.13826	7.22859	7.10795
Rs_00967.1	9.3045	8.98188	9.02668	9.52065	9.06796	9.18272	9.17602	9.33491
Rs_00968.1	8.51884	7.72627	7.46314	7.99683	7.23188	7.27269	6.83632	7.27671
Rs_00970.1	10.1785	9.61784	10.8496	11.6694	10.2802	8.54982	8.70442	8.00995
Rs_00971.1	7.98599	7.93531	7.49563	7.78826	7.45887	7.94458	7.10501	7.80436
Rs_00972.1	6.27288	6.87172	6.06768	6.19388	6.07649	6.73442	6.9556	7.16643
Rs_00973.1	8.28159	7.74119	8.30057	8.79619	8.53114	8.23546	8.282	8.29844
Rs_00974.1	6.02561	5.94324	5.91594	5.47743	6.1336	5.32125	6.02288	6.52821
Rs_00975.1	5.46057	5.36354	6.59971	6.38406	7.29832	7.52701	7.18042	7.047
Rs_00976.1	11.3356	11.8365	10.8635	10.8305	10.6878	10.9394	10.7685	10.3901
Rs_00977.1	7.97672	7.74859	8.15677	8.13852	8.15443	8.42063	8.1381	8.32435
Rs_00978.1	8.6071	8.80858	9.07644	9.23806	9.26612	9.16554	9.08737	9.21536
Rs_00979.1	6.40316	6.21311	7.19076	6.65409	7.02409	7.29393	7.13059	7.52037
Rs_00980.1	5.27639	5.70532	4.99117	5.94823	5.34986	5.86605	5.9385	6.43614
Rs_00981.1	6.74644	6.15858	6.43826	6.32341	6.6067	6.30309	6.96984	6.61475
Rs_00982.1	9.78596	10.4741	9.79166	9.82406	10.3768	10.3225	10.8989	9.97336
Rs_00983.1	7.2327	7.28706	6.89855	6.90925	7.2578	6.4236	7.37488	6.23225
Rs_00984.1	2.33911	1.40645	2.85803	2.48142	2.26745	2.97802	3.26581	0
Rs_00986.1	7.97904	8.0714	7.18635	7.3654	7.62739	8.03564	8.29902	7.47482
Rs_00987.1	8.24537	8.53446	8.17694	7.58798	7.80663	7.98431	7.67348	8.21778
Rs_00988.1	6.54163	4.68721	7.2213	7.05315	7.13452	5.4017	5.9953	0
Rs_00989.1	6.31763	7.00748	6.96192	7.1141	7.34259	7.25114	6.68917	6.9168
Rs_00990.1	5.52559	5.01641	6.94111	5.47743	6.56579	7.01579	6.36212	7.56453
Rs_00992.1	5.15012	3.02745	4.6242	4.7123	4.57823	4.71276	4.87371	5.54375
Rs_00993.1	9.83424	9.32289	9.5883	9.75493	9.58451	9.58713	9.5428	9.70405
Rs_00994.1	3.76401	3.29345	2.45008	1.71907	2.26745	2.48182	2.2307	2.74546
Rs_00995.1	7.8731	7.09719	7.635	8.65566	7.92459	9.0202	7.74974	8.62467
Rs_00996.1	3.25184	2.43356	4.67551	4.18521	3.35956	6.07676	3.59465	6.33779
Rs_00997.1	7.89787	8.09772	8.25703	8.71982	8.94414	9.30281	8.459	8.42359
Rs_00998.1	8.13302	8.67316	8.46271	8.19039	8.41616	8.1795	7.58374	8.29844
Rs_00999.1	9.47551	9.86856	8.44803	8.9875	8.22445	8.5933	8.2297	8.87312
Rs_01000.1	6.6564	7.0013	7.83159	7.27221	7.48544	6.90973	6.68917	6.43614
Rs_01001.1	5.26119	5.57815	6.71455	6.2601	6.31241	6.38454	7.16812	7.32885
Rs_01002.1	6.84653	7.09719	4.23709	6.63758	3.69923	5.32125	4.87371	7.16643
Rs_01003.1	0.491586	1.07078	1.87919	2.48142	1.39774	2.97802	1.15783	2.74546
Rs_01004.1	6.87176	7.20335	7.84846	7.17257	7.60737	7.52701	7.78238	7.72876
Rs_01005.1	5.79188	5.28427	6.61293	7.1141	6.5065	6.85363	7.14321	5.35552
Rs_01006.1	8.00435	7.11448	8.86203	8.80731	8.45252	8.6684	8.38123	8.13235
Rs_01007.1	3.96492	3.44693	5.41005	4.43497	3.87026	6.53481	4.93305	6.43614
Rs_01008.1	7.05029	7.86554	6.88771	7.12598	7.2371	7.31485	7.35332	7.27671
Rs_01009.1	7.64339	8.17392	7.98437	7.64691	8.04557	8.12129	7.99921	7.80436
Rs_01011.1	0.491586	1.40645	0.920593	1.10173	0.627569	2.48182	0	0
Rs_01013.1	10.6103	11.5197	9.07406	10.1391	9.18874	10.7295	7.83778	11.1996
Rs_01014.1	7.58967	7.30725	6.72676	6.49821	6.6852	6.76515	7.46812	7.16643
Rs_01015.1	8.53787	8.70014	9.35938	8.994	9.33225	8.61877	8.18768	8.51644
Rs_01016.1	7.70644	6.93796	7.57884	8.81467	8.06037	7.69607	6.94122	6.11837
Rs_01017.1	7.00541	7.49939	4.7005	7.91698	6.52369	7.04113	4.45487	5.85948
Rs_01018.1	9.90925	8.82442	9.14175	10.6571	9.91769	9.65846	9.95795	9.1732
Rs_01020.1	8.41455	8.98814	6.89314	6.90925	7.06577	7.75851	7.18042	7.84073
Rs_01021.1	6.62707	9.84631	6.55245	7.34521	7.08905	7.31485	6.2499	6.69639
Rs_01022.1	9.11046	8.61563	8.44433	8.89328	9.07672	8.21334	8.76283	8.16139
Rs_01025.1	8.99811	8.94852	8.90566	9.18223	9.40712	9.41852	8.21184	9.3476
Rs_01026.1	6.64474	6.89858	7.09036	6.73393	6.6852	7.04113	7.22859	7.8762
Rs_01027.1	8.57059	9.70412	7.56869	8.3958	7.97857	7.71193	8.9683	7.8762
Rs_01029.1	9.12836	9.79361	7.93785	7.61353	7.95024	7.75851	7.66476	7.84073
Rs_01030.1	7.70363	6.83046	6.78048	6.7798	7.09481	7.06603	7.62031	6.9168
Rs_01031.1	4.85864	3.29345	4.01607	4.35643	4.02315	3.34653	4.45487	0
Rs_01032.1	10.115	10.9261	9.83602	10.4036	9.92013	9.73421	9.52604	9.38501
Rs_01033.1	7.39461	7.79223	6.62603	7.0153	7.29332	7.20704	6.96984	6.98337
Rs_01034.1	2.65027	2.27857	1.47808	1.10173	2.26745	3.34653	1.79178	4.17936
Rs_01035.1	3.92691	3.02745	7.57884	9.18792	7.51153	8.81516	5.68593	9.67413
Rs_01036.1	7.698	5.28427	6.35415	7.65514	6.22051	7.80362	6.54443	8.27205
Rs_01037.1	5.42011	5.59468	5.31618	6.96325	4.87469	7.7737	5.57852	8.87312
Rs_01038.1	7.53387	8.26189	6.98244	9.55842	7.65105	9.61693	9.49929	9.5368
Rs_01039.1	8.25499	9.36444	7.99955	7.93736	7.65885	9.20531	8.33247	8.39941
Rs_01040.1	7.14438	7.13156	7.96903	7.28286	8.03362	7.61401	7.47812	7.60737
Rs_01043.1	8.20823	7.93531	8.14772	8.63502	7.98479	8.94164	8.72555	8.92485
Rs_01044.1	8.18225	8.09772	8.12483	8.10888	8.43218	8.04819	8.32694	8.18987
Rs_01045.1	6.21886	5.79384	6.84353	6.10058	6.38005	6.70301	7.76615	6.52821
Rs_01046.1	6.54163	6.59618	6.31424	5.94823	6.7004	5.23604	7.01174	6.11837
Rs_01047.1	3.05447	1.40645	3.17569	7.41469	3.50516	7.39566	3.86228	8.10271
Rs_01048.1	4.754	4.41687	3.9757	9.42286	3.35956	9.08864	5.29159	10.5022
Rs_01050.1	7.55582	6.40332	7.91668	7.76564	7.43635	7.84737	8.42323	8.51644
Rs_01051.1	5.67063	5.13412	2.45008	8.21285	4.02315	7.57984	4.08795	7.97766
Rs_01054.1	9.16044	9.48898	8.37424	7.95746	8.42762	7.45342	7.99225	6.9168
Rs_01055.1	2.90609	2.43356	0.920593	2.15002	1.06345	1.71941	0	0
Rs_01057.1	4.99346	4.03632	5.44004	4.94481	5.2501	6.6709	4.87371	6.23225
Rs_01059.1	3.36985	2.43356	3.24527	4.09133	2.68921	2.97802	4.08795	2.74546
Rs_01060.1	8.23375	9.72585	7.74417	10.8831	8.66887	9.79505	8.10622	11.0601
Rs_01061.1	7.9627	7.74859	7.02757	7.29344	7.09481	7.33548	7.15572	7.60737
Rs_01062.1	8.91803	9.02975	6.76871	5.80771	5.61343	5.04885	5.09772	4.17936
Rs_01063.1	5.44721	5.96882	4.97078	4.09133	3.97397	2.48182	3.59465	2.74546
Rs_01064.1	6.05234	4.17463	6.86579	5.89365	8.13499	5.55029	6.67185	5.85948
Rs_01065.1	4.83831	4.17463	5.52642	5.36156	5.165	5.47791	5.46246	4.57435
Rs_01066.1	8.0799	8.60139	8.54606	8.86873	8.68996	9.13644	9.06764	9.52568
Rs_01067.1	7.07222	7.5887	8.30057	7.98382	8.19524	8.10936	7.88363	7.32885
Rs_01068.1	6.20305	6.42195	6.93058	7.73492	6.92405	7.16155	6.42548	7.42778
Rs_01069.1	8.17213	8.30017	6.7628	8.76992	6.89131	9.12464	7.07897	8.81947
Rs_01070.1	7.55893	8.10061	6.33832	7.18399	6.82351	6.70301	6.67185	6.77366
Rs_01071.1	4.26825	4.55836	4.33608	3.99091	4.16138	5.32125	4.18879	2.74546
Rs_01072.1	10.8668	12.2154	10.125	9.84578	9.28009	10.0628	9.73223	9.74299
Rs_01073.1	6.01659	5.43868	6.87679	6.80959	7.38083	8.9349	7.44791	8.49378
Rs_01074.1	7.61976	7.17616	7.42242	6.98951	7.11764	6.76515	6.92669	6.69639
Rs_01075.1	7.28996	6.99509	4.45832	6.23836	5.29083	6.30309	3.73467	6.52821
Rs_01076.1	7.04142	6.47647	5.39483	6.30261	5.29083	7.72762	4.60839	7.97766
Rs_01077.1	7.66375	7.65322	8.16801	7.73492	8.44126	8.21334	8.02672	7.47482
Rs_01078.1	6.12966	6.22377	6.80948	6.80959	7.92135	6.98999	7.77429	6.61475
Rs_01079.1	5.59994	5.64314	5.70988	7.76564	5.58094	5.7479	6.27305	8.56071
Rs_01081.1	0	0	0	0	0.627569	0	0	0
Rs_01082.1	9.37323	8.68286	7.61543	6.88147	7.15121	7.83294	8.57533	8.18987
Rs_01083.1	6.69649	4.41687	4.95009	4.35643	5.14292	5.23604	5.87938	5.71024
Rs_01084.1	7.88306	7.95464	7.84286	7.59655	7.71232	7.78874	7.32036	7.68942
Rs_01085.1	1.39174	0.632531	2.19269	2.15002	1.39774	3.34653	2.56678	4.57435
Rs_01086.1	6.40316	5.89069	6.71455	6.74939	7.10055	6.38454	6.46623	4.88412
Rs_01087.1	7.28622	7.23531	6.93585	7.40496	7.2578	7.22926	6.67185	7.60737
Rs_01089.1	7.36294	7.10874	7.53783	7.30395	7.63532	7.59703	7.95695	7.64898
Rs_01090.1	7.84535	6.92495	7.78563	8.09685	7.73464	7.74315	8.58923	8.32435
Rs_01091.1	7.73421	7.30223	7.09978	7.04064	7.20549	6.82473	6.77276	7.22262
Rs_01092.1	6.79998	7.05602	7.24697	6.86738	7.2371	7.29393	7.42742	7.72876
Rs_01093.1	10.2767	11.3607	9.95176	10.6581	10.7222	11.0559	11.1501	10.6271
Rs_01094.1	3.47894	2.1049	4.54364	3.76631	4.51086	4.27382	3.0682	4.17936
Rs_01095.1	10.0007	11.1525	9.25993	10.0792	10.3505	10.5579	10.8602	10.3465
Rs_01096.1	10.1633	11.2296	9.69395	10.5095	10.6487	11.1212	11.1273	10.5022
Rs_01098.1	0.491586	0	0.532513	0	0.627569	0	0	0
Rs_01099.1	11.0009	10.6012	11.3535	8.84735	10.2056	9.1187	11.8802	9.18739
Rs_01100.1	10.7461	6.53756	11.9374	11.1081	11.3025	9.1884	10.3713	6.61475
Rs_01101.1	8.9785	9.32413	8.33688	7.86118	7.85837	7.80362	8.17544	8.07245
Rs_01104.1	11.7407	12.7703	10.8769	11.5438	11.1032	12.0802	10.4547	11.7797
Rs_01105.1	5.01173	3.9871	5.18068	4.09133	3.87026	5.14548	4.37151	6.52821
Rs_01106.1	9.09125	8.65752	8.36255	8.29937	8.40229	8.80039	8.17544	8.89057
Rs_01107.1	8.15374	6.94442	7.57884	7.49937	8.25822	6.26058	6.83632	4.57435
Rs_01109.1	9.20479	9.59133	7.80592	8.94787	8.03061	7.49069	5.46246	8.78256
Rs_01110.1	9.96833	9.09943	9.96728	10.0883	9.52706	10.0812	9.82131	10.2348
Rs_01113.1	3.88788	2.57351	5.08903	3.17358	3.92305	5.68499	3.59465	4.88412
Rs_01114.1	8.05588	8.05059	7.55848	7.53547	7.77468	7.31485	6.83632	7.42778
Rs_01115.1	6.91608	6.19154	6.14253	6.68656	7.10627	5.86605	7.47812	6.33779
Rs_01116.1	8.17821	7.63337	7.91402	8.27289	8.10103	7.78874	8.19981	7.80436
Rs_01117.1	2.65027	0.632531	2.76634	2.15002	1.06345	0	2.2307	3.63367
Rs_01118.1	5.91347	5.95609	6.93058	5.77788	6.7004	6.53481	6.89719	6.52821
Rs_01119.1	9.73257	10.7071	9.86325	10.5553	11.0725	10.8828	11.4491	10.5687
Rs_01121.1	5.78127	3.82851	5.33225	6.17111	5.36901	5.55029	6.446	6.52821
Rs_01122.1	4.3278	3.44693	5.58126	5.36156	4.51086	4.71276	5.72003	7.42778
Rs_01123.1	2.98218	2.43356	3.10259	2.75073	2.91447	3.34653	1.79178	3.63367
Rs_01124.1	6.12966	1.07078	5.69752	3.17358	6.00484	4.27382	5.87938	0
Rs_01125.1	4.20614	0.632531	5.37944	3.50017	5.42498	3.63981	6.15338	2.74546
Rs_01127.1	4.49297	3.6503	5.93712	4.27336	5.02714	2.48182	4.67943	2.74546
Rs_01129.1	6.77346	6.9184	7.50629	6.98951	6.36105	7.39566	7.15572	7.47482
Rs_01130.1	2.33911	2.27857	4.39849	3.17358	2.26745	5.14548	3.26581	5.71024
Rs_01131.1	6.96847	7.05004	7.22561	7.05315	7.20549	7.13826	6.88221	6.43614
Rs_01132.1	9.18983	9.23604	9.51625	9.28122	9.32	9.1187	8.66995	8.34981
Rs_01133.1	2.45045	0.632531	2.85803	2.15002	2.68921	3.34653	1.15783	5.13899
Rs_01134.1	4.3278	3.71218	5.19833	4.83323	4.97809	5.80818	5.19791	2.74546
Rs_01135.1	8.79024	8.26963	9.40854	8.99724	9.44821	9.03289	9.2064	9.02306
Rs_01136.1	6.7788	6.95085	6.28149	9.51614	6.38946	8.16805	6.96984	10.295
Rs_01138.1	4.03805	3.44693	6.52474	5.40123	4.70421	7.06603	4.60839	6.52821
Rs_01139.1	8.6086	8.67899	8.59518	8.84015	9.06209	8.6355	8.18157	8.00995
Rs_01140.1	14.2232	14.4776	13.7735	13.4876	14.2478	13.4035	13.8557	12.6901
Rs_01141.1	6.85161	5.24294	5.34815	5.61874	5.2501	7.04113	5.29159	8.04154
Rs_01144.1	4.59344	4.7177	4.59784	4.58029	4.6426	4.94528	5.14869	4.57435
Rs_01145.1	8.24537	4.8336	8.09922	8.37104	8.07794	4.58075	5.72003	3.63367
Rs_01146.1	6.12966	7.17616	6.73283	6.98951	6.83733	6.96373	6.99791	6.9168
Rs_01147.1	8.97385	8.23052	9.21511	9.34618	9.97193	9.0202	8.19981	8.42359
Rs_01148.1	7.06786	6.71429	7.18635	7.63032	7.25265	7.43442	7.32036	7.27671
Rs_01149.1	6.41007	6.41267	5.54032	5.94823	5.69157	5.92168	5.84889	6.69639
Rs_01150.1	4.14123	4.8336	6.08676	6.10058	5.7365	4.71276	4.37151	4.57435
Rs_01152.1	5.89391	4.25997	5.33225	4.94481	4.97809	5.23604	5.04489	5.54375
Rs_01155.1	5.04759	3.12167	5.73428	5.2788	5.92945	5.97524	5.61522	5.13899
Rs_01156.1	0.491586	0	0.532513	1.10173	0	0	0	0
Rs_01157.1	3.47894	1.40645	4.16711	3.63937	4.40351	4.94528	3.43958	3.63367
Rs_01158.1	2.65027	1.40645	3.02559	2.75073	2.42214	2.48182	3.26581	2.74546
Rs_01159.1	5.08258	5.3827	3.93417	3.88298	4.92732	4.09179	3.59465	4.17936
Rs_01160.1	3.84776	3.44693	3.80188	4.18521	3.4342	4.27382	3.43958	3.63367
Rs_01161.1	4.93721	3.12167	4.9291	4.09133	4.90124	4.8337	4.08795	2.74546
Rs_01163.1	7.6078	8.57873	9.39521	9.43963	9.60181	10.8473	9.26243	9.91487
Rs_01164.1	5.79188	5.84998	6.19622	6.60398	6.31241	6.34439	6.40467	6.77366
Rs_01165.1	3.84776	2.1049	3.65622	2.75073	3.75852	3.63981	3.59465	0
Rs_01166.1	4.6175	1.40645	4.51576	5.191	4.73406	3.63981	2.83916	0
Rs_01167.1	2.98218	1.67858	4.01607	2.97759	3.19761	3.88343	3.26581	3.63367
Rs_01168.1	6.57273	5.22182	6.54557	5.58469	5.76569	5.80818	6.27305	5.85948
Rs_01169.1	0.491586	0	0	1.10173	0	0	0	0
Rs_01171.1	8.26073	8.42091	8.30057	7.78826	7.79606	8.24639	8.41284	9.1732
Rs_01172.1	11.9083	11.6681	9.65613	8.95455	9.09121	7.83294	9.84081	7.22262
Rs_01173.1	10.983	10.0177	10.0727	10.8459	9.73047	9.30804	9.67035	9.51446
Rs_01174.1	0	0	0	1.71907	0	0	0	0
Rs_01175.1	0	0.632531	1.2261	6.79477	0	5.14548	0	5.13899
Rs_01176.1	7.35223	6.83046	7.09036	6.23836	7.16771	6.4236	6.04994	6.43614
Rs_01177.1	1.14924	2.92664	2.32712	9.37386	5.34986	8.13313	4.28304	11.4048
Rs_01178.1	8.72391	8.66341	8.28207	8.49079	8.27355	8.39137	7.72477	8.24517
Rs_01179.1	10.391	9.18102	7.81453	9.10025	8.10103	8.68457	7.92806	8.18987
Rs_01180.1	5.21463	3.9871	4.67551	2.97759	3.19761	5.47791	3.0682	5.71024
Rs_01181.1	9.90925	9.5485	8.10625	7.78076	8.02459	8.42063	7.67348	8.10271
Rs_01182.1	10.1836	10.4368	11.043	11.9797	11.5449	10.9002	11.0464	10.6219
Rs_01184.1	5.91347	5.24294	7.01766	6.2601	5.90341	6.57006	5.7859	4.57435
Rs_01185.1	8.59503	8.38811	7.47767	9.18792	7.21081	8.78548	6.92669	9.06977
Rs_01186.1	1.59929	0	2.19269	0	3.35956	0	2.83916	0
Rs_01187.1	0	0.632531	0.920593	0	1.89716	1.71941	1.15783	2.74546
Rs_01188.1	6.06988	4.34055	5.5541	5.36156	6.0648	5.7479	6.04994	5.71024
Rs_01189.1	1.59929	0.632531	2.66843	0	2.09415	0	1.15783	0
Rs_01190.1	2.65027	6.46752	0.920593	5.74742	1.06345	4.27382	2.2307	5.85948
Rs_01191.1	1.39174	6.13618	0.920593	5.40123	1.06345	4.58075	1.79178	6.77366
Rs_01192.1	7.41191	7.20873	7.33337	8.01612	7.77826	7.6638	7.44791	8.21778
Rs_01193.1	2.65027	4.12998	2.19269	4.58029	2.26745	5.7479	2.2307	6.52821
Rs_01194.1	6.6564	7.52547	5.94759	6.80959	6.1336	7.81836	5.33624	7.22262
Rs_01195.1	10.0385	8.88948	9.84376	10.7703	10.5202	11.7503	8.459	10.0452
Rs_01198.1	7.6078	8.3177	7.5239	7.67954	7.64713	7.6638	7.46812	7.68942
Rs_01199.1	0.857566	1.90743	1.87919	3.99091	1.39774	1.71941	1.79178	4.17936
Rs_01200.1	6.16274	6.34591	6.60633	5.83693	6.0881	6.79525	7.19262	6.77366
Rs_01201.1	3.05447	2.27857	1.47808	2.15002	1.06345	1.71941	2.83916	2.74546
Rs_01203.1	5.23032	4.45357	5.34815	3.3461	4.90124	4.8337	5.29159	4.57435
Rs_01204.1	7.7287	6.75896	7.37665	7.37539	7.8379	7.43442	7.65598	7.60737
Rs_01205.1	5.48693	6.18064	6.43081	6.02641	6.2518	6.93698	5.04489	7.047
Rs_01206.1	5.46057	5.08818	5.78189	4.94481	5.05105	6.26058	5.29159	5.85948
Rs_01207.1	4.38498	2.92664	4.65008	4.50946	4.79197	4.58075	4.60839	5.35552
Rs_01208.1	4.26825	3.93615	4.571	3.50017	4.54494	4.43543	3.97952	3.63367
Rs_01209.1	0	0	0	0	1.06345	0	0	0
Rs_01210.1	0.491586	0	0	5.9212	1.06345	4.27382	0	5.54375
Rs_01211.1	7.55582	7.52116	7.05689	7.39518	7.25265	7.68003	7.53669	7.42778
Rs_01212.1	6.03457	6.66037	5.01128	5.80771	5.14292	6.96373	4.18879	6.23225
Rs_01213.1	4.54408	4.21793	3.17569	5.191	3.50516	4.27382	4.53367	5.35552
Rs_01214.1	14.2379	11.3489	12.706	11.862	12.0849	8.9349	10.5572	7.80436
Rs_01215.1	6.59714	6.15858	6.30612	6.4798	6.80254	6.02689	6.31827	6.61475
Rs_01216.1	2.33911	2.57351	4.571	6.00082	4.76331	7.37588	7.71634	9.24279
Rs_01217.1	10.0087	8.80148	8.99799	10.2022	8.55433	9.9061	9.0841	11.0716
Rs_01218.1	7.74517	7.77421	7.19956	7.66332	7.29332	7.45342	7.94978	7.72876
Rs_01219.1	6.46414	7.1596	7.07611	4.83323	8.33814	5.32125	6.99791	6.23225
Rs_01220.1	7.36294	6.23435	7.67337	5.191	10.5691	3.88343	6.7399	5.85948
Rs_01221.1	2.82575	1.67858	2.85803	2.15002	2.26745	2.48182	3.0682	0
Rs_01222.1	4.3278	5.17864	3.43587	3.63937	3.19761	3.34653	3.97952	5.13899
Rs_01223.1	8.62946	8.80503	8.45539	6.85314	7.37136	6.85363	7.19262	5.54375
Rs_01224.1	6.2267	5.4016	6.22234	5.04838	5.36901	5.4017	5.57852	5.71024
Rs_01225.1	3.72024	3.21011	3.75494	2.97759	3.10926	3.34653	3.0682	0
Rs_01227.1	1.39174	2.27857	1.87919	1.71907	1.66895	3.34653	1.15783	0
Rs_01229.1	2.33911	2.1049	1.47808	0	1.66895	2.97802	1.15783	0
Rs_01230.1	4.29833	4.45357	2.56338	2.97759	3.4342	3.34653	2.56678	0
Rs_01231.1	3.62851	4.41687	4.27085	1.10173	3.50516	2.48182	3.0682	0
Rs_01232.1	0.857566	1.67858	0.920593	5.94823	3.75852	5.04885	2.2307	7.72876
Rs_01233.1	3.88788	3.77152	3.17569	2.97759	2.09415	4.27382	3.43958	4.17936
Rs_01234.1	0	0.632531	0.532513	0	0	0	0	2.74546
Rs_01235.1	0.491586	0.632531	0.532513	0	1.06345	0	0	2.74546
Rs_01236.1	2.82575	3.02745	3.80188	3.50017	3.4342	2.48182	1.79178	0
Rs_01237.1	0	0	0.532513	0	0	0	0	0
Rs_01238.1	5.69345	6.95085	5.94759	4.6478	5.02714	5.55029	5.7859	5.54375
Rs_01239.1	3.76401	4.77682	3.43587	3.17358	3.35956	4.09179	4.08795	3.63367
Rs_01240.1	3.25184	2.92664	3.10259	2.75073	2.56185	4.27382	2.83916	4.17936
Rs_01242.1	4.26825	4.68721	3.8914	2.75073	3.81547	3.34653	4.81181	3.63367
Rs_01243.1	4.10765	5.72046	4.42871	5.191	3.97397	5.23604	3.73467	4.17936
Rs_01244.1	2.08675	1.90743	2.32712	0	1.89716	0	2.2307	0
Rs_01245.1	5.64745	5.98144	5.94759	6.23836	5.8362	6.12495	5.54086	6.43614
Rs_01247.1	1.14924	2.1049	1.87919	1.10173	2.26745	2.48182	1.15783	2.74546
Rs_01248.1	0	0.632531	1.2261	0	0	0	0	0
Rs_01249.1	1.94183	2.70107	2.56338	2.97759	3.28086	1.71941	2.56678	3.63367
Rs_01250.1	3.189	3.44693	3.37509	4.09133	3.35956	4.27382	4.37151	4.88412
Rs_01251.1	0	0	0.532513	1.10173	0.627569	0	0	0
Rs_01252.1	1.39174	0.632531	2.32712	0	2.42214	1.71941	2.56678	2.74546
Rs_01253.1	4.17405	3.51795	4.05534	2.75073	3.35956	2.97802	3.97952	2.74546
Rs_01254.1	0	0	0.532513	0	0	0	0	0
Rs_01255.1	0.491586	1.40645	0	1.71907	0	0	0	2.74546
Rs_01256.1	0.491586	0	0.920593	1.10173	0	0	1.79178	2.74546
Rs_01257.1	0.491586	0	0	0	0	0	1.15783	0
Rs_01258.1	0	0	0.532513	0	0	0	0	0
Rs_01259.1	1.14924	1.07078	0.920593	1.71907	2.26745	0	0	0
Rs_01261.1	0	0	1.47808	2.97759	3.10926	4.71276	0	0
Rs_01262.1	0	0	0	0	0	1.71941	0	2.74546
Rs_01263.1	5.32103	4.65606	5.10783	4.8901	5.54771	4.94528	5.09772	5.35552
Rs_01264.1	0.491586	0.632531	0.532513	1.71907	1.39774	0	1.15783	0
Rs_01265.1	0	0	2.19269	2.97759	2.80623	4.43543	4.37151	6.52821
Rs_01266.1	4.95621	3.37223	4.72506	4.35643	5.02714	4.8337	3.26581	3.63367
Rs_01267.1	5.69345	4.86118	3.84734	2.48142	4.11676	4.27382	3.43958	4.17936
Rs_01269.1	0	0	0	0	0	2.48182	0	0
Rs_01270.1	6.6564	7.0679	5.81658	4.58029	5.66082	5.92168	5.33624	5.71024
Rs_01273.1	4.35667	4.9665	4.30384	4.99753	4.20466	5.80818	4.74714	6.33779
Rs_01274.1	8.55977	7.66891	8.25703	8.26216	8.03662	8.71637	7.62931	7.68942
Rs_01275.1	4.20614	1.67858	3.65622	3.3461	2.91447	4.43543	2.56678	3.63367
Rs_01277.1	7.08522	4.9148	7.60223	7.75036	7.59928	7.27269	7.33143	6.77366
Rs_01278.1	3.36985	2.81826	4.81932	3.88298	4.40351	4.09179	4.37151	5.13899
Rs_01279.1	8.37805	9.21482	8.99925	8.29412	9.14775	8.87275	9.99672	8.87312
Rs_01280.1	7.33056	7.45935	7.49563	7.38532	7.54138	7.75851	7.26369	7.47482
Rs_01281.1	4.95621	5.3045	7.63175	9.72203	7.15121	11.1492	6.10259	12.0539
Rs_01282.1	0	0	0.532513	7.56196	0.627569	3.88343	0	7.72876
Rs_01283.1	5.23032	5.3045	6.23094	6.14798	6.0648	7.20704	6.68917	8.58235
Rs_01285.1	7.54332	7.58457	7.49205	7.4902	7.2883	7.33548	7.59297	7.42778
Rs_01286.1	2.33911	4.37922	2.45008	2.75073	2.56185	4.09179	3.59465	0
Rs_01287.1	2.74068	2.81826	2.85803	2.48142	2.09415	3.88343	3.59465	2.74546
Rs_01288.1	7.94854	8.07729	8.26542	8.34585	8.05151	7.78874	7.87609	8.24517
Rs_01290.1	7.39113	7.35653	6.53172	6.14798	6.5823	6.53481	6.38355	5.71024
Rs_01291.1	4.73212	5.49258	4.51576	4.18521	4.73406	5.14548	5.61522	5.54375
Rs_01293.1	0.491586	1.40645	0	0	0.627569	0	0	0
Rs_01294.1	6.6622	6.21311	5.94759	6.02641	6.07649	6.6709	6.29584	6.77366
Rs_01295.1	0.857566	3.58564	2.56338	3.50017	3.92305	5.55029	2.2307	5.35552
Rs_01296.1	2.45045	2.43356	2.56338	1.71907	2.26745	1.71941	2.2307	3.63367
Rs_01297.1	9.70897	10.4696	7.31731	6.28151	9.33225	6.4236	6.67185	7.72876
Rs_01298.1	6.46414	6.83742	4.01607	3.50017	3.35956	4.43543	2.2307	3.63367
Rs_01299.1	5.83356	7.18164	6.14253	5.61874	5.18675	6.26058	6.38355	6.98337
Rs_01300.1	8.80864	8.81388	9.30339	9.19921	9.26867	9.31325	9.37372	9.10008
Rs_01301.1	2.21844	1.40645	3.9757	2.48142	2.42214	4.09179	2.2307	5.99473
Rs_01303.1	1.59929	2.92664	0.532513	0	1.39774	0	0	3.63367
Rs_01304.1	1.7807	1.40645	1.47808	0	0.627569	0	0	0
Rs_01305.1	4.23753	4.55836	3.02559	2.97759	2.68921	2.97802	1.15783	2.74546
Rs_01306.1	6.91122	9.65868	6.46037	6.94994	6.51512	6.88195	5.96718	6.98337
Rs_01307.1	0	0	0	1.10173	0	0	0	0
Rs_01308.1	2.55382	2.27857	2.85803	2.97759	1.66895	0	1.15783	3.63367
Rs_01309.1	5.15012	4.86118	4.79633	5.04838	4.47595	5.32125	4.08795	5.35552
Rs_01310.2	3.62851	3.37223	1.2261	1.71907	3.75852	1.71941	1.15783	0
Rs_01311.1	10.7413	12.5399	8.6443	9.19921	9.51958	8.43025	9.7734	8.81947
Rs_01313.1	1.39174	3.82851	0	2.48142	1.66895	2.48182	1.15783	0
Rs_01316.1	6.48391	7.85872	2.66843	6.96325	2.26745	6.12495	3.0682	7.56453
Rs_01317.1	2.21844	3.9871	2.32712	5.94823	3.19761	4.27382	2.83916	4.57435
Rs_01318.1	5.15012	5.13412	5.80511	4.99753	5.56442	5.97524	5.33624	5.99473
Rs_01321.1	6.55415	5.79384	5.58126	5.61874	5.47887	5.61921	5.87938	6.69639
Rs_01322.1	7.56822	6.48535	7.6575	9.99096	11.1798	7.52701	6.91202	10.6062
Rs_01323.1	11.6815	12.5104	12.9395	13.2188	13.1659	13.3998	12.6493	12.6002
Rs_01324.1	6.26529	4.37922	8.41255	8.04144	8.31364	6.26058	6.34036	5.13899
Rs_01325.1	7.49868	8.72098	6.55245	6.19388	6.66984	7.11458	5.87938	6.61475
Rs_01326.1	9.13775	8.47546	8.62648	8.90022	8.85186	8.7704	9.19129	8.81947
Rs_01327.1	1.39174	0	0	1.10173	1.66895	0	2.2307	0
Rs_01328.1	2.21844	1.07078	1.69253	1.10173	1.66895	0	1.15783	0
Rs_01329.1	7.45595	8.24105	7.37665	6.74939	7.92135	6.98999	7.22859	6.33779
Rs_01330.1	4.85864	5.98144	5.91594	6.34391	5.96764	6.12495	5.61522	6.77366
Rs_01331.1	2.74068	2.43356	1.2261	3.63937	2.56185	2.48182	0	4.88412
Rs_01333.1	8.49468	9.40599	9.60907	9.77583	9.26228	9.03919	7.78238	8.27205
Rs_01334.1	8.61758	9.03883	8.88401	9.12119	9.04284	9.05171	8.12543	8.76374
Rs_01336.1	7.94617	7.76328	7.78271	7.93736	7.89186	8.08521	7.79042	8.10271
Rs_01337.1	7.01902	7.39004	7.61214	7.30395	7.1948	8.0102	8.50373	8.27205
Rs_01338.1	7.85044	8.72662	7.16407	7.47169	7.30828	7.22926	7.47812	7.64898
Rs_01339.1	4.3278	3.88333	4.90781	3.50017	4.95293	5.92168	5.24551	4.57435
Rs_01340.1	8.22594	10.5045	7.72603	7.41469	7.53291	8.46811	8.88057	9.25632
Rs_01341.1	6.85161	7.01977	6.28975	6.2601	6.30249	7.01579	5.9953	5.54375
Rs_01342.1	6.39622	6.3749	7.00769	6.60398	6.81656	6.96373	6.50586	5.71024
Rs_01343.1	7.47911	6.72933	7.44478	7.98382	7.70856	8.83702	7.66476	7.22262
Rs_01344.1	6.64474	6.43118	6.51068	7.13777	6.85781	5.80818	6.48619	6.61475
Rs_01345.1	3.84776	4.45357	5.6598	4.94481	5.69157	5.4017	6.0765	5.71024
Rs_01346.1	8.76623	8.81388	8.84112	8.994	8.78926	8.45873	8.59383	8.51644
Rs_01347.1	3.88788	2.27857	5.36388	4.77403	3.63739	5.61921	3.73467	5.54375
Rs_01348.1	7.54018	7.44119	8.13173	7.59655	7.64713	7.86167	7.71634	7.60737
Rs_01349.1	0.857566	0.632531	1.87919	10.1391	3.81547	9.2109	3.0682	10.485
Rs_01351.1	4.41275	4.17463	5.23299	4.77403	4.92732	5.80818	5.29159	6.61475
Rs_01352.1	8.06685	8.36422	8.01458	8.44882	8.49455	8.20215	8.34344	7.76706
Rs_01353.1	0	0	0	3.50017	0	2.48182	0	4.17936
Rs_01354.1	6.81046	6.49419	7.18192	6.89542	7.37136	6.30309	6.99791	7.27671
Rs_01355.1	8.33879	9.91863	8.42946	9.37635	9.19814	8.505	9.16058	8.51644
Rs_01357.1	7.36649	7.33702	7.18192	8.06633	7.61942	7.88984	6.50586	7.37916
Rs_01358.1	3.92691	4.65606	2.85803	3.3461	3.35956	4.43543	1.15783	4.17936
Rs_01359.1	11.5845	11.7147	10.2397	9.92616	10.4556	10.2805	11.0055	10.2211
Rs_01360.1	9.09125	9.42343	8.56489	9.29708	8.72383	9.08255	8.75463	9.43344
Rs_01362.1	11.4181	11.4652	11.0958	11.4452	11.3921	10.8722	11.0431	10.4502
Rs_01363.1	6.50985	6.77354	4.9291	5.61874	4.44018	5.04885	4.87371	6.11837
Rs_01364.1	5.69345	5.84998	5.82797	6.42312	5.79431	6.30309	5.14869	6.11837
Rs_01365.1	6.39622	5.73544	6.29796	6.90925	6.94334	6.88195	6.75643	6.84701
Rs_01366.1	8.42822	8.5932	8.75578	8.87579	9.01119	8.89376	9.16678	8.51644
Rs_01367.1	6.24998	6.12485	7.03741	6.00082	6.30249	6.82473	6.75643	7.68942
Rs_01368.1	7.2937	7.18164	7.54819	7.23975	7.33774	7.59703	7.16812	7.72876
Rs_01369.1	9.42953	9.26858	9.93738	10.0746	10.1651	9.92324	9.93455	9.67413
Rs_01371.1	6.36103	7.39004	7.02262	6.90925	6.73771	8.43025	6.582	7.52037
Rs_01372.1	5.87407	6.15858	4.7005	4.83323	5.49639	5.97524	4.08795	5.85948
Rs_01373.1	4.70992	5.70532	5.647	5.54981	5.38791	7.01579	5.9953	5.85948
Rs_01374.1	5.06519	4.7177	6.62603	5.191	5.99255	6.88195	5.96718	5.54375
Rs_01375.1	0	1.90743	0	0	0	0	0	0
Rs_01376.1	7.91496	8.70204	8.97642	8.36102	8.52688	8.68457	8.31584	8.56071
Rs_01377.1	0	0.632531	0.532513	1.71907	0	0	0	2.74546
Rs_01378.1	0.491586	0	0	0	0	0	0	0
Rs_01379.1	7.65796	7.79223	8.73628	8.43932	8.15167	9.08255	8.18157	9.10008
Rs_01380.1	5.56324	5.61101	6.77461	6.82425	6.17771	7.50896	5.37955	7.37916
Rs_01383.1	0.491586	2.27857	1.2261	6.58688	1.39774	4.58075	0	6.43614
Rs_01386.1	6.42378	5.36354	7.1138	6.58688	7.10055	6.02689	7.14321	5.85948
Rs_01387.1	8.6131	7.52547	8.72415	8.37104	8.3953	7.97119	8.9789	8.81947
Rs_01390.1	9.09875	8.84874	8.51646	8.58422	8.07502	8.12129	7.76615	7.91082
Rs_01391.1	7.34864	6.7368	7.9613	7.42435	7.41348	8.33101	6.86708	7.42778
Rs_01392.1	9.2294	9.51526	8.15677	7.43394	8.03362	8.09734	7.86851	8.00995
Rs_01393.1	9.85019	11.8964	11.1046	11.2513	10.3839	10.1293	9.03753	8.34981
Rs_01394.1	5.26119	5.20039	5.06999	5.80771	5.20818	5.32125	5.37955	5.54375
Rs_01395.1	10.3744	10.6894	11.0418	10.8486	11.2245	10.0472	10.6161	9.8539
Rs_01396.1	0	1.07078	0	0	0.627569	1.71941	0	0
Rs_01397.1	8.81906	10.2898	9.28286	9.09119	9.40596	9.05171	10.3565	8.81947
Rs_01398.1	7.88554	7.77783	7.76208	8.47229	8.40229	8.07297	7.76615	7.97766
Rs_01399.1	6.18706	8.49319	6.51773	6.88147	7.44089	6.17159	7.59297	7.10795
Rs_01400.1	7.78023	8.02947	7.85125	7.49937	8.05447	7.69607	7.69935	6.9168
Rs_01401.1	7.73421	8.46426	8.15451	8.82929	8.39296	9.30804	8.63909	9.87158
Rs_01402.1	10.9688	11.8443	8.88537	8.24591	9.06061	8.9349	9.17602	9.25632
Rs_01403.1	1.14924	0.632531	0	1.10173	1.06345	0	1.15783	2.74546
Rs_01404.1	4.83831	5.17864	4.7005	4.6478	4.54494	5.14548	5.19791	6.43614
Rs_01405.1	7.88554	8.29765	8.17025	9.01653	8.35984	8.48667	7.03901	7.76706
Rs_01406.1	5.73803	5.73544	5.48387	4.83323	5.36901	5.80818	5.9385	3.63367
Rs_01407.1	9.01971	9.07166	7.95612	8.39088	7.87186	8.7704	8.18157	8.78256
Rs_01408.1	7.74517	7.91572	9.34855	11.4422	10.2083	12.3165	11.0984	13.7092
Rs_01409.1	8.23763	8.87772	7.21698	8.34585	7.63136	8.3615	9.04764	8.47076
Rs_01410.1	12.1917	12.6518	10.4984	11.1384	10.9984	11.0069	10.7542	10.4793
Rs_01411.1	8.69452	7.46834	7.42991	8.88281	8.04854	7.22926	6.72319	6.33779
Rs_01413.1	6.97314	5.11133	7.32536	7.34521	7.30331	7.20704	8.37053	7.68942
Rs_01415.1	5.48693	5.52742	6.27319	6.00082	5.29083	6.21677	7.15572	6.52821
Rs_01416.1	4.99346	5.28427	6.06768	4.35643	6.12236	5.68499	6.52528	5.85948
Rs_01418.1	7.49868	7.37578	7.02757	7.55318	7.71606	7.43442	7.92075	7.16643
Rs_01419.1	6.93056	6.84434	7.3532	6.65409	7.07162	7.01579	7.38555	6.61475
Rs_01420.1	3.42543	3.37223	5.06999	3.88298	3.19761	5.04885	3.59465	4.57435
Rs_01421.1	7.68951	7.11448	7.24272	7.16107	7.71606	7.01579	7.29796	5.99473
Rs_01422.1	9.43969	8.71533	9.19767	9.77394	9.75888	7.95794	8.60756	7.52037
Rs_01423.1	7.33782	6.3653	5.93712	6.17111	5.94229	6.17159	6.38355	6.23225
Rs_01424.1	8.3406	8.38574	8.33887	8.25676	8.66693	7.99731	8.81504	8.21778
Rs_01425.1	10.0878	9.92273	9.15876	9.96307	9.36362	9.13644	9.27395	9.59118
Rs_01426.1	7.70924	7.49939	6.61949	7.72714	6.41732	7.29393	7.16812	7.56453
Rs_01427.1	7.75334	8.33501	8.1836	7.95079	7.72352	8.82248	8.56598	9.1444
Rs_01428.1	2.74068	2.27857	0	2.15002	0.627569	4.09179	0	3.63367
Rs_01429.1	9.31004	9.33646	8.80845	9.2759	8.87214	9.12464	8.81897	9.22914
Rs_01430.1	9.01292	10.2243	8.67614	8.85808	8.95843	9.1187	8.22377	8.58235
Rs_01431.1	5.08258	5.87724	6.39299	5.61874	5.82237	7.20704	5.04489	7.37916
Rs_01432.1	9.24203	10.0131	9.27456	9.43724	9.43805	9.49386	8.63463	9.12978
Rs_01433.1	8.05588	7.89252	8.48804	8.45354	8.29873	8.7475	8.05371	9.77153
Rs_01434.1	8.12045	8.67511	8.24008	8.30461	8.58945	8.0102	8.00614	7.80436
Rs_01435.1	7.02802	8.12357	7.44847	6.62088	7.32308	7.94458	7.19262	7.68942
Rs_01436.1	4.46672	4.9665	5.33225	4.94481	4.87469	5.32125	5.54086	4.88412
Rs_01438.1	8.44848	8.77816	7.78854	9.50024	8.2139	8.94164	8.75463	9.20144
Rs_01441.1	8.09283	8.44161	6.93585	7.04064	6.37058	6.98999	7.06577	7.047
Rs_01442.1	7.2012	7.01364	6.83791	6.85314	6.7004	7.01579	6.85178	7.27671
Rs_01443.1	4.10765	3.58564	3.84734	1.71907	3.35956	3.34653	3.43958	4.17936
Rs_01445.1	4.3278	3.9871	4.42871	4.7123	3.75852	5.23604	4.53367	5.99473
Rs_01446.1	8.25882	7.54261	7.19956	7.74267	7.32798	7.43442	7.62931	7.22262
Rs_01448.1	7.70924	7.20873	8.45171	7.64691	8.02459	7.16155	7.35332	7.84073
Rs_01449.1	5.91347	5.9172	6.13338	6.19388	5.69157	4.58075	6.12821	6.52821
Rs_01450.1	8.19229	7.75963	8.28827	8.12081	8.57715	8.10936	7.97117	8.37482
Rs_01451.1	9.02084	8.51506	9.50831	9.68635	9.60282	9.14815	9.46451	8.64538
Rs_01452.1	6.19507	6.12485	7.28876	6.51638	6.80956	6.82473	6.83632	6.98337
Rs_01454.1	2.98218	4.12998	3.8914	3.17358	4.47595	4.8337	4.87371	4.17936
Rs_01456.1	9.38729	9.36925	9.33365	9.00047	9.00508	9.04546	9.21838	9.0388
Rs_01457.1	3.47894	1.40645	4.36763	3.88298	2.42214	4.27382	3.0682	4.88412
Rs_01458.1	7.11087	6.06682	6.51773	6.82425	6.69282	6.4236	6.46623	6.11837
Rs_01459.1	6.77346	6.75896	6.03858	6.44226	6.18853	6.34439	5.84889	5.85948
Rs_01460.1	8.01571	8.72286	7.59558	7.67145	7.33774	8.1795	7.61125	8.27205
Rs_01462.1	9.91715	10.7657	7.48128	7.81053	7.96919	7.49069	7.48804	6.69639
Rs_01463.1	10.9449	12.6787	8.90297	7.07784	7.57887	8.37153	10.0991	8.13235
Rs_01464.1	6.72445	5.36354	6.90394	7.74267	7.38083	6.98999	6.82069	6.23225
Rs_01465.1	6.08721	7.23531	6.40063	6.14798	5.72168	6.30309	6.96984	6.33779
Rs_01467.1	3.42543	3.88333	3.02559	4.27336	2.80623	4.09179	3.0682	2.74546
Rs_01468.1	0.545968	0.473931	10.2688	12.5533	7.21412	8.17847	9.72487	12.1293
Rs_01469.1	5.68209	6.3749	6.94111	6.9365	7.12892	7.01579	6.582	6.98337
Rs_01470.1	6.76271	7.75228	3.70643	5.14501	4.11676	4.8337	2.83916	6.33779
Rs_01471.1	6.02561	5.98144	6.02875	5.04838	6.22051	5.23604	6.446	5.54375
Rs_01472.1	3.53054	3.21011	3.10259	2.15002	4.36587	5.80818	4.45487	2.74546
Rs_01473.1	3.8065	4.68721	4.48732	5.23556	5.05105	3.34653	4.53367	3.63367
Rs_01474.1	3.72024	3.88333	5.05068	4.99753	4.70421	5.04885	4.87371	6.84701
Rs_01475.1	8.59352	8.94208	8.59185	9.25169	8.88383	9.05793	8.53758	9.15887
Rs_01476.1	9.28773	9.13939	9.45149	9.44675	9.3672	8.99449	8.98241	8.85546
Rs_01477.1	1.94183	0.632531	2.85803	3.50017	3.97397	5.4017	2.83916	5.35552
Rs_01478.1	6.59714	5.90401	6.65188	6.68656	6.1336	6.60446	7.01174	7.32885
Rs_01480.1	5.59994	4.80549	4.59784	10.7825	4.61077	8.39137	4.81181	10.7987
Rs_01481.1	6.50341	6.68373	6.61293	6.79477	6.78838	6.96373	6.7399	7.16643
Rs_01482.1	5.91347	5.69003	6.57964	6.14798	6.67754	6.4236	6.48619	5.85948
Rs_01483.1	4.81769	2.27857	4.01607	4.50946	4.82007	3.63981	5.29159	4.57435
Rs_01484.1	6.07857	6.44035	5.99885	6.19388	6.0648	5.47791	6.80489	5.85948
Rs_01485.1	6.26529	6.88521	7.32536	6.98951	7.17861	7.39566	8.10622	7.68942
Rs_01486.1	4.89846	4.86118	5.63409	7.42435	5.79431	6.12495	5.19791	7.8762
Rs_01487.1	8.78361	9.09653	8.72719	8.57558	8.96631	8.87275	8.01303	8.51644
Rs_01488.1	9.67211	10.4431	9.2515	9.24626	9.0473	8.75517	9.01368	8.81947
Rs_01489.1	8.67889	9.72679	8.91903	8.33053	8.24273	8.7704	8.08675	8.62467
Rs_01490.1	6.62707	4.68721	7.44108	7.22877	7.29332	7.09051	8.51348	8.24517
Rs_01491.1	8.71279	9.97336	8.39544	9.41319	8.99279	9.3492	8.49883	8.90782
Rs_01492.1	7.16901	7.40885	7.27635	7.67954	7.33774	7.59703	6.34036	7.16643
Rs_01493.1	4.93721	4.03632	3.70643	4.35643	4.36587	4.58075	3.59465	4.88412
Rs_01494.1	7.5307	7.92555	8.67299	8.88631	8.86709	8.62716	8.17544	7.60737
Rs_01495.1	7.96035	8.47323	7.3453	7.84689	7.63532	6.98999	7.2752	7.10795
Rs_01497.1	7.41191	8.10061	6.63901	7.38532	7.03012	7.33548	7.57445	7.56453
Rs_01498.1	6.35389	6.89191	6.03858	6.00082	6.16681	6.60446	6.02288	6.23225
Rs_01499.1	3.88788	4.17463	4.51576	3.99091	4.11676	5.92168	4.87371	5.35552
Rs_01500.1	8.46349	7.51249	8.50054	9.28122	8.57509	8.56737	7.85322	9.00715
Rs_01501.1	4.85864	4.80549	4.90781	3.50017	4.51086	5.23604	4.99006	4.88412
Rs_01502.1	6.18706	5.22182	6.32231	6.30261	6.34179	6.93698	6.15338	5.71024
Rs_01503.1	4.87869	4.03632	4.13081	4.77403	4.76331	4.8337	5.09772	5.13899
Rs_01504.1	7.32691	7.37578	8.40877	7.67954	7.98789	8.02298	7.78238	8.16139
Rs_01505.1	7.06349	7.09719	7.55506	8.62248	8.17362	9.07029	8.11265	9.4453
Rs_01507.1	2.08675	2.27857	1.2261	6.07628	1.89716	3.88343	2.56678	6.52821
Rs_01508.1	7.88554	8.46201	8.32488	7.25065	7.96919	7.86167	7.86851	7.64898
Rs_01509.1	7.81446	8.65949	7.91935	7.88935	7.78541	7.29393	7.48804	7.16643
Rs_01510.1	8.58592	8.33255	8.62648	8.47693	8.68615	8.6438	8.7791	8.76374
Rs_01511.1	7.33056	7.88918	7.55848	7.55318	7.73464	6.93698	7.62031	7.10795
Rs_01512.1	6.49694	7.69979	6.59305	6.42312	6.99972	6.6709	7.02544	4.88412
Rs_01513.1	8.12675	7.29719	7.91668	7.91698	8.29623	7.54484	7.77429	7.16643
Rs_01515.1	6.91608	6.03084	4.54364	6.38406	5.79431	6.21677	6.0765	5.99473
Rs_01517.1	7.52753	7.7958	8.11789	8.15602	8.17089	8.02298	8.46404	8.44737
Rs_01518.1	0.491586	0.632531	0.532513	0	1.66895	1.71941	1.79178	0
Rs_01519.1	6.50341	6.83046	6.53866	6.05156	6.14476	6.60446	7.33143	6.43614
Rs_01520.1	1.39174	0	0.920593	3.50017	0	0	1.15783	0
Rs_01521.1	4.56897	4.37922	5.28348	4.77403	4.92732	5.68499	4.99006	3.63367
Rs_01522.1	8.74044	8.92094	8.33688	8.84375	8.47921	8.78548	8.79518	8.81947
Rs_01523.1	7.46592	6.9763	5.85047	6.65409	6.35145	6.17159	6.42548	6.23225
Rs_01525.1	6.06113	5.56144	6.65188	7.10211	6.57407	6.90973	8.85778	9.12978
Rs_01526.1	7.5307	6.78798	6.75685	6.12447	6.82351	6.98999	6.29584	6.43614
Rs_01527.1	11.5946	12.5206	11.0756	11.2967	11.461	10.5883	10.4458	10.0296
Rs_01528.1	11.0984	11.0058	10.2619	10.9109	10.748	10.4004	9.6506	9.11501
Rs_01529.1	7.32691	8.98345	7.23419	7.85406	7.41808	7.90372	7.48804	8.90782
Rs_01530.1	8.70719	9.92681	8.23154	8.29937	8.13778	8.7475	8.09327	8.16139
Rs_01531.1	2.65027	3.02745	4.7005	2.48142	1.66895	4.71276	3.0682	5.13899
Rs_01532.1	12.3206	11.746	9.62792	12.05	10.163	12.5495	10.3605	12.5323
Rs_01533.1	6.05234	6.56297	5.51237	14.3549	5.92945	11.3335	5.57852	13.955
Rs_01535.1	9.05427	8.80148	9.12224	9.00047	9.28136	7.87582	8.54236	7.10795
Rs_01536.1	6.93056	6.70671	6.89314	7.00247	7.31816	6.07676	7.40664	5.85948
Rs_01537.1	5.95183	5.90401	7.11844	6.17111	7.04805	7.11458	6.60042	7.47482
Rs_01538.1	5.99838	5.24294	6.18741	6.58688	6.35145	5.55029	6.27305	6.33779
Rs_01539.1	10.2625	10.2499	9.39998	10.8682	9.86386	10.7793	10.2842	11.1278
Rs_01540.1	6.67372	6.52899	6.48933	7.0153	6.78838	6.96373	6.85178	6.52821
Rs_01541.1	6.17089	4.88824	6.67727	6.44226	6.36105	6.30309	7.3092	6.77366
Rs_01542.1	4.754	4.59167	5.36388	4.58029	4.97809	3.88343	4.45487	2.74546
Rs_01543.1	5.98919	5.22182	7.32134	6.89542	6.61475	7.13826	5.7859	7.16643
Rs_01544.1	7.97672	8.26189	7.86513	8.1733	8.28115	7.31485	7.51743	7.68942
Rs_01545.1	8.1701	8.46875	8.19244	8.27822	8.31364	8.37153	7.8143	8.44737
Rs_01546.1	7.25971	7.73002	6.07725	5.40123	6.52369	6.21677	5.37955	5.71024
Rs_01547.1	13.8915	12.9859	11.8685	12.8676	12.2671	12.1467	12.0499	12.0617
Rs_01548.1	10.607	10.7094	10.275	10.2286	9.94427	10.1204	10.4983	10.1063
Rs_01549.1	0	0.632531	3.49419	2.15002	5.00282	5.04885	3.0682	5.13899
Rs_01550.1	3.96492	3.21011	4.571	4.09133	3.28086	2.48182	4.08795	4.57435
Rs_01551.1	7.41535	7.52978	7.12307	7.28286	7.43635	7.47217	7.2167	7.60737
Rs_01552.1	7.81186	7.71498	8.35863	8.54048	8.87549	7.84737	8.92875	7.60737
Rs_01553.1	6.57887	7.35653	6.99764	7.04064	7.68201	7.95794	7.2752	7.32885
Rs_01554.1	3.96492	4.7177	7.00267	9.10025	7.85837	8.92813	3.59465	8.44737
Rs_01556.1	6.95908	7.01977	7.57208	7.21771	7.55816	7.56244	8.18157	7.64898
Rs_01557.1	6.96378	7.09719	7.54129	7.26147	7.07746	7.45342	7.22859	6.9168
Rs_01558.1	6.73548	6.6525	6.89855	6.58688	6.8713	6.63806	7.14321	6.84701
Rs_01559.1	2.55382	4.08391	1.87919	2.48142	2.80623	3.63981	3.43958	0
Rs_01560.1	4.85864	4.8336	6.82425	9.51625	9.09553	9.25489	11.4724	7.52037
Rs_01562.1	9.92861	9.84631	8.95451	8.75085	8.88217	9.1884	8.9141	9.0388
Rs_01563.1	5.43372	5.43868	5.19833	6.2601	5.78007	6.63806	5.72003	5.13899
Rs_01564.1	6.03457	4.86118	6.37758	6.40372	6.59862	6.85363	6.22637	6.11837
Rs_01565.1	1.7807	1.67858	4.23709	3.17358	3.19761	5.80818	4.74714	6.33779
Rs_01566.1	7.90766	7.30223	7.10447	7.60506	7.88189	8.16805	6.48619	7.8762
Rs_01567.1	7.76685	8.20115	8.78089	8.71589	8.33327	8.79295	8.63463	8.80113
Rs_01568.1	6.04348	7.77421	4.6242	6.60398	4.79197	7.49069	3.73467	6.11837
Rs_01569.1	2.74068	3.77152	3.02559	3.3461	2.09415	6.02689	2.56678	6.43614
Rs_01570.1	7.89048	7.36618	7.51688	8.37104	8.06625	8.12129	8.37589	8.56071
Rs_01572.1	6.50985	6.24486	6.54557	6.88147	6.6852	7.83294	7.28663	7.60737
Rs_01574.1	7.95799	11.3483	7.98692	9.78148	8.13499	8.35141	7.02544	7.42778
Rs_01575.1	9.83295	9.91863	9.22052	9.16217	9.08108	9.61271	9.15747	9.42149
Rs_01576.1	8.50116	8.26706	8.40497	8.56689	8.17089	8.34125	8.10622	7.8762
Rs_01577.1	5.83356	5.99395	4.99117	5.652	5.36901	5.32125	5.54086	4.88412
Rs_01578.1	15.0399	15.3284	7.69218	8.90367	8.3953	8.58471	7.89113	8.27205
Rs_01579.1	12.0808	12.3838	5.52642	5.94823	5.76569	6.60446	5.24551	6.11837
Rs_01580.1	10.5479	10.6729	9.1326	9.41319	9.40596	8.9749	8.42323	8.62467
Rs_01581.1	9.68426	10.1798	7.08088	7.18399	6.65431	7.78874	7.02544	7.47482
Rs_01582.1	11.352	11.3265	10.1134	9.94473	10.1085	9.37434	9.39498	8.60367
Rs_01583.1	1.39174	0.632531	2.45008	0	0.627569	3.63981	0	0
Rs_01584.1	6.59107	6.45852	6.92529	6.80959	6.73771	7.31485	7.25209	7.68942
Rs_01585.1	7.79613	8.1035	8.3723	8.50451	8.40924	8.80779	8.36515	7.76706
Rs_01586.1	7.49543	6.50297	6.78048	7.44347	6.79548	7.68003	7.18042	7.42778
Rs_01587.1	6.75731	5.4016	6.88226	6.51638	6.49782	6.07676	5.29159	5.35552
Rs_01588.1	6.37521	6.30634	7.33337	6.4798	7.05398	8.23546	7.2167	7.42778
Rs_01589.1	8.16398	8.62169	7.30106	7.79572	8.22445	7.09051	7.57445	7.27671
Rs_01590.1	11.3331	10.6149	11.2214	10.9117	10.9845	10.9678	11.6281	10.6529
Rs_01592.1	10.3336	10.1667	8.63461	9.51614	8.73678	10.1643	9.65941	10.4144
Rs_01593.1	6.89162	6.3653	5.82797	6.17111	5.94229	6.07676	5.46246	4.88412
Rs_01594.1	6.95908	6.49419	5.81658	5.68451	6.0881	6.30309	5.84889	5.35552
Rs_01595.1	6.04348	6.87848	6.25643	6.30261	6.38005	5.80818	6.99791	6.77366
Rs_01596.1	8.94562	8.70585	9.46522	9.92276	9.55659	8.92813	8.99291	9.06977
Rs_01597.1	9.16759	8.76727	9.13833	9.56934	8.7145	9.21648	8.23561	8.66579
Rs_01600.1	9.39862	9.33892	8.68868	9.46792	9.92822	9.14815	8.78314	8.64538
Rs_01601.1	10.0699	10.1046	10.1648	10.158	9.81407	9.94018	9.76526	9.87158
Rs_01602.1	2.65027	2.1049	4.45832	4.43497	2.42214	4.71276	1.79178	5.35552
Rs_01604.1	8.06685	7.60918	7.69529	8.19604	8.21124	7.83294	7.94258	7.97766
Rs_01605.1	7.27869	6.95726	9.24832	12.5229	9.1752	9.30804	6.15338	8.60367
Rs_01608.1	5.16652	4.99167	6.75685	6.49821	6.31241	6.30309	6.12821	6.11837
Rs_01609.1	2.33911	2.70107	3.24527	2.48142	3.28086	3.63981	3.73467	2.74546
Rs_01610.1	2.55382	2.92664	3.65622	2.15002	2.91447	2.97802	4.18879	4.57435
Rs_01611.1	5.70472	5.49258	5.70988	5.54981	5.76569	5.80818	6.2499	4.88412
Rs_01613.1	6.66797	6.23435	6.97734	6.7798	7.16771	6.73442	6.63658	5.85948
Rs_01614.1	7.22097	7.39477	7.73815	6.67042	7.26804	6.73442	7.02544	6.52821
Rs_01616.1	5.11674	5.57815	5.78189	5.652	5.61343	6.46163	5.24551	6.98337
Rs_01617.1	7.54018	6.82346	6.20498	7.57069	8.45924	7.29393	6.83632	8.21778
Rs_01618.1	8.59503	9.34869	7.20393	7.65514	7.18942	7.45342	7.15572	7.42778
Rs_01619.1	9.20479	9.266	8.21862	9.01013	8.52047	8.49586	8.51834	8.60367
Rs_01620.1	2.45045	2.27857	2.32712	3.50017	2.42214	5.14548	1.79178	4.57435
Rs_01622.1	9.08156	10.3801	8.71498	8.71589	8.94254	8.79295	8.63463	9.06977
Rs_01623.1	7.66375	7.25624	7.44478	7.44347	6.99972	7.74315	6.96984	7.37916
Rs_01624.1	4.49297	4.77682	5.58126	5.04838	4.92732	5.68499	5.29159	5.35552
Rs_01625.1	6.86675	6.85123	6.23949	6.14798	6.74506	7.37588	6.99791	6.98337
Rs_01627.1	8.45016	8.40226	8.19024	8.48619	8.23753	8.02298	8.2297	8.04154
Rs_01628.1	2.82575	2.57351	3.49419	4.77403	4.11676	4.43543	4.60839	5.54375
Rs_01629.1	6.99626	7.58043	6.48933	13.2684	7.52012	10.858	6.42548	12.3676
Rs_01630.1	9.21074	10.3011	8.79836	8.76613	8.27609	8.80779	8.57533	8.60367
Rs_01631.1	8.57059	12.116	9.63684	10.4073	9.52065	10.881	8.3214	10.2141
Rs_01632.1	12.6963	11.5778	10.9094	12.1567	11.5041	11.6551	11.5088	11.846
Rs_01633.1	9.65259	11.2681	9.75486	10.3999	9.82798	10.2672	8.92144	10.6732
Rs_01634.1	7.74244	7.40885	8.25281	8.38595	8.39296	8.09734	8.21184	8.68592
Rs_01635.1	9.39949	7.88582	9.72091	10.3077	9.96723	9.59143	8.31584	8.32435
Rs_01636.1	6.72998	6.18064	6.14253	7.05315	6.69282	6.73442	6.36212	6.23225
Rs_01637.1	6.35389	5.5101	6.28975	10.4206	6.39881	9.21648	6.38355	10.7179
Rs_01638.1	1.94183	1.67858	1.47808	1.10173	0	1.71941	1.79178	2.74546
Rs_01639.1	8.10564	9.58927	7.82876	7.68759	8.01854	8.3207	8.40762	8.27205
Rs_01640.1	9.39688	8.65161	9.13031	9.40101	9.03387	8.75517	8.75463	10.1063
Rs_01641.1	5.24584	5.72046	3.70643	4.09133	3.81547	4.09179	2.2307	4.17936
Rs_01642.1	8.47999	9.16728	8.22294	8.47693	8.24791	8.43025	7.77429	8.53874
Rs_01643.1	7.95564	7.90913	8.78819	8.36102	8.58945	8.03564	7.82999	8.00995
Rs_01644.1	5.65909	5.24294	6.05805	6.28151	6.38005	6.38454	6.446	6.61475
Rs_01646.1	4.10765	4.62423	6.33033	5.9212	5.14292	6.76515	5.65101	7.32885
Rs_01648.1	6.52265	6.91183	6.78048	6.32341	6.5065	6.73442	7.28663	6.52821
Rs_01649.1	8.70999	9.00678	8.21862	8.42496	8.63169	8.68457	8.13178	8.39941
Rs_01650.1	7.45928	6.3749	6.92529	6.32341	6.30249	5.86605	5.87938	5.13899
Rs_01651.1	10.2558	10.7999	7.9613	8.55375	7.95975	8.08521	7.45805	6.77366
Rs_01652.1	10.837	11.0641	9.4367	10.241	10.3499	10.5645	10.1824	9.96515
Rs_01654.1	5.68209	6.43118	5.97856	7.57069	6.27229	7.01579	5.72003	7.80436
Rs_01655.1	8.18627	7.84497	7.6828	8.29937	7.14011	8.35141	7.95695	8.64538
Rs_01657.1	4.29833	5.73544	3.02559	3.99091	3.19761	4.09179	0	5.71024
Rs_01658.1	7.56513	6.55455	7.69839	7.4902	7.86513	8.23546	8.14439	8.39941
Rs_01659.1	8.02698	8.9645	9.67516	10.369	9.37076	8.33101	7.79842	6.98337
Rs_01661.1	8.30585	8.58081	7.70458	8.16757	7.17861	8.55862	8.14439	8.89057
Rs_01662.1	2.1233	2.58564	3.2261	4.15002	3.66895	4.71941	3.15783	3.74546
Rs_01663.1	7.26733	3.29345	4.33608	9.2408	4.57823	9.82089	1.79178	10.0837
Rs_01664.1	7.14438	7.33702	7.41489	7.26147	7.57887	6.88195	7.94978	6.84701
Rs_01665.1	10.2969	10.4177	10.2734	10.6935	10.617	10.141	10.4483	9.96515
Rs_01666.1	9.39427	8.54512	8.82416	9.38379	9.09121	8.98146	8.35434	8.97479
Rs_01667.1	10.8786	10.8498	10.9659	11.5581	10.5759	12.2843	10.7135	11.0289
Rs_01668.1	8.45016	9.08926	8.90028	9.21042	8.81393	9.18272	8.85778	8.29844
Rs_01669.1	8.11834	7.89586	8.05389	8.12674	8.28115	8.43025	7.59297	8.16139
Rs_01670.1	6.59714	6.30634	5.48387	6.90925	6.56579	7.11458	6.582	7.22262
Rs_01671.1	13.4187	13.3512	12.0931	12.2938	12.5793	11.284	11.9777	10.5633
Rs_01672.1	5.53825	5.45687	5.16281	7.3654	6.15582	7.06603	5.09772	6.9168
Rs_01673.1	8.98198	9.6259	8.38969	8.5271	8.81742	9.53458	9.13237	8.87312
Rs_01674.1	6.97314	5.95609	5.48387	5.32077	4.76331	6.30309	5.24551	5.99473
Rs_01675.1	9.74491	9.6269	10.0228	9.90217	10.1276	10.2456	10.0811	9.66402
Rs_01676.1	5.29142	5.62716	5.98874	5.43983	5.42498	5.97524	6.34036	6.11837
Rs_01677.1	9.02646	10.3627	8.71344	9.15639	8.54172	8.89376	8.77099	8.74468
Rs_01678.1	6.88668	7.80293	4.16711	6.60398	4.95293	5.92168	3.97952	5.71024
Rs_01679.1	4.79677	5.49258	4.6242	4.8901	4.73406	5.04885	5.57852	5.85948
Rs_01680.1	9.21665	8.2119	8.58011	8.90367	8.53961	8.09734	8.7791	7.94462
Rs_01681.1	4.26825	3.6503	3.93417	5.04838	4.47595	3.88343	2.2307	2.74546
Rs_01682.1	1.39174	0	3.75494	2.75073	1.89716	4.09179	1.79178	2.74546
Rs_01683.1	7.00084	6.62059	7.36497	7.31437	7.50721	7.71193	7.74146	6.69639
Rs_01684.1	5.58781	4.86118	5.34815	5.83693	5.33045	6.26058	5.72003	5.35552
Rs_01685.1	7.67239	7.26142	7.71994	8.13264	7.40886	8.40119	7.94978	8.42359
Rs_01686.1	5.06519	5.42026	5.95799	5.86557	6.29249	6.12495	5.9953	5.85948
Rs_01687.1	7.66951	7.19795	8.08506	7.75802	8.35504	7.78874	7.76615	7.22262
Rs_01688.1	4.26825	3.29345	4.9291	4.09133	4.57823	5.32125	4.28304	5.54375
Rs_01689.1	7.0547	6.40332	7.10914	7.37539	7.73094	7.04113	7.25209	6.43614
Rs_01690.1	5.77058	5.62716	5.90523	5.9212	6.12236	5.68499	5.72003	5.99473
Rs_01691.1	8.82939	8.72098	9.13604	9.28917	9.18199	9.02656	9.63057	8.95834
Rs_01692.1	8.15374	9.05236	8.71498	8.71589	9.00355	8.91448	9.00333	8.68592
Rs_01693.1	5.18274	5.69003	6.43826	5.2788	5.91649	6.4236	6.29584	6.61475
Rs_01694.1	7.03697	8.17666	7.97672	6.46115	8.03362	7.80362	8.49391	6.23225
Rs_01695.1	5.51282	5.49258	6.69603	6.00082	6.75965	7.54484	8.35976	8.64538
Rs_01696.1	9.01179	7.76693	6.5036	7.95079	6.94972	7.94458	7.69078	9.3221
Rs_01697.1	8.75271	9.17417	8.58851	8.96782	8.92808	8.6355	9.16368	8.74468
Rs_01699.1	8.49306	6.90522	7.5822	7.63032	7.68201	8.34125	8.18768	8.10271
Rs_01700.1	8.4535	7.74119	6.28975	6.71832	9.43351	7.71193	6.68917	7.72876
Rs_01701.1	14.8544	14.9054	13.9767	13.7661	13.9749	13.8698	14.06	12.6939
Rs_01702.1	6.53533	6.98885	6.54557	6.76467	6.9045	6.90973	7.19262	6.77366
Rs_01703.1	5.51282	6.74422	5.68506	6.36412	5.42498	7.6638	5.9385	8.72536
Rs_01704.1	7.55582	7.52116	7.19076	7.88236	7.65105	7.09051	8.48402	7.47482
Rs_01705.1	7.55893	7.26142	7.20393	7.45294	6.93051	7.11458	7.13059	7.37916
Rs_01706.1	7.75876	7.17616	6.81521	7.14947	7.14567	6.85363	7.25209	6.9168
Rs_01707.1	12.1532	12.537	11.6799	12.2858	12.0786	11.5498	12.4555	11.3428
Rs_01708.1	9.70546	10.7874	9.3885	9.86009	9.56699	9.92324	8.86542	9.28299
Rs_01710.1	5.75981	4.59167	4.95009	6.12447	5.165	5.61921	3.59465	5.35552
Rs_01711.1	7.76416	8.54937	7.92995	7.68759	8.30123	8.07297	8.1631	7.84073
Rs_01712.1	7.55582	7.64531	8.07075	8.68006	8.68805	8.28932	7.13059	6.9168
Rs_01714.1	5.24584	7.39004	4.97078	6.21629	3.92305	6.96373	4.28304	7.91082
Rs_01715.1	5.83356	6.29627	6.23094	4.58029	5.96764	6.53481	6.02288	6.33779
Rs_01716.1	2.33911	3.12167	1.87919	5.14501	2.26745	4.8337	2.83916	5.54375
Rs_01717.1	7.0809	7.27173	6.82661	7.07784	7.07162	7.13826	6.85178	7.10795
Rs_01718.1	3.62851	3.21011	5.06999	5.80771	5.42498	6.4236	5.24551	7.10795
Rs_01719.1	8.56751	8.62772	7.5653	7.41469	7.48105	7.72762	7.84552	7.37916
Rs_01720.1	9.53119	10.119	8.38584	8.44882	8.53961	9.15397	9.08082	9.0388
Rs_01721.1	8.84094	8.74338	9.29419	9.15928	9.44258	9.13055	9.76322	8.76374
Rs_01722.1	8.44008	7.70741	8.39735	8.50451	8.73309	8.02298	8.69159	8.07245
Rs_01723.1	8.02698	7.49058	7.57546	8.34076	7.33774	7.97119	8.51834	8.04154
Rs_01724.1	8.41112	8.26963	8.01707	8.35093	8.61974	8.85142	7.83778	8.24517
Rs_01725.1	4.56897	4.68721	5.29992	6.55206	6.4356	6.90973	3.86228	5.71024
Rs_01726.1	9.29893	9.21348	9.18555	9.38873	8.71824	9.51662	8.82682	10.0374
Rs_01727.1	5.24584	5.75026	6.39299	6.89542	6.14476	6.85363	5.65101	7.37916
Rs_01728.1	8.15989	9.41299	8.78819	8.92764	8.9897	9.0947	8.57533	8.51644
Rs_01730.1	2.33911	1.90743	3.80188	6.40372	9.96172	5.92168	5.09772	8.90782
Rs_01731.1	8.53945	9.01141	8.93095	8.8793	9.31137	9.2923	9.42112	9.10008
Rs_01732.1	7.83769	8.61158	9.3933	9.34364	9.03836	9.00096	8.20584	7.68942
Rs_01733.1	7.53387	7.88246	6.99764	7.19532	6.73033	7.78874	6.89719	8.29844
Rs_01734.1	8.54259	7.41817	8.29032	8.08472	8.03961	7.37588	7.01174	4.57435
Rs_01735.1	2.45045	1.40645	2.45008	6.63758	8.87214	1.71941	3.43958	7.56453
Rs_01736.1	6.6622	6.51169	7.2213	6.67042	7.32308	7.39566	7.5077	7.68942
Rs_01737.1	8.31508	8.88445	7.98692	8.54492	7.65885	8.43025	8.06038	7.97766
Rs_01738.1	2.33911	1.67858	2.66843	2.15002	1.06345	3.34653	1.15783	2.74546
Rs_01739.1	12.1969	11.4542	10.4338	11.4025	11.0497	10.694	10.9661	10.6529
Rs_01740.1	3.96492	3.37223	5.23299	2.48142	4.6426	5.04885	5.14869	7.76706
Rs_01741.1	2.74068	3.21011	5.31618	4.94481	3.63739	5.86605	3.43958	6.98337
Rs_01743.1	8.21809	8.23579	7.95093	7.88935	8.14613	8.28932	8.54236	8.49378
Rs_01744.1	7.67526	8.29007	8.02698	7.14947	8.54594	7.6308	8.78314	7.84073
Rs_01745.1	7.83256	8.14896	8.23154	7.93736	8.04854	8.27871	8.35434	8.47076
Rs_01746.1	5.09976	5.69003	5.4548	4.58029	5.05105	4.43543	5.14869	5.54375
Rs_01747.1	8.16806	6.81644	7.8979	8.51359	8.00023	7.91747	8.54711	7.8762
Rs_01748.1	1.39174	1.07078	2.76634	2.48142	1.06345	3.34653	2.56678	4.57435
Rs_01749.1	5.52559	3.71218	5.54032	5.89365	6.4891	5.23604	7.07897	5.99473
Rs_01750.1	6.79472	6.99509	6.91466	6.82425	7.38083	6.90973	7.68216	7.16643
Rs_01751.1	5.65909	5.95609	6.8547	6.83877	6.71544	7.13826	6.75643	6.52821
Rs_01754.1	3.76401	4.08391	4.54364	3.50017	3.97397	4.27382	4.60839	5.71024
Rs_01755.1	5.13353	5.67456	5.63409	6.10058	5.5137	6.49869	5.87938	6.77366
Rs_01756.2	2.55382	2.70107	1.47808	2.48142	1.06345	2.48182	2.56678	0
Rs_01757.1	6.56037	6.03084	6.24799	6.30261	6.55747	5.7479	6.42548	6.23225
Rs_01758.1	8.75948	7.26142	9.15988	8.86873	8.76778	7.52701	8.23561	6.61475
Rs_01759.1	8.39902	8.1794	8.35273	7.69558	8.43446	7.01579	8.51834	8.51644
Rs_01761.1	8.87377	8.45298	8.02698	8.42014	8.13499	7.87582	8.7791	8.37482
Rs_01762.1	8.53945	8.58908	8.60845	8.57558	8.74597	8.21334	8.86922	8.10271
Rs_01763.1	0.491586	0.632531	1.47808	2.15002	0.627569	2.97802	1.15783	2.74546
Rs_01764.1	5.73803	5.62716	6.34625	5.54981	6.04111	6.76515	6.36212	6.33779
Rs_01765.1	7.89295	7.3853	7.91668	8.18472	8.09241	7.74315	7.9134	7.60737
Rs_01766.1	1.39174	1.07078	0.920593	0	1.06345	2.97802	1.15783	0
Rs_01767.1	1.14924	1.67858	1.2261	1.71907	1.39774	3.63981	1.79178	4.17936
Rs_01768.1	8.42652	8.57873	8.60349	8.57124	9.01119	8.20215	8.61211	8.10271
Rs_01770.1	7.90766	7.30725	8.05631	6.89542	7.67048	6.90973	8.12543	6.9168
Rs_01771.1	8.32241	7.95464	7.48847	8.00329	7.77108	7.68003	7.03901	7.97766
Rs_01772.1	6.74097	6.96998	5.92657	6.02641	5.78007	6.90973	5.50219	5.99473
Rs_01773.1	6.04348	6.35564	4.59784	6.89542	5.165	5.23604	4.37151	5.99473
Rs_01774.1	2.33911	3.58564	3.43587	6.02641	3.28086	7.22926	3.97952	7.047
Rs_01775.1	8.8021	8.51289	7.13687	9.41561	8.53961	8.79295	8.56129	8.68592
Rs_01776.1	10.8996	10.9829	13.7851	14.4347	14.3391	14.4212	13.896	11.2376
Rs_01777.1	8.14755	8.40928	9.04631	9.15058	9.74245	8.43025	8.8501	7.42778
Rs_01778.1	7.83256	8.00496	8.67457	8.53604	8.65137	8.5933	9.03076	8.16139
Rs_01779.1	6.04348	6.29627	6.8713	6.51638	6.82351	6.26058	6.67185	6.33779
Rs_01780.1	4.17405	3.82851	4.36763	4.94481	4.07072	4.8337	3.43958	4.17936
Rs_01781.1	6.61517	6.27592	6.43826	6.17111	6.5065	6.82473	6.60042	5.54375
Rs_01782.1	9.27171	10.4453	9.13146	9.19075	8.83129	8.73202	8.34344	8.37482
Rs_01783.1	7.06786	7.36618	7.33736	7.53547	7.89846	7.54484	7.9134	7.10795
Rs_01784.1	6.46414	6.00635	6.36981	7.28286	6.4356	6.82473	7.10501	6.61475
Rs_01785.1	10.3779	10.0146	9.31254	9.80014	9.69012	9.7028	10.1358	9.62285
Rs_01787.1	6.52265	6.3749	6.98753	7.44347	6.96867	8.43025	7.67348	9.37265
Rs_01788.1	7.07656	8.47769	6.53866	6.79477	6.79548	6.6709	5.7859	4.17936
Rs_01790.1	9.61499	8.70204	9.30848	9.64976	9.22203	9.63369	9.08737	9.45706
Rs_01791.1	9.0934	9.7747	8.98025	8.6921	8.80868	8.92132	9.11646	9.50316
Rs_01792.1	6.64474	7.3853	6.51068	6.40372	6.47149	6.96373	6.20244	7.37916
Rs_01793.1	0	0	0.532513	0	0.627569	0	1.79178	0
Rs_01794.1	9.11891	8.84356	8.68868	10.2217	9.66902	9.97346	8.82682	10.4204
Rs_01795.1	12.7535	11.7614	11.5189	12.2184	11.8834	11.461	11.6581	11.4526
Rs_01796.1	9.59089	10.822	9.33166	9.06055	8.84161	9.41852	9.52121	9.3476
Rs_01797.1	6.99167	7.56793	7.04718	6.58688	7.4454	6.70301	7.58374	6.69639
Rs_01798.1	9.05867	9.1548	9.15311	9.86364	9.29143	9.2923	9.41593	9.08501
Rs_01799.1	4.79677	8.1601	3.31164	2.97759	3.10926	3.63981	3.26581	4.17936
Rs_01800.1	7.27491	7.74859	7.72907	7.48098	7.3761	7.75851	7.88363	8.34981
Rs_01801.1	7.28622	7.95464	7.0423	8.12674	7.2161	8.14486	7.11786	8.90782
Rs_01802.1	10.3222	11.0443	10.2188	10.3155	10.3102	10.0994	9.45947	10.0217
Rs_01803.1	6.179	6.92495	7.02262	6.86738	6.4356	6.96373	6.80489	6.33779
Rs_01805.1	6.97314	6.40332	6.80373	6.82425	6.86457	6.73442	7.15572	8.18987
Rs_01808.1	5.19877	5.67456	3.49419	3.17358	4.40351	2.97802	3.86228	3.63367
Rs_01809.1	11.5746	11.4938	10.7345	10.9347	11.0307	10.9579	10.7521	10.9184
Rs_01810.1	4.3278	4.52427	5.05068	5.47743	4.79197	5.7479	4.60839	5.13899
Rs_01811.1	7.89541	7.93855	8.3723	8.25676	8.50973	8.33101	7.69078	7.76706
Rs_01812.1	9.44306	8.59935	9.18445	9.83315	9.54821	9.66255	9.4263	9.89771
Rs_01813.1	7.12772	5.94324	7.26383	7.30395	7.03012	7.49069	6.31827	7.60737
Rs_01814.1	10.1286	9.49449	11.0714	10.8324	10.309	10.8704	9.33298	11.1315
Rs_01815.1	11.1457	10.8763	10.6147	11.3137	10.9331	10.1352	9.93998	10.1211
Rs_01816.1	8.59048	9.12525	7.54819	8.30983	7.57887	8.94164	8.40238	9.73336
Rs_01817.1	5.89391	5.80808	6.48215	5.97477	6.2518	6.17159	7.07897	6.23225
Rs_01818.1	4.89846	3.93615	6.59305	6.02641	6.70794	6.17159	7.45805	6.69639
Rs_01819.1	6.87176	7.75228	7.1138	6.68656	6.93694	5.7479	6.94122	6.43614
Rs_01820.1	7.53703	7.44119	7.30106	7.86118	7.76748	6.98999	7.03901	6.77366
Rs_01822.1	2.21844	3.37223	3.10259	2.97759	2.56185	2.48182	3.97952	2.74546
Rs_01823.1	6.57887	8.33747	7.72907	7.75036	7.51583	8.25725	7.75797	7.64898
Rs_01824.1	7.51798	7.36618	7.66387	7.76564	7.67433	7.91747	7.3092	8.18987
Rs_01825.1	7.9952	6.67598	7.59225	8.17902	7.84133	7.72762	7.86851	7.76706
Rs_01826.1	12.8982	12.179	11.9667	12.8383	12.1143	12.6026	12.6526	13.3143
Rs_01827.1	6.49044	6.63663	8.05146	7.66332	8.0033	7.94458	7.82217	8.83758
Rs_01828.1	7.34504	8.3177	7.86513	8.15602	8.7423	7.6638	7.99225	8.00995
Rs_01829.1	4.68736	4.9665	6.37758	7.50848	6.4891	7.33548	6.60042	6.9168
Rs_01830.1	8.97152	9.21482	8.99925	8.99724	9.19009	8.61033	8.71714	8.74468
Rs_01831.1	6.88173	8.40928	7.92995	8.19604	8.6077	9.19406	9.56642	8.76374
Rs_01832.1	6.93535	7.52116	6.40824	7.12598	6.85781	7.39566	6.29584	6.98337
Rs_01836.1	7.27491	7.29214	7.67021	7.67954	7.41808	8.29986	7.02544	8.64538
Rs_01837.1	5.74896	4.99167	4.54364	5.191	5.27061	2.97802	5.04489	3.63367
Rs_01838.1	12.2477	11.6949	10.2199	11.2445	10.7917	10.8915	11.0124	10.9056
Rs_01839.1	9.31557	9.54106	9.66885	9.7043	9.65933	9.1997	9.27395	8.74468
Rs_01840.1	7.00084	6.69909	7.42617	7.56196	7.48105	7.20704	6.52528	6.61475
Rs_01841.1	0.491586	0	2.45008	1.71907	0.627569	3.34653	1.79178	4.88412
Rs_01842.1	5.32103	4.59167	5.70988	4.8901	5.90341	5.4017	6.446	5.71024
Rs_01843.1	5.79188	6.9763	5.01128	6.63758	4.61077	5.80818	4.93305	5.99473
Rs_01844.1	8.97152	8.18214	8.81847	9.36385	9.51851	8.88679	8.55658	8.70577
Rs_01845.1	7.32326	6.86492	7.62525	8.65156	8.22182	8.03564	7.45805	7.27671
Rs_01846.1	6.31027	5.84998	5.90523	6.67042	6.70794	6.21677	6.17812	6.23225
Rs_01847.1	10.9203	8.92911	10.6476	10.8086	9.99831	9.45668	9.99498	8.99106
Rs_01848.1	7.49543	8.35939	7.48128	8.12674	8.35984	7.95794	7.41707	7.8762
Rs_01850.1	9.96012	11.1205	7.3453	7.71145	8.17634	7.6308	8.58923	8.18987
Rs_01851.1	7.00541	6.30634	7.12768	7.29344	7.10627	6.26058	7.05245	5.71024
Rs_01852.1	8.99352	9.24784	8.89352	8.59709	8.76055	8.77796	8.62116	8.44737
Rs_01853.1	1.39174	0	2.66843	2.15002	1.39774	1.71941	1.15783	2.74546
Rs_01854.1	6.28044	5.79384	6.33832	5.2788	6.12236	6.60446	6.52528	6.23225
Rs_01855.1	8.15784	5.47484	6.88771	7.30395	7.66661	4.8337	6.48619	5.99473
Rs_01856.1	6.529	6.22377	6.47492	6.53433	6.52369	6.38454	5.68593	7.22262
Rs_01857.1	8.89607	9.52067	9.38272	8.76992	9.41865	8.57606	9.2479	8.27205
Rs_01858.1	3.58035	4.03632	4.65008	5.36156	4.24669	4.43543	4.18879	5.71024
Rs_01859.1	9.15634	8.67122	8.81561	9.22707	9.59471	8.5231	9.29673	8.78256
Rs_01860.1	8.14342	7.74119	7.39207	8.30461	7.77468	7.68003	7.66476	8.10271
Rs_01861.1	2.33911	3.12167	2.32712	1.10173	1.39774	3.63981	1.79178	3.63367
Rs_01862.1	6.50985	7.85529	5.01128	5.36156	5.7365	6.12495	4.87371	5.99473
Rs_01863.1	7.39113	7.47728	7.5822	6.68656	7.22138	7.75851	7.32036	7.42778
Rs_01864.1	4.56897	4.41687	5.49819	5.2788	5.76569	5.55029	5.87938	6.11837
Rs_01865.1	1.14924	1.67858	2.19269	3.63937	0.627569	4.09179	1.15783	6.11837
Rs_01866.1	8.78892	8.37143	6.62603	8.00972	6.47149	7.33548	5.90925	7.76706
Rs_01867.1	9.52564	9.22281	6.71455	8.07249	7.0421	6.26058	6.0765	6.33779
Rs_01868.1	4.3278	3.82851	4.33608	4.6478	4.54494	6.02689	5.33624	6.84701
Rs_01869.1	7.05029	7.1596	6.51068	5.43983	5.5137	6.38454	7.14321	6.43614
Rs_01870.1	9.76726	10.3597	9.76747	10.4386	10.1774	9.76115	9.68984	9.38501
Rs_01871.1	7.90032	8.87095	8.38584	8.79247	8.57096	8.57606	8.25899	8.70577
Rs_01872.1	4.46672	5.5101	6.26484	4.8901	5.47887	7.04113	4.74714	6.9168
Rs_01874.1	9.98922	9.87618	10.5011	10.6218	10.4268	10.4004	11.5455	10.7032
Rs_01875.1	0.491586	0	4.16711	3.17358	2.91447	2.97802	3.0682	3.63367
Rs_01876.1	5.86405	4.25997	8.14317	8.30461	8.09241	7.20704	8.46404	7.60737
Rs_01877.1	6.87675	6.91183	7.6479	8.13852	7.42267	7.68003	7.42742	8.21778
Rs_01879.1	10.3181	9.23208	6.63901	7.20656	6.7004	7.39566	6.60042	7.64898
Rs_01880.1	5.98919	6.57967	6.10559	6.53433	6.37058	5.80818	6.82069	5.13899
Rs_01881.1	6.86675	7.49058	7.33337	7.94409	7.39958	7.50896	7.4979	7.8762
Rs_01882.1	11.6089	12.4032	10.4751	9.83677	10.3505	10.1233	10.164	9.81787
Rs_01883.1	10.6009	11.4143	10.6668	10.2654	10.8495	10.1729	10.1702	9.95689
Rs_01884.1	9.96364	10.2302	9.72777	9.77016	9.57217	9.35931	9.01368	9.71388
Rs_01885.1	1.59929	1.90743	2.85803	2.97759	0	4.27382	1.79178	6.23225
Rs_01887.1	6.51626	6.3653	6.67097	6.86738	6.99972	7.31485	7.36414	7.47482
Rs_01888.1	6.65058	7.09138	6.69603	7.21771	6.74506	7.47217	6.72319	7.22262
Rs_01889.1	8.16806	7.7036	7.80592	7.77322	7.86513	7.61401	7.96408	7.60737
Rs_01891.1	7.41878	8.2926	7.5822	8.75851	7.88854	9.3492	6.91202	9.59118
Rs_01893.1	8.65438	9.38833	7.67652	9.51162	9.38964	7.99731	8.15065	9.60181
Rs_01894.1	8.23763	9.76104	6.56611	7.86828	6.11103	8.21334	5.29159	9.25632
Rs_01895.1	7.58357	7.97372	7.37665	7.35534	7.13452	7.74315	8.16928	7.10795
Rs_01896.1	5.74896	6.32626	6.07725	5.80771	6.27229	5.97524	5.54086	5.13899
Rs_01897.1	4.26825	5.13412	3.84734	4.09133	4.44018	3.34653	3.86228	4.17936
Rs_01898.1	7.99749	8.86925	8.05631	7.61353	7.56648	7.49069	7.26369	7.84073
Rs_01899.1	4.89846	4.30083	5.21576	4.43497	5.07457	5.47791	5.4216	3.63367
Rs_01901.1	7.06349	7.49939	7.67021	8.89328	8.0276	8.08521	7.37488	7.60737
Rs_01903.1	8.04705	7.39004	8.4952	9.0037	9.32737	8.48667	8.41804	9.68417
Rs_01904.1	7.09382	6.64459	7.61543	7.14947	7.26804	7.6474	7.96408	8.13235
Rs_01905.1	9.57869	8.84529	9.27664	9.19357	9.67961	9.1997	10.1484	9.02306
Rs_01906.1	5.43372	5.3827	5.29992	6.07628	5.18675	6.60446	5.68593	6.23225
Rs_01907.1	6.79998	6.57135	5.86159	7.07784	6.54068	6.96373	6.15338	6.33779
Rs_01908.1	8.28347	9.04636	9.17556	9.36385	9.08108	9.48466	9.10037	10.2211
Rs_01909.1	5.77058	7.21942	6.92529	5.652	5.99255	6.79525	5.72003	4.88412
Rs_01910.1	7.2327	7.5511	7.38052	7.47169	6.91104	7.43442	7.34242	7.8762
Rs_01912.1	10.1092	10.2309	9.22699	8.87226	9.48708	8.16805	8.56129	7.80436
Rs_01914.1	6.36103	7.7449	5.29992	5.43983	4.79197	5.7479	5.84889	5.85948
Rs_01915.1	4.81769	6.16965	4.45832	4.77403	4.02315	5.47791	4.99006	5.35552
Rs_01916.1	7.0325	6.82346	6.59305	6.02641	6.45366	6.26058	6.446	5.85948
Rs_01917.1	7.76146	10.4206	7.62525	7.16107	7.22664	7.93108	7.42742	7.84073
Rs_01918.1	5.15012	4.34055	5.23299	4.8901	4.61077	5.92168	4.87371	6.43614
Rs_01919.1	6.70774	6.07861	5.21576	6.17111	6.04111	6.26058	5.90925	6.69639
Rs_01920.1	12.2327	12.3135	11.7997	11.8867	12.2593	12.0202	11.5538	11.2512
Rs_01921.1	7.76416	7.3321	8.28827	8.69609	8.0721	8.49586	7.82217	8.32435
Rs_01922.1	0	0	0.532513	0	0.627569	0	1.79178	0
Rs_01923.1	4.99346	4.94088	5.41005	4.58029	5.18675	5.47791	6.02288	5.99473
Rs_01924.1	7.13607	7.28706	7.30106	6.65409	6.49782	6.98999	6.86708	6.61475
Rs_01926.1	7.6078	6.3653	7.82024	7.95079	8.38593	7.95794	8.27054	8.13235
Rs_01927.1	6.54163	6.24486	7.87614	7.70354	7.95342	7.90372	7.97823	8.74468
Rs_01928.1	7.34864	6.95085	6.45303	7.34521	6.56579	6.4236	7.65598	6.43614
Rs_01929.1	5.35004	5.34413	5.49819	5.94823	6.26208	6.26058	7.18042	6.77366
Rs_01930.1	8.88372	8.46651	8.56659	8.78124	8.76597	8.38148	8.29337	8.00995
Rs_01931.1	7.83256	7.79937	7.20393	8.86519	7.59115	9.00096	7.57445	8.68592
Rs_01932.1	4.29833	3.58564	6.11492	4.50946	5.05105	5.86605	4.67943	5.99473
Rs_01933.1	8.32424	7.57211	8.29443	8.33565	8.44803	7.97119	8.44887	7.27671
Rs_01934.1	5.8438	4.80549	5.90523	5.61874	6.07649	6.02689	6.96984	6.52821
Rs_01935.1	7.18921	6.39391	6.43081	6.05156	6.4081	5.86605	6.83632	5.85948
Rs_01936.1	4.10765	4.34055	5.93712	5.58469	5.56442	6.02689	5.61522	6.23225
Rs_01937.1	10.8131	12.3733	8.41066	8.73153	8.69376	8.94164	8.14439	9.77153
Rs_01939.1	8.03817	9.36925	7.3959	6.53433	7.01804	7.31485	6.22637	7.27671
Rs_01940.1	7.67526	8.45524	7.54819	7.00247	6.80956	7.18447	7.11786	6.69639
Rs_01941.1	10.8098	11.7159	10.9347	11.4745	11.3557	11.1271	10.7532	10.6933
Rs_01942.1	5.11674	5.13412	4.45832	4.18521	5.40657	5.23604	4.93305	5.35552
Rs_01943.1	0	0	0	0	0	0	5.46246	7.8762
Rs_01944.1	0.491586	0	0	0	0.627569	0	0	0
Rs_01945.1	6.2267	7.13156	6.16065	5.94823	5.64519	5.86605	5.61522	5.85948
Rs_01947.1	10.2529	10.1168	9.20533	9.5229	9.49799	9.50756	9.68769	9.4803
Rs_01948.1	9.11891	9.49119	8.8537	8.95122	8.26335	8.84424	9.02053	9.06977
Rs_01949.1	10.4036	10.2076	9.80035	10.2203	10.2469	9.67878	10.1055	9.5588
Rs_01950.1	5.26119	5.45687	6.24799	5.9212	5.47887	6.07676	5.50219	6.77366
Rs_01951.1	9.62911	9.3584	9.54929	9.72594	9.93305	9.15397	9.81343	9.18739
Rs_01952.1	5.51282	4.37922	6.26484	6.14798	6.73033	5.4017	6.12821	5.71024
Rs_01953.1	8.68031	7.99566	8.36059	8.59281	8.49237	8.04819	8.51348	8.37482
Rs_01954.1	8.94205	8.77272	8.97897	8.80731	8.95209	9.13644	9.27108	8.80113
Rs_01955.1	3.31205	3.6503	4.16711	4.18521	3.87026	5.55029	4.37151	6.77366
Rs_01956.1	7.35581	7.54686	7.55163	7.98382	7.75662	7.78874	8.282	7.37916
Rs_01957.1	8.10138	8.21991	6.59305	7.41469	6.70794	6.79525	6.78892	7.52037
Rs_01958.1	11.4352	10.9092	10.6339	10.9474	10.5293	10.4509	10.4835	10.5022
Rs_01959.1	9.26029	11.2552	8.33289	9.55182	8.11527	8.88679	7.2752	8.92485
Rs_01960.1	8.02474	9.24653	7.24272	6.40372	6.84419	7.09051	6.40467	7.047
Rs_01961.1	9.48289	8.80325	8.48983	8.31503	8.42534	8.10936	8.80713	7.91082
Rs_01962.1	16.6257	16.4017	11.0449	11.7227	11.0751	10.502	9.49191	10.3015
Rs_01963.1	5.04759	4.25997	6.59971	6.62088	6.35145	8.19087	6.86708	7.52037
Rs_01964.1	7.11932	5.86367	8.06836	7.31437	7.59522	7.71193	8.69588	7.8762
Rs_01965.1	11.0657	9.14361	11.7083	11.5039	11.11	9.22203	11.1049	8.58235
Rs_01967.1	3.84776	2.92664	5.25002	5.43983	5.07457	5.7479	5.19791	4.57435
Rs_01968.1	3.62851	0	7.73513	7.86828	7.09481	4.71276	8.40762	6.52821
Rs_01969.1	5.48693	5.54453	6.75088	6.4798	7.14567	6.46163	6.78892	6.11837
Rs_01970.1	7.41535	8.26189	6.87679	7.51753	6.82351	7.01579	6.75643	6.23225
Rs_01971.1	7.22097	7.21942	7.95871	7.45294	7.34259	7.88984	7.60214	7.76706
Rs_01972.1	6.21886	4.77682	5.44004	6.02641	5.6294	5.47791	4.99006	5.99473
Rs_01973.1	6.66797	6.27592	6.26484	6.21629	6.56579	6.63806	6.48619	6.43614
Rs_01974.1	5.18274	3.6503	5.98874	6.00082	5.72168	7.20704	6.7399	8.39941
Rs_01975.1	5.13353	4.08391	5.23299	5.2788	5.31078	5.68499	6.17812	6.43614
Rs_01976.1	5.19877	5.4016	4.7005	4.6478	4.92732	4.27382	4.60839	4.88412
Rs_01977.1	0.491586	0.632531	0.920593	0	0.627569	1.71941	0	0
Rs_01978.1	6.95437	6.16965	5.77013	6.51638	6.4356	5.97524	6.29584	5.85948
Rs_01979.1	8.20028	8.98345	8.66508	9.11822	8.58536	8.40119	6.88221	8.10271
Rs_01980.1	8.47342	8.95653	8.58348	9.43485	8.98039	9.67069	8.50373	8.47076
Rs_01982.1	2.82575	2.92664	3.10259	2.75073	2.56185	3.34653	3.73467	3.63367
Rs_01983.1	4.83831	5.01641	0.532513	0	1.66895	3.34653	1.15783	3.63367
Rs_01984.1	3.8065	4.12998	0	1.71907	0	0	0	2.74546
Rs_01985.1	5.3356	4.03632	6.31424	5.23556	5.46113	6.57006	5.72003	7.27671
Rs_01986.1	7.0325	7.46385	7.51688	7.02803	7.15121	7.39566	8.00614	7.10795
Rs_01987.1	6.12127	6.74422	6.51068	6.90925	6.6852	6.34439	6.46623	5.35552
Rs_01988.1	9.75985	10.074	9.18112	8.97112	8.97415	9.2923	7.9134	8.85546
Rs_01989.1	7.16901	7.3321	7.95871	6.67042	7.42267	7.7737	7.39613	7.27671
Rs_01990.1	4.73212	3.12167	4.36763	2.75073	4.16138	5.23604	5.14869	2.74546
Rs_01992.1	1.7807	2.43356	0.920593	0	1.06345	1.71941	0	0
Rs_01993.1	9.09982	9.1224	8.53915	8.83654	8.42991	8.28932	8.06038	8.39941
Rs_01994.1	10.5175	10.7132	10.7089	11.1953	11.151	10.4557	10.7408	10.3653
Rs_01995.1	6.83632	6.39391	6.31424	6.62088	6.75237	5.7479	7.24039	6.61475
Rs_01996.1	5.43372	4.68721	5.87262	5.86557	5.58094	5.32125	6.38355	5.99473
Rs_01997.1	10.137	10.1521	7.69218	9.20763	7.33287	9.65025	8.1631	9.74299
Rs_01998.1	7.71204	6.81644	7.44847	7.74267	7.88854	7.78874	8.29337	7.72876
Rs_01999.1	4.6175	4.7177	4.42871	5.652	4.92732	5.23604	4.99006	5.54375
Rs_02000.1	9.87348	9.71833	10.1592	10.1019	10.1889	9.99955	9.65501	9.66402
Rs_02001.1	5.75981	4.65606	5.63409	6.12447	6.14476	6.02689	6.582	5.85948
Rs_02002.1	9.64603	9.97966	7.07133	6.92294	7.38554	6.63806	7.46812	7.10795
Rs_02003.1	5.64745	5.87724	0.532513	1.10173	0.627569	2.48182	1.79178	4.17936
Rs_02004.1	8.90953	9.7583	4.05534	3.99091	4.16138	3.34653	4.87371	6.52821
Rs_02005.1	0	1.40645	0	1.10173	0	0	0	0
Rs_02006.1	7.02353	7.43661	5.41005	7.0153	5.40657	6.02689	6.52528	7.72876
Rs_02008.1	6.20305	6.7368	7.14599	6.36412	5.84989	7.6638	6.40467	8.04154
Rs_02010.1	12.6037	12.3268	10.4601	11.0937	10.7138	11.2612	10.374	11.5045
Rs_02011.1	10.3503	12.023	8.37618	10.0731	10.0935	11.4992	7.89113	10.456
Rs_02012.1	7.05029	6.7368	6.84913	7.07784	6.99357	7.45342	6.60042	6.84701
Rs_02013.1	6.36814	7.23003	7.99451	9.28122	7.95342	8.87979	6.65432	8.21778
Rs_02015.1	6.32495	6.03084	6.57289	6.70253	7.18942	6.12495	6.83632	5.99473
Rs_02017.1	4.49297	4.37922	4.30384	4.50946	4.02315	3.34653	3.97952	2.74546
Rs_02018.1	0.491586	0.632531	0	0	0	0	0	0
Rs_02019.1	7.36294	6.99509	7.28463	7.87534	7.51153	7.68003	7.4979	6.69639
Rs_02020.1	7.40847	7.75963	6.66463	8.60984	6.0881	8.73978	6.48619	10.1504
Rs_02021.1	8.54573	7.47728	7.0423	7.65514	7.49854	7.50896	7.2752	7.22262
Rs_02022.1	9.36792	9.30292	9.54671	9.18508	9.53873	9.10074	9.59197	8.74468
Rs_02023.1	5.91347	5.89069	3.55025	4.09133	4.11676	2.48182	2.2307	4.88412
Rs_02025.1	9.59544	9.31793	9.39425	8.97441	9.37432	9.56983	8.88433	9.29615
Rs_02026.1	8.52997	9.0006	8.19464	7.14947	7.42725	7.18447	7.90602	7.97766
Rs_02027.1	6.66797	7.03195	4.88619	3.76631	5.6294	4.43543	5.04489	4.88412
Rs_02028.1	6.60317	6.63663	6.39299	5.652	6.0648	6.4236	6.36212	6.98337
Rs_02029.1	7.65215	9.09653	6.56611	6.38406	6.12236	6.46163	5.87938	6.43614
Rs_02030.1	4.70992	7.05004	7.48128	7.18399	7.3761	7.29393	6.446	6.69639
Rs_02031.1	0.491586	1.07078	3.55025	1.71907	1.06345	3.88343	2.2307	4.57435
Rs_02032.1	9.9921	9.78554	9.26308	9.72984	9.5618	9.44724	8.86922	8.99106
Rs_02033.1	7.30486	7.19253	7.54819	7.44347	8.26591	6.88195	7.66476	6.23225
Rs_02034.1	8.86751	8.05358	8.66825	8.57991	8.23753	8.70849	8.94686	9.06977
Rs_02035.1	4.49297	11.8179	8.24434	7.80314	9.70338	10.6637	11.0116	7.72876
Rs_02037.1	4.68736	3.29345	6.05805	5.14501	5.42498	4.09179	3.0682	3.63367
Rs_02038.1	7.3771	7.17616	7.68593	8.27289	7.94068	8.34125	7.71634	9.00715
Rs_02039.1	8.39902	8.34481	7.56189	8.06633	7.77468	7.33548	6.98394	7.32885
Rs_02040.1	1.14924	2.92664	0	2.15002	0.627569	2.48182	1.15783	0
Rs_02041.1	0	0	0.920593	0	0	0	1.15783	0
Rs_02042.1	6.35389	5.84998	6.93058	6.42312	6.878	6.12495	7.72477	7.047
Rs_02043.1	5.80241	7.01977	6.78048	6.88147	7.39958	7.39566	5.90925	7.22262
Rs_02044.1	3.189	0.632531	1.87919	2.97759	2.42214	2.97802	3.0682	2.74546
Rs_02045.1	7.48239	6.63663	7.63175	6.67042	7.67048	6.46163	7.68216	6.43614
Rs_02046.1	4.70992	5.04073	6.22234	6.02641	5.165	6.60446	5.87938	5.54375
Rs_02047.1	9.20479	9.66554	9.2756	9.50253	9.33712	9.83906	8.95404	9.61237
Rs_02048.1	8.21416	7.89919	8.57843	8.12674	8.93292	7.94458	7.5651	6.98337
Rs_02049.1	8.04705	8.60344	8.48085	9.09421	8.78926	8.55862	7.74146	7.42778
Rs_02050.1	7.14438	6.93147	7.24697	7.1141	7.20015	7.04113	6.83632	7.16643
Rs_02051.1	6.68515	6.34591	6.80948	7.09003	6.54068	8.58471	6.82069	8.66579
Rs_02052.1	5.43372	4.8336	5.03112	5.14501	5.46113	4.94528	6.36212	5.35552
Rs_02053.2	0.491586	1.07078	0	0	0	0	0	0
Rs_02054.1	6.0958	7.35167	7.05689	5.89365	6.24145	6.02689	5.72003	6.98337
Rs_02055.1	4.68736	5.36354	4.90781	4.58029	4.11676	5.47791	4.81181	4.88412
Rs_02056.1	6.20305	6.43118	6.57289	6.51638	6.54068	6.02689	7.02544	7.047
Rs_02057.1	2.65027	4.37922	3.55025	4.35643	2.09415	1.71941	1.79178	4.57435
Rs_02058.1	7.78023	8.8174	7.27219	7.32472	6.8713	7.75851	7.09205	7.16643
Rs_02059.1	9.27832	8.40226	9.20314	8.83654	8.6708	9.29757	9.01368	9.59118
Rs_02061.1	8.19029	7.09138	6.95155	7.3654	7.10627	7.78874	7.44791	8.16139
Rs_02062.1	4.54408	4.12998	5.5541	2.15002	5.29083	4.27382	4.08795	0
Rs_02063.1	7.76685	8.44389	8.0803	8.15602	8.18717	7.49069	7.2167	8.18987
Rs_02064.1	6.48391	5.52742	5.74633	6.07628	6.35145	5.80818	5.9953	5.35552
Rs_02065.1	8.41627	7.44575	8.20777	8.26753	8.5375	8.03564	8.98241	8.27205
Rs_02066.1	7.55271	7.77057	5.81658	5.14501	5.8769	5.14548	5.9953	6.11837
Rs_02067.1	4.38498	5.26376	4.30384	4.58029	3.75852	4.27382	4.28304	5.99473
Rs_02068.1	5.69345	6.83742	5.05068	5.58469	4.76331	5.86605	4.93305	5.85948
Rs_02069.1	10.2917	10.6966	10.0407	10.1391	9.98983	9.5611	8.68728	8.87312
Rs_02070.1	9.52086	9.95348	8.20559	7.75036	7.9181	7.04113	7.24039	7.16643
Rs_02071.1	10.3823	10.8403	9.74363	9.84398	9.75888	9.67474	10.1778	9.72365
Rs_02073.1	9.74627	9.10952	7.64469	7.31437	7.54979	7.18447	7.5077	8.07245
Rs_02074.1	5.43372	7.83805	5.83926	7.06555	6.30249	7.6474	6.446	6.61475
Rs_02075.1	6.71333	9.32413	3.80188	3.50017	3.01515	4.8337	2.2307	4.17936
Rs_02076.1	8.03594	8.58081	7.31731	7.49937	7.08327	7.22926	7.01174	7.60737
Rs_02077.1	12.0298	13.5779	11.0335	12.5925	11.4133	12.1777	9.88656	11.3803
Rs_02078.1	6.33224	6.95085	7.42991	7.27221	7.1948	6.70301	6.31827	7.22262
Rs_02079.1	5.35004	4.88824	5.4548	5.86557	5.47887	5.32125	5.84889	5.85948
Rs_02080.1	1.7807	1.07078	2.04444	2.15002	1.66895	1.71941	2.56678	0
Rs_02082.1	8.05148	9.23472	6.99764	7.49937	7.18402	7.84737	7.85322	8.39941
Rs_02084.1	9.87535	10.1681	8.21212	7.99683	8.4858	9.44249	8.96119	9.25632
Rs_02085.1	4.83831	7.4228	6.7628	6.62088	6.75237	9.40882	9.33573	7.10795
Rs_02086.1	5.86405	5.32445	6.46766	6.40372	5.94229	6.63806	6.17812	6.33779
Rs_02087.1	2.33911	2.92664	1.47808	1.71907	0.627569	1.71941	1.15783	0
Rs_02091.1	6.36814	6.22377	6.3853	6.65409	6.75965	7.37588	7.01174	7.10795
Rs_02092.1	2.08675	2.27857	3.65622	2.75073	2.80623	4.09179	2.83916	3.63367
Rs_02093.1	9.89024	9.52714	9.44873	10.1652	9.98905	9.87121	9.14498	9.74299
Rs_02094.1	6.64474	6.16965	6.48933	6.96325	6.80254	6.88195	6.63658	6.77366
Rs_02095.1	6.95437	5.54453	6.8713	7.39518	6.96867	7.13826	7.83778	7.22262
Rs_02096.1	6.17089	8.12072	7.36888	8.24591	7.49854	7.56244	6.67185	7.16643
Rs_02097.1	6.2345	4.65606	5.36388	5.04838	4.16138	5.23604	5.72003	2.74546
Rs_02098.1	5.91347	7.89919	4.95009	8.3958	5.14292	8.23546	5.90925	9.11501
Rs_02099.1	0	0.632531	1.2261	1.10173	0	0	0	0
Rs_02101.1	6.88668	6.67598	7.56189	7.13777	7.43181	6.98999	6.88221	6.9168
Rs_02103.1	8.16603	9.10521	7.8952	6.10058	7.45887	7.27269	7.59297	7.47482
Rs_02104.1	9.63576	10.2076	9.48423	9.78897	9.35404	9.02656	8.3489	8.07245
Rs_02106.1	6.56656	6.83046	6.48215	6.65409	6.42649	7.6308	6.85178	7.16643
Rs_02107.1	5.18274	5.22182	4.23709	5.14501	5.05105	3.88343	4.08795	5.54375
Rs_02108.1	7.1319	9.66359	8.35076	8.29937	8.38593	9.19406	7.8143	9.5368
Rs_02110.1	7.86307	7.86213	7.49205	7.86828	7.85837	7.72762	7.3092	6.61475
Rs_02111.1	4.35667	4.86118	3.24527	3.3461	3.19761	3.63981	2.2307	3.63367
Rs_02112.1	6.529	5.99395	6.53172	5.191	5.7365	5.47791	5.37955	5.13899
Rs_02113.1	4.54408	3.9871	5.10783	8.67602	4.82007	7.75851	4.45487	9.94022
Rs_02114.1	6.47735	6.03084	6.59305	6.2601	6.48032	6.17159	6.67185	5.13899
Rs_02116.1	7.48239	7.19253	6.89314	7.45294	7.32308	6.60446	7.26369	7.60737
Rs_02117.1	10.214	10.7584	7.23419	11.5152	7.13452	11.4598	6.582	11.5871
Rs_02118.1	6.21097	6.01865	0.920593	8.29937	0	8.54982	1.15783	9.18739
Rs_02119.1	6.87176	8.03856	6.61949	6.30261	6.94334	6.79525	7.06577	5.54375
Rs_02120.1	0.491586	0.632531	1.2261	1.10173	2.09415	1.71941	0	0
Rs_02121.1	7.18921	6.84434	6.71455	7.51753	7.07746	6.73442	7.8143	7.68942
Rs_02122.1	7.37358	7.73748	7.57546	7.02803	7.16223	7.6474	7.11786	7.42778
Rs_02123.1	4.51875	5.34413	5.94759	4.77403	5.90341	5.7479	6.34036	5.35552
Rs_02126.1	10.8611	11.271	9.56893	9.62903	9.45495	9.41368	9.49683	9.5588
Rs_02127.1	7.60479	8.12925	8.04172	7.75802	8.28367	7.81836	7.97117	7.42778
Rs_02128.1	6.138	7.0013	7.21264	6.82425	6.78838	7.01579	6.31827	7.047
Rs_02129.1	1.59929	1.07078	3.17569	2.97759	3.97397	2.97802	1.79178	0
Rs_02130.1	5.08258	4.55836	4.30384	5.61874	4.61077	5.7479	5.04489	6.84701
Rs_02131.1	5.74896	5.26376	6.48215	5.51408	6.02913	4.71276	5.33624	4.88412
Rs_02132.1	5.67063	6.38444	6.84353	5.2788	5.78007	6.70301	6.46623	7.68942
Rs_02133.1	7.13607	8.18214	6.54557	7.35534	6.47149	7.09051	6.38355	7.68942
Rs_02134.1	4.38498	5.59468	2.04444	4.77403	2.56185	4.43543	3.0682	7.42778
Rs_02136.1	9.86722	9.63192	8.88401	9.23258	8.9297	9.41368	8.70867	9.39727
Rs_02137.1	1.94183	0	1.69253	1.10173	1.39774	3.34653	0	0
Rs_02138.1	6.84653	4.45357	6.25643	6.34391	6.51512	8.07297	7.85322	8.32435
Rs_02139.1	0.857566	2.57351	1.2261	1.10173	0	2.97802	1.15783	0
Rs_02142.1	4.38498	7.81002	4.09357	3.63937	3.4342	4.71276	5.84889	4.57435
Rs_02143.1	5.5508	4.62423	5.6598	5.23556	5.6294	4.8337	4.99006	4.88412
Rs_02144.1	6.75731	7.09719	7.43364	7.94409	8.11811	7.59703	7.35332	7.10795
Rs_02145.1	6.25765	2.70107	2.32712	5.74742	2.56185	5.4017	2.2307	9.00715
Rs_02146.1	7.76416	8.15454	7.73513	6.88147	7.80663	7.37588	8.65239	7.76706
Rs_02147.1	7.0981	7.94501	7.65431	6.94994	7.22664	6.88195	7.68216	5.99473
Rs_02148.1	9.63059	8.80858	8.04903	10.7074	7.65885	10.479	7.61125	11.33
Rs_02149.1	6.47076	5.57815	6.52474	6.67042	6.80956	7.04113	6.446	5.35552
Rs_02150.1	8.46183	7.69979	7.92731	8.32022	8.18986	7.91747	8.76283	8.76374
Rs_02151.1	4.43999	3.21011	4.20253	4.27336	3.97397	4.8337	4.18879	2.74546
Rs_02152.1	2.90609	3.77152	3.70643	2.48142	3.75852	3.88343	4.18879	4.88412
Rs_02153.1	8.70999	8.47991	9.3525	9.56716	9.45831	8.94164	8.94686	8.49378
Rs_02154.1	5.46057	5.3827	6.09621	4.58029	6.07649	4.43543	5.50219	5.54375
Rs_02155.1	5.51282	6.09031	6.28975	6.05156	6.19927	6.17159	6.70628	6.52821
Rs_02157.1	7.48566	8.50417	7.82593	7.25065	7.69345	8.33101	7.19262	8.37482
Rs_02158.1	6.36103	6.23435	6.31424	6.17111	6.2518	7.01579	6.7399	6.33779
Rs_02159.1	3.53054	2.27857	4.36763	3.17358	4.57823	3.34653	4.74714	2.74546
Rs_02160.1	6.38225	8.60548	8.89758	9.24353	8.7145	10.0378	7.58374	9.30918
Rs_02161.1	2.33911	1.67858	0	10.8104	0	7.39566	0	11.0289
Rs_02162.1	2.82575	2.1049	0	6.58688	0.627569	3.63981	0	6.69639
Rs_02163.1	7.61379	6.96363	7.42991	7.54435	7.74567	7.27269	7.89859	6.84701
Rs_02164.1	7.0809	8.25411	8.78674	8.57124	8.37886	6.6709	7.62931	6.23225
Rs_02165.1	6.62114	7.45483	6.90931	6.00082	7.20015	6.46163	7.20471	4.17936
Rs_02166.1	6.05234	5.96882	5.88357	6.10058	6.38005	6.85363	6.78892	7.10795
Rs_02167.1	2.45045	3.02745	6.70223	4.83323	7.31323	7.11458	5.75334	7.80436
Rs_02168.1	6.50985	6.74422	7.43736	7.75802	7.55816	7.83294	7.5077	7.8762
Rs_02170.1	9.65332	11.438	9.62547	9.33342	9.69771	8.66024	8.8229	7.94462
Rs_02171.1	8.42652	9.48788	8.56829	7.40496	8.93934	7.27269	8.49883	8.64538
Rs_02172.1	7.50514	8.00496	7.93259	8.00972	8.33814	8.47742	7.97117	8.80113
Rs_02173.1	5.68209	6.04294	8.53046	9.37635	8.90203	9.72251	7.95695	9.93182
Rs_02174.1	8.18426	8.03554	8.18803	8.49079	8.47258	8.4493	7.92806	7.97766
Rs_02175.1	0.857566	0	0.532513	1.10173	0	0	0	0
Rs_02176.1	2.45045	3.51795	0.920593	1.10173	1.89716	1.71941	2.56678	0
Rs_02177.1	8.35855	9.26213	8.26751	8.27822	8.59556	8.73978	8.07363	8.44737
Rs_02178.1	8.15374	8.65949	7.93259	8.28354	8.03662	8.13313	8.19376	7.52037
Rs_02179.1	1.7807	2.1049	3.02559	2.15002	1.06345	1.71941	1.79178	3.63367
Rs_02180.1	6.51626	6.48535	6.32231	5.58469	6.31241	6.53481	6.446	5.85948
Rs_02181.1	7.05029	7.52547	6.95675	6.96325	6.6621	7.13826	7.20471	7.94462
Rs_02182.1	6.138	5.90401	6.18741	6.44226	6.4356	6.38454	6.77276	6.23225
Rs_02183.1	7.08522	7.76693	6.91466	6.51638	6.7004	7.50896	6.75643	7.64898
Rs_02184.1	5.69345	5.26376	5.97856	5.43983	5.67627	6.90973	6.61861	6.33779
Rs_02185.1	7.52117	7.75596	6.72676	7.10211	6.78838	7.47217	6.91202	7.10795
Rs_02186.1	6.28044	7.7958	5.68506	8.73542	6.24145	8.38148	6.2499	8.42359
Rs_02187.1	7.90766	8.7191	7.40733	6.63758	6.83733	7.39566	7.4979	7.32885
Rs_02188.1	3.189	2.27857	3.65622	1.10173	2.42214	3.34653	2.56678	4.57435
Rs_02189.1	6.05234	7.14284	5.26684	5.54981	5.84989	5.04885	5.14869	6.61475
Rs_02190.1	5.96126	6.07861	6.61293	5.68451	6.42649	6.49869	7.26369	6.33779
Rs_02191.1	8.33517	8.33992	8.11789	8.44408	8.25308	8.6438	7.76615	8.39941
Rs_02192.1	9.51607	11.272	9.30033	9.81674	9.48269	8.62716	8.43867	8.27205
Rs_02193.1	8.64564	8.83837	7.25963	7.02803	6.93694	7.6308	7.05245	7.42778
Rs_02194.1	3.05447	1.07078	3.93417	2.48142	1.89716	5.14548	3.73467	5.35552
Rs_02195.1	6.38225	7.58457	5.01128	5.191	5.18675	5.61921	5.14869	4.88412
Rs_02196.1	8.09068	8.85732	8.00458	8.14438	8.06918	8.09734	8.1631	8.49378
Rs_02197.1	14.9869	14.5276	10.5798	11.7513	11.2714	10.7849	10.1732	10.9644
Rs_02198.1	8.44681	8.21457	8.12483	7.70354	7.59522	7.6638	7.74974	6.98337
Rs_02199.1	7.14023	8.53017	6.99259	7.72714	6.35145	7.78874	6.38355	7.72876
Rs_02200.1	6.68515	6.85123	7.69218	8.47229	7.64321	7.33548	7.05245	5.99473
Rs_02201.1	10.8	11.725	11.1284	11.3311	11.7617	11.8297	12.0653	11.3236
Rs_02204.1	4.41275	3.21011	4.39849	4.83323	3.97397	2.48182	4.53367	5.35552
Rs_02205.1	7.3196	7.5887	6.72676	7.66332	7.1948	7.43442	7.3092	8.04154
Rs_02206.1	10.2861	9.65475	9.43577	9.7376	9.57526	9.15397	9.7673	9.05437
Rs_02207.1	6.69649	7.97372	6.57289	6.42312	6.053	6.90973	6.91202	6.9168
Rs_02208.1	11.4432	10.6529	11.21	10.8305	10.9677	8.88679	9.83109	6.52821
Rs_02209.1	7.60178	9.88208	5.25002	6.28151	6.32227	6.02689	6.29584	5.99473
Rs_02210.1	5.06519	5.3827	5.44004	4.09133	4.70421	5.97524	5.50219	6.11837
Rs_02211.1	6.86172	6.56297	6.8713	7.21771	7.2883	7.06603	7.3092	6.84701
Rs_02212.1	6.97779	7.28197	7.86789	8.20166	7.68583	9.58283	8.88433	9.93182
Rs_02213.1	2.74068	3.44693	3.37509	2.48142	3.28086	3.34653	3.59465	0
Rs_02214.1	9.16147	9.54213	9.52502	10.3501	9.60383	9.98982	10.2871	11.0523
Rs_02215.1	5.99838	5.17864	4.05534	4.35643	4.47595	2.48182	5.04489	3.63367
Rs_02216.1	6.89162	8.16288	4.95009	5.51408	5.02714	5.23604	4.87371	5.35552
Rs_02217.1	12.3366	14.4122	10.316	12.5874	11.1869	11.2091	9.43915	10.7941
Rs_02218.1	7.40156	8.19574	6.80373	6.7798	6.878	6.02689	6.40467	6.77366
Rs_02219.1	5.32103	6.85123	4.33608	6.23836	4.32723	5.32125	5.04489	5.85948
Rs_02220.1	1.14924	1.90743	1.47808	1.10173	1.06345	2.48182	1.15783	5.13899
Rs_02221.1	10.4348	11.5031	9.88043	10.3665	10.3797	10.4271	10.2913	10.3901
Rs_02222.1	9.15326	9.16451	8.30465	8.85451	8.70887	8.24639	7.73314	8.53874
Rs_02223.1	9.66274	10.2635	8.55122	8.70404	8.53961	8.9007	9.14184	9.18739
Rs_02224.1	10.2428	12.4056	9.43204	9.84398	8.77677	10.9174	10.7198	9.88905
Rs_02225.1	7.96738	9.581	7.38823	7.93736	7.32308	8.75517	9.82914	7.94462
Rs_02226.1	0	3.02745	0	1.71907	0	0	1.15783	0
Rs_02227.1	0	1.07078	0	1.10173	0	0	0	0
Rs_02230.1	8.65874	10.1346	8.22294	8.59709	8.01854	7.61401	8.44378	7.047
Rs_02231.1	6.74644	7.78504	6.12418	5.14501	5.72168	6.07676	5.87938	6.43614
Rs_02232.1	2.33911	2.70107	0.532513	1.71907	1.06345	0	0	3.63367
Rs_02233.1	12.1193	11.4411	10.4895	11.3641	10.8728	10.9019	11.0278	11.001
Rs_02234.1	5.15012	4.86118	3.93417	4.8901	4.51086	3.88343	3.43958	4.88412
Rs_02235.1	5.85396	5.01641	4.6242	7.17257	4.90124	7.25114	4.45487	8.00995
Rs_02237.1	7.8756	8.54087	7.87614	7.69558	8.07794	8.31032	8.2297	7.8762
Rs_02238.1	7.2937	6.91183	7.02757	6.90925	6.55747	7.49069	6.94122	7.32885
Rs_02239.1	7.70082	7.0679	9.27872	9.15058	8.73124	7.56244	7.89113	6.43614
Rs_02240.1	4.64116	5.15655	4.48732	4.09133	4.54494	5.55029	5.24551	4.88412
Rs_02241.1	9.23329	9.44067	8.56998	8.93442	8.41616	8.90761	8.29337	7.97766
Rs_02242.1	10.7539	11.0619	10.398	10.1551	10.565	9.93004	10.3082	9.58047
Rs_02243.1	4.85864	5.24294	5.79354	5.83693	5.91649	6.12495	6.22637	5.99473
Rs_02244.1	2.08675	2.27857	3.80188	2.75073	2.91447	4.71276	4.18879	4.57435
Rs_02245.1	7.14438	6.59618	6.65827	6.53433	6.52369	6.17159	5.75334	6.52821
Rs_02246.1	6.86172	5.24294	5.70988	6.00082	6.78125	4.43543	5.72003	5.13899
Rs_02247.1	8.23957	7.81708	6.88226	7.63032	7.73832	7.35582	7.80638	6.77366
Rs_02248.1	7.72039	6.56297	7.61214	7.43394	7.66661	7.31485	8.0802	7.94462
Rs_02249.1	5.11674	5.32445	5.86159	6.21629	6.0881	6.38454	6.50586	5.85948
Rs_02250.1	2.21844	0.632531	3.80188	2.48142	2.26745	4.43543	3.26581	2.74546
Rs_02251.1	4.99346	5.01641	5.26684	5.14501	5.5137	5.47791	5.37955	4.17936
Rs_02252.1	8.60409	7.71498	8.56998	8.63085	8.50541	8.6684	8.51834	9.00715
Rs_02253.1	6.98243	5.9172	6.82661	6.67042	6.9045	6.12495	5.75334	4.17936
Rs_02254.1	7.2327	7.42742	7.02262	6.90925	7.41808	7.25114	7.67348	6.69639
Rs_02255.1	6.20305	7.91243	7.2805	7.31437	6.39881	9.03289	6.31827	8.24517
Rs_02256.1	8.9144	10.9981	9.07644	9.85831	9.07381	10.3506	8.43354	9.4453
Rs_02257.1	7.6257	7.81708	8.13632	7.71932	8.15719	7.35582	6.82069	7.10795
Rs_02258.1	6.52265	5.86367	6.68355	6.10058	6.36105	6.63806	6.04994	6.52821
Rs_02259.1	8.71836	9.68785	8.95581	9.6783	9.02182	9.16554	7.94978	8.64538
Rs_02261.1	8.57213	8.45524	8.78089	8.36102	8.69945	8.505	8.5328	8.49378
Rs_02262.1	6.10434	7.47728	7.72299	7.31437	7.44991	7.87582	8.22377	7.64898
Rs_02263.1	7.45595	6.19154	6.94634	7.64691	7.31816	7.74315	6.77276	7.32885
Rs_02264.1	6.49044	6.9184	6.51068	6.38406	6.75237	6.4236	7.05245	6.61475
Rs_02265.1	5.40636	5.3045	4.99117	5.14501	4.82007	6.57006	6.52528	7.37916
Rs_02266.1	5.78127	6.84434	6.02875	6.2601	5.40657	7.35582	5.75334	7.76706
Rs_02267.1	7.50836	8.31271	7.58556	8.40559	7.83101	8.14486	8.19981	8.78256
Rs_02268.1	7.66375	7.62132	8.23368	7.0153	6.27229	8.43981	8.34344	8.87312
Rs_02269.1	8.21809	8.21991	8.5495	8.27822	8.43218	8.13313	8.22377	7.56453
Rs_02270.1	4.73212	3.9871	4.65008	4.94481	5.44317	5.61921	5.24551	4.57435
Rs_02271.1	7.19322	7.64531	7.20393	6.55206	6.9045	7.11458	6.582	6.77366
Rs_02272.1	3.05447	4.12998	6.86579	4.35643	8.37886	5.61921	8.81109	6.9168
Rs_02273.1	0	0	0.920593	1.10173	0.627569	0	0	0
Rs_02274.1	3.58035	3.6503	4.45832	2.97759	4.36587	3.63981	5.33624	3.63367
Rs_02277.1	4.87869	4.65606	9.74137	9.43724	10.1374	10.3069	10.4227	9.33491
Rs_02278.1	6.27288	6.42195	8.44803	8.02249	8.24273	8.34125	8.64354	8.32435
Rs_02279.1	7.63751	7.32717	7.91134	7.54435	8.25822	7.74315	8.41284	8.00995
Rs_02280.1	7.19322	9.28012	8.43692	8.62667	9.19278	8.23546	7.82999	7.80436
Rs_02281.1	7.12772	7.61729	8.21429	8.65976	8.39763	7.74315	6.50586	7.80436
Rs_02284.1	11.923	12.5226	10.118	12.4853	11.7613	10.8897	10.2885	12.6394
Rs_02286.1	5.01173	3.71218	6.09621	5.47743	4.57823	6.21677	5.14869	6.52821
Rs_02287.1	8.9468	8.76727	8.73477	8.71195	8.89213	8.47742	8.74638	8.42359
Rs_02288.1	7.0591	6.07861	7.28463	7.39518	7.58297	7.6474	8.09327	7.10795
Rs_02289.1	6.03457	5.28427	5.98874	6.49821	6.57407	6.4236	6.38355	6.23225
Rs_02290.1	5.64745	5.82218	5.94759	5.71631	5.86346	6.34439	6.15338	7.16643
Rs_02291.1	7.57438	7.39477	8.09922	8.02249	7.95975	7.45342	7.94978	7.47482
Rs_02292.1	8.12884	7.81002	8.11091	7.83245	7.89516	7.71193	7.99225	8.00995
Rs_02293.1	7.49868	7.20873	8.16353	7.85406	8.08374	8.25725	8.282	7.10795
Rs_02294.1	5.23032	4.8336	4.88619	5.77788	5.05105	5.32125	4.99006	4.17936
Rs_02296.1	10.8529	10.6918	8.30057	8.28884	8.10959	8.68457	8.58923	9.37265
Rs_02298.1	7.49868	7.46834	8.12483	7.9707	8.29623	8.16805	8.24735	8.32435
Rs_02299.1	2.74068	1.90743	3.93417	2.15002	2.42214	4.58075	2.56678	4.17936
[truncated: 7,701 more rows]

## Sheet: Paralogous
	PDB_1dpi	PDB_3dpi	PB1_1dpi	PB1_3dpi	Tetep_1dpi	Tetep_3dpi	TP309_1dpi	TP309_3dpi
Rs_00141.1	5.19877	5.43868	6.06768	6.30261	6.28243	6.4236	6.85178	6.9168
Rs_11845.1	4.54408	5.20039	5.26684	5.04838	5.6294	5.92168	5.9953	6.33779
Rs_00142.1	6.00752	5.99395	6.37758	5.32077	6.0881	5.86605	5.50219	5.54375
Rs_11846.1	5.89391	6.34591	6.07725	5.191	5.92945	5.04885	4.99006	0
Rs_00143.1	1.39174	1.07078	1.2261	2.48142	1.66895	1.71941	1.79178	2.74546
Rs_11847.1	0.491586	1.40645	0.920593	1.71907	2.42214	0	2.56678	2.74546
Rs_00144.1	3.31205	3.58564	2.04444	2.48142	3.87026	3.63981	3.0682	3.63367
Rs_11848.1	3.62851	3.77152	2.94424	3.63937	3.50516	3.63981	4.87371	2.74546
Rs_00145.1	4.6175	4.7177	5.01128	5.191	5.22929	5.47791	5.9953	4.88412
Rs_11849.1	4.97495	5.75026	5.06999	5.652	5.53081	5.14548	6.31827	5.13899
Rs_00146.1	2.33911	0.632531	2.85803	1.10173	3.01515	2.97802	2.56678	2.74546
Rs_11850.1	0	0	0	0	0	0	0	0
Rs_00148.1	4.49297	4.12998	5.19833	4.35643	4.51086	4.43543	4.81181	5.35552
Rs_11852.1	3.1233	3.51795	4.01607	3.88298	2.26745	3.34653	4.81181	4.17936
Rs_00149.1	0	0	0	0	0	0	0	0
Rs_11853.1	3.31205	2.81826	3.37509	3.17358	3.69923	2.97802	2.56678	0
Rs_01231.1	3.62851	4.41687	4.27085	1.10173	3.50516	2.48182	3.0682	0
Rs_11404.1	2.82575	3.44693	3.31164	3.17358	3.10926	3.34653	1.79178	3.63367
Rs_01232.1	0.857566	1.67858	0.920593	5.94823	3.75852	5.04885	2.2307	7.72876
Rs_11405.1	1.59929	1.40645	1.69253	2.48142	1.06345	0	2.2307	0
Rs_01233.1	3.88788	3.77152	3.17569	2.97759	2.09415	4.27382	3.43958	4.17936
Rs_11406.1	0	0	0	0	0	0	0	0
Rs_01234.1	0	0.632531	0.532513	0	0	0	0	2.74546
Rs_11408.1	0	0	0.920593	0	0	0	0	0
Rs_01236.1	2.82575	3.02745	3.80188	3.50017	3.4342	2.48182	1.79178	0
Rs_11409.1	3.42543	3.37223	2.66843	2.97759	2.68921	0	1.79178	0
Rs_01237.1	0	0	0.532513	0	0	0	0	0
Rs_11411.1	0	0	0.532513	0	0	0	0	0
Rs_01238.1	5.69345	6.95085	5.94759	4.6478	5.02714	5.55029	5.7859	5.54375
Rs_11412.1	3.1233	2.81826	3.55025	1.10173	2.42214	2.97802	3.26581	0
Rs_01240.1	3.25184	2.92664	3.10259	2.75073	2.56185	4.27382	2.83916	4.17936
Rs_11413.1	2.33911	2.27857	2.56338	2.15002	0.627569	2.48182	1.79178	3.63367
Rs_01241.1	0	0	0	0	0	0	0	0
Rs_11414.1	1.14924	0	1.87919	1.10173	0.627569	3.63981	2.2307	2.74546
Rs_01243.1	4.10765	5.72046	4.42871	5.191	3.97397	5.23604	3.73467	4.17936
Rs_11416.1	4.26825	6.35564	4.27085	5.36156	4.32723	4.71276	4.18879	4.88412
Rs_01246.1	0	0	0	0	0	0	0	0
Rs_11417.1	5.95183	6.49419	6.28149	6.63758	6.70794	6.34439	6.46623	6.84701
Rs_01248.1	0	0.632531	1.2261	0	0	0	0	0
Rs_11419.1	0	0	0	0	0	0	0	0
Rs_01249.1	1.94183	2.70107	2.56338	2.97759	3.28086	1.71941	2.56678	3.63367
Rs_11421.1	3.189	3.12167	4.48732	3.50017	3.69923	4.09179	3.59465	3.63367
Rs_01251.1	0	0	0.532513	1.10173	0.627569	0	0	0
Rs_11422.1	0	0.632531	0.532513	0	0.627569	0	0	4.17936
Rs_01254.1	0	0	0.532513	0	0	0	0	0
Rs_11426.1	1.39174	0.632531	0	1.71907	1.66895	0	1.79178	2.74546
Rs_01256.1	0.491586	0	0.920593	1.10173	0	0	1.79178	2.74546
Rs_11427.1	1.94183	1.90743	2.04444	1.10173	1.66895	0	1.15783	0
Rs_01258.1	0	0	0.532513	0	0	0	0	0
Rs_11429.1	2.98218	2.57351	2.19269	1.71907	2.56185	2.48182	2.83916	0
Rs_02348.1	7.08952	8.63173	7.5204	6.80959	7.30828	7.54484	7.57445	7.52037
Rs_10901.1	4.07327	5.13412	5.05068	3.63937	3.57279	4.8337	4.67943	5.35552
Rs_02349.1	0	0	0	0	0.627569	1.71941	0	0
Rs_10900.1	0.491586	0	0	0	1.06345	2.48182	0	2.74546
Rs_02351.1	5.01173	5.9172	4.95009	6.10058	4.44018	5.55029	5.50219	6.11837
Rs_10899.1	4.87869	5.99395	5.12639	5.191	4.76331	4.71276	3.86228	4.57435
Rs_02352.1	5.39249	5.49258	5.94759	5.2788	5.20818	4.43543	5.33624	3.63367
Rs_10897.1	4.3278	5.13412	2.45008	2.48142	2.80623	1.71941	2.56678	3.63367
Rs_02355.1	3.58035	4.48935	4.59784	3.50017	3.4342	5.32125	4.18879	4.17936
Rs_10896.1	7.66086	9.35477	7.41866	6.9365	6.77409	7.50896	7.65598	7.16643
Rs_02356.1	3.189	2.43356	3.31164	3.63937	3.69923	2.97802	2.83916	0
Rs_10894.1	0	0	0	0	0	0	0	0
Rs_02372.1	6.33949	6.03084	5.5541	5.36156	5.38791	4.58075	4.67943	5.13899
Rs_10892.1	6.10434	6.00635	6.45303	6.38406	6.18853	5.23604	5.50219	5.99473
Rs_02373.1	1.14924	0.632531	1.69253	2.15002	3.81547	1.71941	0	0
Rs_10890.1	0.491586	0.632531	0	0	0	0	0	0
Rs_02375.1	0	0	0	0	0	0	0	0
Rs_10889.1	8.96684	8.52802	8.12713	7.67145	8.23753	8.10936	7.85322	7.37916
Rs_02376.1	0.491586	0	0.532513	0	2.09415	0	0	0
Rs_10888.1	0.491586	0	0	1.10173	0.627569	0	0	0
Rs_02377.1	1.94183	2.57351	3.93417	2.48142	3.28086	2.97802	3.97952	4.57435
Rs_10886.1	0	0	1.47808	0	0.627569	0	1.15783	2.74546
Rs_02378.1	2.08675	1.07078	3.60421	2.75073	2.42214	3.63981	2.83916	2.74546
Rs_10884.1	0.857566	1.40645	1.69253	0	1.66895	1.71941	0	0
Rs_02380.1	5.70472	5.62716	5.97856	6.17111	6.23102	5.55029	6.04994	5.85948
Rs_10883.1	4.56897	4.34055	5.37944	5.2788	5.29083	5.23604	4.81181	5.54375
Rs_02381.1	7.24434	7.56793	6.91466	7.22877	7.49419	6.57006	7.3092	6.11837
Rs_10882.1	7.4626	8.10061	6.94111	7.49937	7.56233	5.97524	7.72477	6.61475
Rs_02382.1	4.56897	3.21011	4.05534	3.88298	3.97397	4.27382	2.2307	4.57435
Rs_10881.1	3.53054	4.17463	2.45008	2.97759	3.50516	1.71941	0	0
Rs_02383.1	6.41007	6.06682	6.31424	6.86738	6.24145	4.09179	5.19791	4.17936
Rs_10879.1	0.491586	1.40645	0.920593	1.10173	0	0	1.79178	0
Rs_02384.1	6.19507	5.47484	5.36388	6.12447	6.02913	6.17159	6.20244	6.43614
Rs_10878.1	7.80925	7.21942	6.83227	7.60506	7.82755	7.01579	7.62031	6.98337
Rs_02385.1	5.48693	5.61101	6.56611	6.23836	5.90341	5.92168	4.45487	5.71024
Rs_10877.1	5.15012	5.52742	6.32231	6.21629	5.66082	6.12495	4.53367	4.17936
Rs_02386.1	5.02977	4.12998	4.97078	5.83693	5.18675	5.4017	4.18879	4.88412
Rs_10876.1	4.43999	4.48935	4.36763	4.94481	4.67373	3.63981	3.97952	4.88412
Rs_02387.1	0	0	0	0	0	0	0	0
Rs_10875.1	3.88788	3.12167	3.17569	3.63937	3.4342	2.97802	2.2307	2.74546
Rs_02388.1	4.20614	4.74756	5.67248	4.18521	4.76331	5.61921	4.37151	6.69639
Rs_10870.1	7.85044	10.0131	6.93058	6.38406	5.92945	7.20704	8.0802	8.00995
Rs_02399.1	0.491586	0	0	1.71907	0	0	0	0
Rs_11058.1	0	0	0	0	0	0	0	0
Rs_02399.1	0.491586	0	0	1.71907	0	0	0	0
Rs_11807.1	0	0	0	0	0	0	0	0
Rs_02400.1	7.3196	8.10926	7.46679	7.63032	7.49854	7.37588	7.09205	7.84073
Rs_11059.1	0	0	0	0	0	0	0	0
Rs_02400.1	7.3196	8.10926	7.46679	7.63032	7.49854	7.37588	7.09205	7.84073
Rs_11806.1	1.14924	0	2.04444	1.10173	1.39774	2.97802	0	3.63367
Rs_02401.1	1.14924	0	2.04444	1.71907	2.56185	0	2.2307	3.63367
Rs_11060.1	0	0	0	0	0	0	0	0
Rs_02401.1	1.14924	0	2.04444	1.71907	2.56185	0	2.2307	3.63367
Rs_11805.1	0	0	0	0	0	0	0	0
Rs_02405.1	0	0.632531	0.532513	0	1.39774	0	0	0
Rs_11065.1	0.857566	1.07078	1.47808	1.71907	1.89716	0	0	2.74546
Rs_02407.1	1.94183	2.27857	1.87919	1.10173	3.19761	1.71941	2.2307	0
Rs_11066.1	0	0	0	0	0	0	0	0
Rs_02408.1	2.33911	2.81826	4.20253	4.18521	3.50516	5.47791	2.56678	4.17936
Rs_11068.1	4.38498	4.7177	6.17854	6.44226	5.84989	6.63806	5.04489	5.13899
Rs_02409.1	0	0	0	0	0	0	0	0
Rs_11069.1	2.82575	2.43356	1.2261	0	1.06345	0	0	0
Rs_02410.1	5.21463	5.90401	5.42512	10.0576	5.7365	7.95794	5.54086	9.49178
Rs_11070.1	4.85864	5.32445	5.42512	8.54492	5.44317	6.79525	5.90925	8.34981
Rs_02411.1	3.76401	3.9871	3.80188	3.50017	3.57279	4.27382	3.0682	4.57435
Rs_11071.1	1.7807	3.02745	1.69253	0	1.39774	1.71941	1.15783	2.74546
Rs_02412.1	5.68209	5.87724	5.99885	5.54981	5.5137	5.7479	5.33624	6.23225
Rs_11072.1	5.97063	6.48535	6.28975	5.652	6.09961	6.34439	5.57852	6.33779
Rs_02415.1	3.42543	4.03632	5.03112	4.43497	4.84764	4.58075	3.43958	4.57435
Rs_11073.1	0	0	1.47808	1.10173	0	0	1.15783	0
Rs_02418.1	8.26073	8.29765	8.54088	7.99034	7.87856	8.5231	7.52709	7.52037
Rs_11082.1	7.698	8.2593	8.03437	7.335	7.42267	7.86167	7.09205	7.32885
Rs_02421.1	5.11674	5.01641	5.82797	5.83693	6.19927	6.30309	6.48619	5.54375
Rs_11084.1	5.04759	5.69003	5.93712	5.94823	6.07649	5.97524	6.42548	6.43614
Rs_02422.1	0	0	0	0	0	0	0	0
Rs_11085.1	5.24584	4.30083	6.08676	4.77403	5.58094	5.23604	5.54086	5.85948
Rs_02424.1	3.31205	3.88333	1.47808	2.48142	1.89716	0	0	0
Rs_11087.1	3.72024	4.21793	0.920593	1.71907	1.66895	2.48182	1.15783	2.74546
Rs_02427.1	6.24998	0	5.80511	4.43497	5.53081	3.63981	4.45487	0
Rs_11090.1	6.18706	4.30083	4.99117	4.09133	5.27061	3.88343	5.04489	2.74546
Rs_02429.1	8.37629	8.59114	8.53221	8.708	8.68232	8.04819	8.08675	6.69639
Rs_11096.1	8.33698	8.77635	8.57843	8.58422	8.55223	8.16805	7.99921	7.047
Rs_03337.1	0	1.07078	0.532513	1.10173	0	0	0	0
Rs_11517.1	2.08675	2.57351	1.47808	2.75073	2.09415	0	0	0
Rs_03342.1	11.1243	12.1398	11.0323	10.8796	10.7707	10.9361	11.7325	10.6682
Rs_11623.1	10.8299	11.5897	10.8683	10.8893	10.657	11.2985	11.6112	11.789
Rs_03343.1	4.66445	3.44693	4.99117	4.18521	3.50516	3.63981	3.97952	5.13899
Rs_11624.1	7.0591	6.35564	6.46766	6.36412	6.02913	5.7479	6.86708	6.84701
Rs_03345.1	9.20876	10.739	6.21368	7.79572	7.03612	5.55029	5.9385	6.84701
Rs_11625.1	9.14397	10.2499	7.20393	8.01612	7.74567	6.02689	6.63658	6.84701
Rs_03347.1	6.34671	6.60436	5.62106	5.43983	5.59728	6.53481	5.72003	6.23225
Rs_11626.1	5.40636	5.83615	5.31618	5.54981	4.73406	5.7479	5.37955	4.57435
Rs_03348.1	7.4324	7.78144	5.23299	2.75073	5.72168	4.27382	5.9953	3.63367
Rs_11627.1	7.61379	7.67669	5.62106	2.75073	6.6852	4.27382	6.582	4.17936
Rs_03349.1	10.3704	10.9989	9.66091	11.5863	9.59877	8.09734	7.62031	7.32885
Rs_11628.1	11.2542	11.7735	10.9679	12.5831	10.6369	9.66662	8.99639	9.0388
Rs_03350.1	5.91347	5.86367	8.44618	7.29344	8.57921	7.72762	8.67864	6.77366
Rs_11629.1	4.87869	4.62423	7.60884	5.86557	7.67433	7.06603	7.78238	5.35552
Rs_03351.1	7.94141	8.21991	7.04718	7.41469	6.85102	7.88984	7.02544	7.8762
Rs_11630.1	7.70644	7.47282	6.48933	7.34521	6.74506	7.33548	6.52528	8.00995
Rs_03352.1	6.24998	8.78897	3.49419	4.35643	2.80623	4.09179	3.0682	3.63367
Rs_11631.1	6.00752	8.25151	3.24527	4.18521	3.10926	4.43543	2.56678	4.57435
Rs_03353.1	3.53054	5.45687	5.98874	5.89365	5.31078	6.26058	5.61522	6.52821
Rs_11632.1	3.96492	6.3653	6.22234	6.74939	6.14476	7.18447	5.61522	7.72876
Rs_03354.1	0.491586	0.632531	0	0	1.06345	0	1.79178	0
Rs_11633.1	0	0	0	0	0	0	0	0
Rs_03356.1	10.1831	11.2908	9.2216	7.49937	8.65333	7.83294	8.77099	7.52037
Rs_11635.1	9.76255	10.6588	8.50054	6.82425	8.05447	7.37588	8.19981	6.61475
Rs_03357.1	2.55382	1.40645	2.04444	0	1.66895	0	0	0
Rs_11636.1	5.06519	2.57351	6.26484	3.76631	5.8769	3.88343	5.50219	2.74546
Rs_03360.1	2.33911	1.40645	0	1.10173	1.06345	0	1.79178	0
Rs_11639.1	0	0	0	0	0	0	0	0
Rs_03361.1	1.39174	0	1.87919	2.15002	2.26745	1.71941	0	2.74546
Rs_11640.1	1.7807	0.632531	2.04444	1.71907	2.09415	0	0	0
Rs_03363.1	6.17089	6.57135	6.05805	5.97477	5.56442	5.61921	5.65101	4.57435
Rs_11642.1	5.8438	6.10192	5.93712	5.71631	5.7365	5.97524	5.46246	5.13899
Rs_03364.1	9.33656	8.92421	7.90329	7.94409	7.18942	9.74582	6.91202	8.37482
Rs_11643.1	10.212	9.97888	9.26308	9.33598	8.76597	10.7736	8.55658	9.45706
Rs_03366.1	2.90609	4.34055	0	0	0	0	0	0
Rs_11645.1	0	0.632531	0	0	0	0	0	0
Rs_03369.1	1.14924	2.1049	1.2261	10.1767	0.627569	7.47217	1.15783	9.51446
Rs_11648.1	1.59929	2.70107	0	10.4669	1.06345	7.87582	1.15783	9.94022
Rs_03370.1	7.00996	8.16564	6.83227	8.13852	7.28326	9.39414	7.09205	8.70577
Rs_11649.1	7.11087	7.92555	6.42332	5.71631	6.04111	6.26058	7.54622	8.42359
Rs_03371.1	3.92691	1.90743	4.20253	4.09133	4.6426	1.71941	2.2307	2.74546
Rs_11650.1	3.05447	2.1049	3.24527	2.75073	2.91447	3.34653	1.79178	0
Rs_04283.1	4.6175	5.26376	5.90523	6.02641	6.19927	7.09051	6.0765	7.10795
Rs_11838.1	0	0	0	0	0	0	0	0
Rs_04284.1	0.491586	0	0	1.10173	0.627569	0	0	2.74546
Rs_11837.1	0	0	0	0	0	0	0	0
Rs_04285.1	0	0.632531	0	0	0	0	1.15783	0
Rs_11836.1	0	0	0	0	0	0	0	0
Rs_04286.1	0.491586	0	0.532513	0	0.627569	2.97802	0	3.63367
Rs_11835.1	0	0	0	0	0	0	0	0
Rs_04472.1	0.491586	1.40645	0.532513	1.71907	0	0	0	0
Rs_11893.1	0	0	0	0	0	0	0	0
Rs_04473.1	5.09976	2.57351	0.532513	1.10173	3.10926	1.71941	0	0
Rs_11892.1	0	0	0	0	0	0	0	0
Rs_04474.1	4.66445	5.75026	3.31164	4.43497	3.92305	5.23604	5.9953	6.43614
Rs_11891.1	1.59929	1.40645	2.56338	6.00082	3.35956	7.50896	6.22637	7.94462
Rs_04475.1	5.32103	5.62716	5.06999	6.74939	5.46113	6.98999	5.90925	6.77366
Rs_11890.1	6.37521	7.20873	5.73428	6.67042	5.22929	5.4017	6.38355	8.29844
Rs_04477.1	0	0	0	0	0	0	0	0
Rs_11886.1	2.21844	4.25997	0.920593	1.10173	0	0	0	0
Rs_04480.1	7.2288	7.61729	7.33337	7.28286	7.54138	7.18447	7.26369	7.047
Rs_11885.1	7.66086	8.34969	7.67966	7.88935	7.77108	7.22926	7.65598	7.64898
Rs_04481.1	5.67063	5.94324	5.63409	6.21629	5.64519	5.55029	5.54086	5.13899
Rs_11884.1	5.35004	5.9172	5.6598	5.89365	5.67627	5.23604	5.37955	4.88412
Rs_04482.1	0.491586	0	5.36388	5.54981	4.47595	0	2.2307	0
Rs_11882.1	10.8402	10.1941	9.38754	10.3877	9.5804	9.78384	8.85394	9.56967
Rs_04485.1	0	0	0	0	0	0	0	0
Rs_11881.1	1.14924	1.67858	0	4.18521	0	4.09179	0	5.35552
Rs_04896.1	3.84776	3.37223	2.66843	3.99091	3.69923	2.97802	1.79178	3.63367
Rs_10800.1	4.59344	5.01641	3.84734	5.51408	3.75852	5.23604	3.59465	5.35552
Rs_04897.1	2.08675	2.1049	0.532513	2.15002	1.06345	1.71941	0	3.63367
Rs_10801.1	1.39174	2.43356	1.47808	0	1.39774	1.71941	0	3.63367
Rs_04898.1	3.36985	3.51795	1.2261	0	0.627569	0	2.2307	0
Rs_10803.1	0.857566	1.40645	1.47808	0	1.89716	0	1.15783	0
Rs_04900.1	3.8065	2.27857	4.20253	4.35643	4.20466	4.58075	3.59465	5.13899
Rs_10805.1	2.21844	2.27857	3.75494	4.09133	3.50516	3.88343	3.59465	4.88412
Rs_04901.1	4.35667	3.44693	3.9757	2.97759	4.84764	2.48182	3.43958	0
Rs_10806.1	0.491586	0	0	0	0	1.71941	0	0
Rs_04902.1	7.76954	6.85809	5.69752	6.07628	5.76569	5.55029	5.75334	5.85948
Rs_10808.1	5.91347	5.01641	4.39849	5.14501	4.67373	5.14548	4.53367	5.99473
Rs_04903.1	6.99626	7.1596	7.81166	8.0908	7.66661	7.11458	6.68917	6.77366
Rs_10809.1	6.88668	6.90522	7.71381	7.70354	7.78541	7.27269	7.33143	7.52037
Rs_04904.1	3.88788	6.12485	4.97078	4.50946	3.57279	6.12495	3.86228	6.11837
Rs_10810.1	3.05447	5.20039	4.67551	4.27336	3.97397	5.4017	3.97952	5.54375
Rs_04905.1	5.24584	3.6503	5.81658	4.35643	5.27061	4.58075	5.46246	4.17936
Rs_10811.1	5.01173	3.82851	5.21576	4.7123	5.07457	4.58075	4.81181	4.57435
Rs_04906.1	2.21844	2.1049	2.85803	1.71907	2.80623	3.34653	3.26581	2.74546
Rs_10812.1	2.08675	1.67858	2.56338	2.75073	1.39774	2.48182	2.2307	0
Rs_04907.1	1.59929	0.632531	2.76634	8.80731	3.10926	6.85363	2.2307	8.64538
Rs_10813.1	0.491586	1.07078	3.49419	8.822	3.19761	6.53481	2.2307	8.80113
Rs_04908.1	6.26529	7.14284	4.01607	4.83323	3.75852	6.73442	2.83916	6.52821
Rs_10814.1	6.81046	7.58043	3.75494	4.7123	3.97397	6.79525	3.0682	6.11837
Rs_04911.1	6.06988	6.09031	6.30612	6.63758	6.5491	6.38454	6.88221	6.11837
Rs_10817.1	6.18706	6.25529	6.39299	6.62088	6.79548	6.21677	6.82069	5.99473
Rs_04912.1	2.82575	1.07078	2.85803	2.75073	3.19761	5.32125	3.97952	6.11837
Rs_10818.1	2.82575	2.27857	3.43587	2.48142	2.56185	4.09179	3.59465	3.63367
Rs_04914.1	3.58035	3.71218	4.05534	3.63937	4.16138	4.27382	3.73467	2.74546
Rs_10821.1	3.76401	3.93615	3.02559	2.75073	1.89716	4.43543	2.83916	5.54375
Rs_05600.1	4.41275	8.29765	3.93417	3.88298	3.75852	4.27382	3.59465	4.88412
Rs_11615.1	2.74068	4.68721	3.37509	5.0975	2.68921	3.34653	1.79178	6.23225
Rs_05603.1	1.14924	0.632531	1.69253	1.10173	2.09415	0	1.15783	0
Rs_11614.1	2.33911	1.07078	3.10259	1.10173	2.42214	2.97802	0	0
Rs_05604.1	3.92691	2.27857	1.69253	1.71907	2.09415	1.71941	2.56678	2.74546
Rs_11613.1	0.491586	1.67858	0	0	0	1.71941	0	0
Rs_05605.1	5.65909	7.03195	5.89444	6.2601	6.48032	5.32125	5.24551	4.88412
Rs_11612.1	5.69345	7.07969	5.18068	5.58469	6.22051	5.04885	4.74714	5.54375
Rs_05606.1	3.8065	4.37922	3.9757	3.88298	4.02315	4.71276	4.18879	3.63367
Rs_11610.1	0.491586	1.07078	0.532513	1.10173	0.627569	1.71941	0	2.74546
Rs_05607.1	1.14924	1.07078	1.47808	1.71907	2.26745	0	3.59465	2.74546
Rs_11609.1	0.491586	1.40645	2.04444	1.10173	1.66895	2.48182	3.0682	0
Rs_05610.1	3.1233	3.12167	4.30384	4.09133	4.11676	5.7479	4.08795	4.17936
Rs_11606.1	2.98218	3.37223	4.59784	4.09133	3.35956	4.71276	3.59465	3.63367
Rs_05611.1	2.33911	1.90743	2.45008	2.15002	2.91447	0	3.59465	3.63367
Rs_11605.1	1.94183	1.07078	3.10259	3.3461	2.91447	2.48182	2.83916	2.74546
Rs_05615.1	0	0	0	0	0	0	0	0
Rs_11604.1	0	0	0	0	0	0	1.15783	0
Rs_05617.1	6.17089	5.54453	6.362	5.83693	5.94229	5.7479	6.42548	6.23225
Rs_11601.1	0	0.632531	2.45008	1.71907	0	1.71941	1.15783	2.74546
Rs_05620.1	1.94183	1.07078	3.43587	2.15002	2.56185	4.27382	3.0682	3.63367
Rs_11598.1	3.31205	2.57351	3.24527	3.3461	2.09415	3.88343	2.2307	5.13899
Rs_05621.1	4.23753	4.17463	2.94424	1.71907	2.91447	3.34653	3.59465	2.74546
Rs_11597.1	0	0	0	0	0	0	0	0
Rs_05643.1	1.7807	1.40645	0	1.71907	0.627569	0	2.2307	0
Rs_11855.1	1.39174	2.1049	0.920593	1.10173	1.66895	4.09179	1.79178	4.17936
Rs_05644.1	4.43999	5.20039	3.55025	8.82929	3.69923	6.21677	4.18879	8.42359
Rs_11856.1	4.17405	4.03632	2.56338	7.98382	3.28086	4.8337	3.86228	7.42778
Rs_05645.1	4.70992	5.94324	4.20253	4.09133	3.92305	3.63981	3.73467	6.33779
Rs_11857.1	4.03805	4.34055	2.85803	2.75073	2.56185	3.63981	2.83916	5.99473
Rs_05649.1	5.80241	5.77946	6.75088	6.00082	6.02913	6.26058	4.60839	5.71024
Rs_11861.1	4.03805	4.48935	5.21576	4.99753	4.6426	5.32125	3.59465	5.13899
Rs_06129.1	0	0	0	0	0	0	0	0
Rs_10701.1	0	0	0	0	0	0	0	0
Rs_06130.1	1.94183	1.90743	2.04444	1.71907	2.09415	0	0	0
Rs_10698.1	1.94183	1.40645	3.37509	3.50017	3.28086	4.09179	3.0682	4.17936
Rs_06133.1	3.189	4.03632	2.76634	3.88298	3.92305	3.34653	2.56678	0
Rs_10696.1	2.65027	3.77152	2.76634	3.63937	2.56185	3.88343	3.0682	4.57435
Rs_06134.1	4.00195	4.48935	3.31164	2.97759	3.28086	1.71941	3.0682	0
Rs_10695.1	2.98218	4.12998	2.85803	3.3461	3.4342	2.97802	3.0682	0
Rs_06135.1	3.36985	2.27857	3.37509	3.63937	3.19761	1.71941	3.73467	0
Rs_10694.1	2.21844	1.90743	2.56338	2.75073	3.4342	2.48182	3.43958	2.74546
Rs_06136.1	1.59929	1.40645	4.01607	2.48142	3.57279	3.88343	4.08795	4.57435
Rs_10693.1	2.98218	2.92664	4.65008	3.88298	4.40351	5.14548	4.81181	5.35552
Rs_06137.1	7.06786	7.84497	6.83227	7.28286	7.42725	6.73442	7.80638	6.52821
Rs_10692.1	7.00541	7.37578	6.7628	7.20656	7.4454	6.46163	7.63825	6.69639
Rs_06139.1	9.40813	9.61683	9.94459	10.3142	10.4376	9.14815	8.76692	8.34981
Rs_10687.1	3.76401	4.86118	4.36763	4.99753	4.57823	4.94528	5.29159	5.54375
Rs_06144.1	0	0	0	0	0	0	0	0
Rs_10683.1	0.491586	0	0	1.10173	0	0	0	0
Rs_06145.1	0	0	0	0	0	0	0	0
Rs_10682.1	6.51626	5.94324	7.05204	7.09003	6.94334	6.76515	6.36212	5.85948
Rs_06146.1	1.7807	3.02745	0	0	1.06345	0	0	0
Rs_10680.1	0	0	0	0	0	0	0	0
Rs_06148.1	0	0	0	0	0	0	0	0
Rs_10674.1	2.65027	1.40645	0	0	1.06345	0	0	0
Rs_06149.1	4.3278	4.88824	4.20253	2.15002	3.63739	2.97802	3.86228	2.74546
Rs_10676.1	0	0	0	0	0	0	0	0
Rs_06152.1	7.50514	7.47728	5.36388	6.14798	5.8362	6.53481	5.37955	6.69639
Rs_10666.1	1.59929	0.632531	2.76634	0	2.80623	2.97802	1.15783	2.74546
Rs_06152.1	7.50514	7.47728	5.36388	6.14798	5.8362	6.53481	5.37955	6.69639
Rs_10673.1	6.00752	6.77354	4.86424	4.77403	4.76331	4.8337	5.29159	5.54375
Rs_06155.1	0	0	0	0	0	0	0	0
Rs_10672.1	5.96126	2.43356	7.65111	8.30461	6.63862	2.97802	4.53367	0
Rs_06157.1	0	0	0	0	0	0	0	0
Rs_10671.1	8.14342	8.5366	8.18803	8.75851	8.91185	7.41517	8.35434	6.84701
Rs_06158.1	6.138	7.07969	5.96831	5.36156	5.31078	5.68499	5.50219	5.99473
Rs_10670.1	5.69345	6.80228	5.96831	5.191	5.49639	5.7479	5.09772	7.16643
Rs_06159.1	1.59929	0	0.920593	0	1.66895	0	0	0
Rs_10661.1	2.08675	2.27857	0	3.63937	1.66895	2.48182	0	0
Rs_06159.1	1.59929	0	0.920593	0	1.66895	0	0	0
Rs_10669.1	0.491586	0	0.532513	2.75073	1.06345	0	0	0
Rs_06161.1	0	0	0.920593	0	0.627569	0	0	0
Rs_10666.1	1.59929	0.632531	2.76634	0	2.80623	2.97802	1.15783	2.74546
Rs_06162.1	0	1.07078	0.532513	0	0	0	0	0
Rs_10662.1	0	0	0	0	0	0	0	0
Rs_06167.1	6.53533	7.01977	6.23094	6.89542	6.33206	6.02689	5.54086	5.71024
Rs_10660.1	6.43058	7.0013	6.10559	6.55206	5.92945	5.86605	5.57852	5.99473
Rs_06168.1	6.34671	6.05493	6.92529	7.34521	6.73771	7.33548	6.50586	7.56453
Rs_10659.1	7.06786	6.81644	7.47767	8.05394	7.67818	7.41517	7.44791	7.64898
Rs_06171.1	3.25184	2.92664	3.84734	7.31437	2.26745	7.09051	1.79178	8.70577
Rs_10653.1	1.14924	2.57351	2.04444	6.56958	1.66895	6.53481	1.79178	7.84073
Rs_06172.1	6.38225	6.05493	5.68506	5.2788	5.72168	5.23604	4.74714	5.54375
Rs_10638.1	9.38554	9.96465	9.3186	9.16217	9.05914	8.61033	6.82069	8.76374
Rs_06172.1	6.38225	6.05493	5.68506	5.2788	5.72168	5.23604	4.74714	5.54375
Rs_10651.1	4.85864	4.41687	5.05068	4.58029	4.02315	4.94528	3.0682	3.63367
Rs_06173.1	0	0	0	0	0	0	0	0
Rs_10635.1	4.56897	3.82851	5.36388	5.23556	5.14292	4.94528	4.67943	5.35552
Rs_06174.1	6.179	6.47647	5.08903	6.2601	5.05105	4.94528	5.04489	6.69639
Rs_10649.1	7.50514	7.32221	5.94759	7.12598	6.37058	6.70301	5.72003	5.54375
Rs_06175.1	1.14924	6.13618	0.920593	3.63937	2.80623	2.48182	2.2307	4.88412
Rs_10648.1	0.857566	3.93615	0	1.10173	0	0	0	0
Rs_06177.1	4.68736	4.68721	5.29992	5.51408	5.61343	5.23604	5.29159	4.57435
Rs_10646.1	5.51282	5.3045	6.94634	6.36412	6.97494	6.76515	6.83632	6.52821
Rs_06178.1	4.73212	4.77682	4.45832	3.17358	4.90124	3.88343	4.53367	2.74546
Rs_10645.1	4.43999	3.37223	3.65622	3.17358	4.20466	3.34653	3.86228	5.13899
Rs_06180.1	0	0	0	0	0	0	0	0
Rs_10643.1	4.97495	3.21011	3.49419	3.63937	6.15582	2.48182	1.15783	0
Rs_06182.1	4.77554	4.8336	5.31618	5.14501	5.09772	5.68499	5.14869	5.71024
Rs_10641.1	5.04759	5.34413	5.41005	5.51408	4.73406	6.26058	5.61522	6.43614
Rs_06183.1	4.49297	3.21011	5.08903	3.76631	4.67373	4.09179	4.60839	3.63367
Rs_10640.1	3.88788	3.21011	3.65622	3.63937	4.24669	3.88343	3.73467	0
Rs_06184.1	2.82575	3.02745	0.532513	0	1.06345	0	0	0
Rs_10639.1	3.8065	4.68721	0.920593	2.75073	1.06345	0	1.15783	0
Rs_06185.1	9.68924	10.1975	10.141	10.6365	10.2611	9.23306	7.75797	8.53874
Rs_10638.1	9.38554	9.96465	9.3186	9.16217	9.05914	8.61033	6.82069	8.76374
Rs_06186.1	5.51282	5.67456	7.65431	5.47743	7.33774	5.68499	7.25209	4.17936
Rs_10633.1	0	1.40645	0	0	0	1.71941	1.15783	0
Rs_06187.1	10.4695	11	11.4991	11.0778	11.3724	10.5862	9.60343	9.70405
Rs_10636.1	11.2465	11.5159	11.9066	11.9365	12.0143	11.223	9.89778	10.8752
Rs_06188.1	6.2345	5.20039	7.0423	6.46115	6.59862	5.61921	5.50219	5.71024
Rs_10635.1	4.56897	3.82851	5.36388	5.23556	5.14292	4.94528	4.67943	5.35552
Rs_06189.1	5.26119	5.94324	4.20253	2.48142	3.4342	4.94528	3.59465	3.63367
Rs_10634.1	4.20614	3.6503	3.84734	0	2.42214	3.34653	3.26581	3.63367
Rs_06190.1	0	0	0	0	0	0	0	0
Rs_10624.1	3.1233	5.76493	2.19269	4.99753	2.09415	4.43543	3.26581	6.23225
Rs_06190.1	0	0	0	0	0	0	0	0
Rs_10630.1	2.21844	2.27857	0	0	1.06345	0	0	0
Rs_06191.1	2.07327	2.74756	3.60421	3.3461	3.57279	3.88343	4.28304	2.74546
Rs_10629.1	2.21844	2.43356	1.2261	2.15002	2.91447	1.71941	2.56678	0
Rs_06192.1	2.45045	3.02745	3.24527	3.17358	1.89716	4.09179	0	4.17936
Rs_10628.1	4.89846	7.63337	5.85047	7.23975	6.17771	7.27269	6.10259	7.27671
Rs_06195.1	0	0	0	0	0	0	0	0
Rs_10615.1	8.31139	2.43356	6.91466	4.8901	4.67373	2.48182	4.18879	0
Rs_06197.1	6.2267	6.72933	6.05805	6.05156	5.98015	6.34439	5.9385	6.77366
Rs_10616.1	5.51282	5.22182	5.31618	4.94481	5.07457	5.55029	5.33624	5.54375
Rs_06199.1	6.2345	6.41267	6.00889	6.12447	5.42498	6.60446	5.24551	6.61475
Rs_10617.1	3.42543	3.44693	3.49419	3.76631	3.10926	5.47791	2.83916	4.57435
Rs_06200.1	2.08675	4.41687	2.76634	2.48142	1.89716	2.97802	2.2307	3.63367
Rs_10619.1	2.90609	4.48935	2.04444	3.63937	2.09415	1.71941	3.73467	3.63367
Rs_06201.1	7.8428	8.39048	7.05689	9.55622	6.98738	8.58471	7.2752	9.25632
Rs_10620.1	6.98243	7.01977	5.86159	8.24591	5.8362	6.93698	5.29159	8.13235
Rs_06202.1	0	0	0	0	0	0	0	0
Rs_10621.1	0	0	0	0	0	0	1.15783	0
Rs_06204.1	2.33911	4.59167	1.87919	3.3461	1.66895	5.04885	1.79178	4.17936
Rs_10624.1	3.1233	5.76493	2.19269	4.99753	2.09415	4.43543	3.26581	6.23225
Rs_06205.1	1.39174	1.40645	3.17569	2.48142	2.68921	1.71941	2.83916	0
Rs_10626.1	0	1.07078	1.47808	1.10173	0	0	1.15783	2.74546
Rs_06207.1	0	0	0	0	0	0	0	0
Rs_11204.1	0	0	0	1.10173	1.06345	0	0	0
Rs_06208.1	4.54408	3.6503	4.95009	4.58029	4.73406	4.71276	5.33624	5.13899
Rs_11203.1	5.09976	3.82851	4.74921	4.43497	4.70421	5.4017	5.37955	5.35552
Rs_06209.1	5.3063	5.47484	4.33608	6.67042	4.11676	6.76515	4.93305	7.22262
Rs_11202.1	1.94183	2.70107	2.45008	3.50017	1.39774	2.48182	1.79178	5.71024
Rs_06214.1	0	0.632531	0.920593	0	0	1.71941	0	0
Rs_11201.1	0	0	0	0	0	0	0	0
Rs_06215.1	3.92691	4.34055	5.26684	4.09133	4.02315	5.32125	4.99006	5.13899
Rs_11200.1	5.63572	6.70671	6.62603	6.05156	5.44317	6.21677	6.36212	6.77366
Rs_06216.1	3.62851	3.51795	5.12639	5.71631	5.31078	5.86605	5.04489	6.61475
Rs_11198.1	3.62851	7.23003	4.84196	6.36412	5.56442	7.80362	4.37151	8.44737
Rs_06218.1	2.33911	1.07078	3.02559	2.48142	2.42214	0	1.15783	3.63367
Rs_11197.1	1.7807	2.27857	2.66843	1.71907	1.89716	2.97802	2.56678	0
Rs_06219.1	5.79188	4.9148	6.00889	6.30261	6.42649	6.26058	5.84889	5.35552
Rs_11196.1	5.63572	4.37922	4.90781	5.74742	5.90341	5.23604	4.87371	5.13899
Rs_06220.1	2.65027	3.29345	2.04444	5.54981	1.39774	5.04885	1.79178	6.52821
Rs_11195.1	4.66445	4.17463	3.93417	7.22877	4.44018	6.21677	4.08795	8.62467
Rs_06222.1	1.14924	1.07078	3.10259	1.71907	2.09415	2.97802	1.79178	2.74546
Rs_11194.1	5.70472	5.57815	5.90523	5.94823	5.86346	5.92168	5.29159	4.88412
Rs_06223.1	4.41275	3.9871	6.10559	5.74742	6.15582	3.63981	5.14869	2.74546
Rs_11193.1	4.3278	4.74756	6.33033	5.74742	6.0881	4.09179	4.81181	4.57435
Rs_06224.1	5.37847	5.11133	4.59784	4.99753	5.00282	5.04885	4.81181	4.88412
Rs_11192.1	5.92316	5.49258	5.28348	5.43983	5.7365	5.47791	4.53367	3.63367
Rs_06225.1	6.57887	6.57967	6.46766	6.79477	6.6621	6.60446	6.42548	6.43614
Rs_11191.1	6.95437	7.25624	6.88226	7.37539	6.878	6.76515	6.65432	6.98337
Rs_06226.1	0	0	0	1.10173	0	1.71941	0	3.63367
Rs_11190.1	0	0	0	2.75073	0	0	0	5.13899
Rs_06229.1	6.84653	6.78078	6.06768	6.46115	6.80956	6.4236	6.91202	6.84701
Rs_11189.1	6.70212	7.08554	5.97856	6.14798	5.76569	5.47791	6.50586	6.23225
Rs_06230.1	4.14123	3.82851	4.77296	3.99091	4.36587	4.71276	4.37151	4.57435
Rs_11188.1	4.03805	3.51795	4.6242	4.18521	3.75852	4.94528	3.0682	5.13899
Rs_06231.1	5.86405	3.9871	3.75494	4.09133	4.57823	3.34653	4.87371	4.88412
Rs_11187.1	6.06113	4.80549	4.86424	4.8901	4.61077	4.94528	4.99006	5.13899
Rs_06232.1	4.93721	4.59167	5.81658	4.77403	5.44317	6.34439	6.10259	6.61475
Rs_11185.1	4.03805	4.65606	3.43587	3.17358	3.35956	2.97802	3.59465	4.57435
Rs_06233.1	4.99346	4.9665	4.42871	4.43497	4.61077	5.14548	4.53367	5.13899
Rs_11184.1	0	0	0	0	0	0	0	0
Rs_06234.1	2.33911	1.67858	2.04444	2.15002	3.35956	3.34653	2.56678	2.74546
Rs_11183.1	0.491586	1.07078	0.532513	0	0.627569	0	0	3.63367
Rs_06235.1	3.189	3.93615	5.6598	6.02641	5.47887	6.26058	4.99006	6.52821
Rs_11182.1	4.59344	4.08391	5.87262	6.4798	6.14476	6.38454	5.09772	6.11837
Rs_06236.1	0.491586	0	1.2261	1.10173	1.66895	0	1.15783	0
Rs_11181.1	0	0	0	0	0	0	0	0
Rs_06238.1	0	0	0	0	0	0	0	0
Rs_11180.1	5.43372	3.37223	6.52474	7.23975	6.84419	5.47791	4.93305	6.9168
Rs_06239.1	0.857566	0	0	9.50253	0.627569	9.33902	1.15783	9.18739
Rs_11179.1	0	0.632531	0	8.71195	0.627569	8.53206	0	8.21778
Rs_06240.1	8.89975	9.48898	6.95155	9.20483	7.18402	8.6684	6.75643	9.93182
Rs_11178.1	5.08258	5.59468	4.86424	5.86557	4.02315	7.04113	4.18879	7.8762
Rs_06241.1	2.98218	2.70107	2.19269	5.14501	3.63739	3.63981	2.83916	4.88412
Rs_11177.1	2.82575	2.57351	2.04444	4.7123	3.35956	4.58075	2.83916	4.57435
Rs_06242.1	5.21463	5.93028	5.62106	5.71631	5.82237	5.68499	3.73467	2.74546
Rs_11176.1	4.26825	3.71218	5.68506	4.83323	5.56442	4.58075	3.97952	4.17936
Rs_06243.1	8.17619	9.68978	10.8064	9.87425	9.09409	9.18272	8.57998	9.33491
Rs_11175.1	8.6071	9.94303	11.0332	9.95477	9.33103	9.40394	8.74638	9.74299
Rs_06244.1	3.189	4.68721	4.571	4.83323	3.92305	5.68499	4.53367	5.85948
Rs_11174.1	1.7807	3.58564	1.69253	1.10173	1.39774	2.48182	0	0
Rs_06246.1	0	0	0	4.6478	0	3.88343	0	6.23225
Rs_11169.1	3.1233	2.81826	2.04444	2.15002	2.56185	1.71941	2.83916	4.17936
Rs_06247.1	5.13353	7.47728	4.27085	5.94823	5.47887	5.23604	4.18879	5.13899
Rs_11167.1	4.46672	7.00748	4.54364	6.17111	5.34986	6.21677	4.74714	5.35552
Rs_06248.1	0	0	0.532513	0	0.627569	0	0	0
Rs_11166.1	0	0	0	0	0	0	0	0
Rs_06249.1	2.98218	2.57351	2.66843	3.17358	2.91447	1.71941	2.56678	2.74546
Rs_11165.1	2.45045	0.632531	1.87919	2.97759	2.09415	0	0	3.63367
Rs_06250.1	7.36649	7.23003	6.84353	6.83877	6.80956	6.57006	6.82069	6.33779
Rs_11164.1	6.96847	6.85809	6.09621	6.46115	6.2518	6.57006	6.82069	5.13899
Rs_06251.1	0.491586	0	1.2261	2.15002	1.06345	0	1.15783	0
Rs_11163.1	2.21844	1.40645	3.8914	2.48142	3.01515	2.48182	2.2307	3.63367
Rs_06253.1	9.47551	9.66652	5.87262	5.47743	6.12236	4.8337	4.18879	5.13899
Rs_11161.1	10.0791	10.2713	7.15506	7.4902	7.0421	4.94528	4.67943	3.63367
Rs_06254.1	2.33911	1.07078	2.94424	0	2.09415	0	3.0682	3.63367
Rs_11160.1	0	0	0	0	0	0	0	0
Rs_06256.1	3.76401	3.44693	4.01607	4.50946	4.40351	3.88343	4.37151	3.63367
Rs_11159.1	3.88788	4.03632	4.72506	4.27336	4.44018	4.09179	4.53367	4.17936
Rs_06257.1	5.21463	4.52427	5.16281	4.99753	4.97809	3.63981	5.9385	5.13899
Rs_11158.1	5.3356	4.9148	4.90781	4.6478	5.2501	3.34653	4.87371	3.63367
Rs_06258.1	1.7807	2.57351	3.02559	1.10173	3.4342	0	3.0682	0
Rs_11157.1	3.47894	3.93615	2.66843	3.50017	4.07072	0	3.26581	4.57435
Rs_06259.1	3.92691	4.17463	2.32712	2.97759	3.19761	3.34653	2.83916	4.88412
Rs_11156.1	4.54408	5.08818	3.55025	3.3461	4.02315	4.09179	2.83916	4.88412
Rs_06260.1	1.14924	0.632531	0.532513	1.71907	0	1.71941	0	2.74546
Rs_11155.1	1.39174	1.07078	0.920593	1.10173	1.66895	2.97802	1.15783	3.63367
Rs_06261.1	2.98218	2.43356	2.45008	2.75073	2.91447	2.48182	3.26581	0
Rs_11154.1	0	0	0	0	0	0	0	0
Rs_06262.1	9.2294	9.69553	8.15677	8.42014	8.38122	7.91747	8.11906	7.60737
Rs_11153.1	0	0	0	0	0	0	0	0
Rs_06263.1	6.48391	6.99509	8.51118	8.26216	8.72383	8.80039	8.56129	8.00995
Rs_11152.1	6.01659	6.49419	8.38584	8.06015	8.47479	8.54097	8.10622	8.24517
Rs_06264.1	4.17405	4.65606	4.13081	4.35643	4.73406	5.04885	4.81181	4.88412
Rs_11151.1	3.92691	4.9148	4.13081	4.83323	4.76331	4.27382	4.81181	3.63367
Rs_06268.1	0	0	0	0	0.627569	0	0	0
Rs_11147.1	0	0	0	0	0	1.71941	0	0
Rs_06269.1	0	0	0	0	0	0	0	0
Rs_11145.1	7.45928	7.54261	6.90394	7.28286	7.47222	6.26058	6.34036	6.52821
Rs_06271.1	8.31875	7.95464	7.42991	7.43394	7.49419	7.25114	7.90602	6.33779
Rs_11144.1	8.04927	8.2722	7.26802	6.85314	7.49419	7.25114	7.99225	7.047
Rs_06272.1	6.529	8.26189	3.49419	5.54981	4.73406	5.47791	4.60839	4.57435
Rs_11143.1	6.16274	8.58495	4.20253	5.40123	4.84764	5.86605	4.53367	5.13899
Rs_06273.1	2.74068	4.17463	3.60421	1.71907	3.10926	3.88343	4.45487	0
Rs_11142.1	3.189	4.17463	2.45008	3.63937	1.89716	3.34653	4.18879	3.63367
Rs_06274.1	3.53054	4.65606	4.571	4.7123	4.67373	5.14548	3.86228	3.63367
Rs_11141.1	3.76401	4.08391	4.30384	3.99091	4.47595	4.27382	3.43958	2.74546
Rs_06275.1	6.53533	6.3749	6.69603	6.46115	6.16681	6.38454	7.18042	6.43614
Rs_11140.1	6.57887	6.87848	6.94111	6.53433	6.15582	6.02689	7.2752	6.23225
Rs_06276.1	4.81769	5.34413	4.33608	5.14501	5.22929	4.71276	5.54086	4.17936
Rs_11139.1	5.08258	4.65606	4.81932	4.83323	5.20818	5.55029	4.99006	2.74546
Rs_06277.1	4.14123	3.93615	3.93417	3.88298	4.02315	4.27382	5.04489	3.63367
Rs_11138.1	4.91797	4.86118	4.77296	4.27336	4.57823	4.58075	5.04489	0
Rs_06278.1	3.72024	4.68721	3.70643	2.75073	4.40351	5.04885	3.43958	3.63367
Rs_11137.1	4.29833	4.37922	4.36763	4.58029	5.00282	4.94528	3.97952	2.74546
Rs_06279.1	3.25184	3.12167	4.74921	4.8901	3.50516	5.23604	4.08795	5.13899
Rs_11136.1	2.21844	3.82851	4.571	4.94481	3.28086	4.94528	3.26581	4.88412
Rs_06707.1	0.491586	0.632531	0	3.99091	0	2.97802	0	6.43614
Rs_11720.1	0	0	0	0	0	1.71941	0	2.74546
Rs_06708.1	2.45045	3.02745	2.45008	2.97759	2.09415	1.71941	2.2307	4.17936
Rs_11722.1	2.65027	3.12167	2.85803	1.71907	2.91447	3.63981	2.83916	4.57435
Rs_06709.1	7.8756	9.78823	6.34625	5.9212	5.66082	6.93698	5.57852	5.99473
Rs_11723.1	7.4222	9.4361	6.17854	5.68451	5.42498	6.90973	5.57852	6.33779
Rs_06710.1	9.01519	8.41161	7.05204	7.99034	6.89792	7.93108	7.54622	8.51644
Rs_11724.1	0	0	0	0	0	0	0	0
Rs_06711.1	5.53825	4.9665	4.571	5.89365	5.00282	5.4017	4.87371	5.35552
Rs_11725.1	0	0	0	0	0	0	0	0
Rs_06712.1	0	0	0	0	0	0	0	0
Rs_11726.1	3.6751	3.77152	5.08903	3.99091	4.11676	5.23604	2.56678	5.13899
Rs_06713.1	0	0	0	0	0	0	0	0
Rs_11727.1	7.6257	7.84497	6.48933	7.00247	6.30249	6.57006	5.9385	5.13899
Rs_06714.1	6.94489	6.46752	6.08676	6.14798	5.78007	5.47791	3.73467	5.71024
Rs_11728.1	6.16274	5.43868	5.4548	5.40123	5.69157	4.43543	4.81181	3.63367
Rs_06715.1	2.65027	3.58564	2.45008	2.97759	2.09415	4.09179	2.56678	4.17936
Rs_11729.1	4.49297	5.72046	4.86424	4.83323	4.92732	4.94528	4.28304	6.11837
Rs_06720.1	0	0	0	0	0	0	0	0
Rs_11733.1	5.99838	6.48535	6.19622	6.12447	5.6294	6.63806	5.84889	6.11837
Rs_06722.1	0	0	0	0	0	0	0	0
Rs_11735.1	6.24226	6.18064	6.00889	5.58469	5.99255	5.68499	6.63658	4.88412
Rs_06723.1	3.62851	3.93615	3.17569	3.63937	2.26745	1.71941	3.26581	3.63367
Rs_11736.1	0	0	0	0	0	0	0	0
Rs_06725.1	2.98218	4.12998	3.24527	2.48142	3.57279	3.34653	3.26581	2.74546
Rs_11738.1	2.33911	2.92664	2.66843	2.75073	3.01515	1.71941	2.2307	0
Rs_06726.1	6.88173	6.72183	7.49563	7.17257	7.32798	7.33548	7.3092	7.42778
Rs_11739.1	5.26119	4.62423	5.14472	5.61874	5.40657	5.47791	5.19791	4.57435
Rs_06869.1	3.62851	2.70107	2.56338	2.75073	1.89716	1.71941	1.15783	0
Rs_11654.1	6.49694	7.41817	4.84196	4.99753	4.57823	4.94528	4.28304	4.88412
Rs_06870.1	5.56324	5.72046	4.59784	4.58029	5.14292	4.43543	4.81181	4.57435
Rs_11655.1	5.73803	5.83615	5.18068	5.58469	5.67627	4.94528	4.45487	2.74546
Rs_06871.1	0	0	0	0	0	0	0	0
Rs_11656.1	5.36433	6.30634	5.42512	4.83323	5.40657	5.14548	5.46246	3.63367
Rs_06873.1	0.491586	0	0	0	0	1.71941	0	0
Rs_11657.1	1.59929	1.07078	0.920593	0	1.39774	0	0	0
Rs_06874.1	0	0	0	0	0	0	0	0
Rs_11658.1	0	1.07078	0	0	0.627569	0	0	0
Rs_06875.1	8.01797	8.50417	7.84566	8.15021	7.05398	8.41094	8.55185	8.51644
Rs_11659.1	7.89048	8.72474	7.65111	8.22948	6.80254	7.88984	8.603	8.00995
Rs_06877.1	0	0	0.532513	2.75073	1.06345	1.71941	0	3.63367
Rs_11660.1	2.08675	1.40645	2.32712	1.71907	0.627569	4.43543	3.0682	4.57435
Rs_06881.1	0	0	0	0	0	0	0	0
Rs_11664.1	0	0	0	0	1.06345	2.48182	0	0
Rs_06882.1	2.21844	1.07078	2.85803	1.10173	2.68921	2.97802	2.56678	2.74546
Rs_11665.1	0.857566	1.07078	3.17569	2.48142	2.68921	2.97802	3.26581	2.74546
Rs_06883.1	5.09976	5.56144	5.81658	6.19388	5.22929	6.34439	4.74714	5.99473
Rs_11666.1	0	0	0	0	0	0	0	0
Rs_06886.1	4.23753	4.17463	2.56338	3.63937	3.01515	3.63981	4.28304	2.74546
Rs_11669.1	1.59929	2.27857	1.2261	0	1.06345	2.48182	0	0
Rs_06887.1	7.67812	7.72627	7.66069	7.335	7.68201	7.22926	7.20471	5.85948
Rs_11670.1	6.92092	6.93796	6.75088	6.82425	6.93694	7.13826	6.67185	7.10795
Rs_07295.1	4.14123	4.41687	4.67551	3.99091	4.57823	4.58075	4.53367	2.74546
Rs_11801.1	2.90609	3.44693	2.76634	3.63937	3.75852	3.88343	3.0682	2.74546
Rs_07297.1	2.21844	1.67858	0.920593	0	1.39774	1.71941	1.15783	2.74546
Rs_11800.1	1.14924	1.67858	1.10173	3.04444	0	0	1.79178	3.63367
Rs_07298.1	3.36985	4.30083	3.55025	3.50017	3.19761	3.88343	3.0682	0
Rs_11799.1	0	0	0	0	0	0	0	0
Rs_07300.1	0	0	0	0	0	0	0	0
Rs_11798.1	5.48693	5.28427	5.62106	5.89365	5.82237	5.32125	5.4216	0
Rs_07301.1	0	0	0	0	0	0	0	0
Rs_11794.1	4.79677	4.74756	5.46941	5.43983	5.18675	5.14548	4.87371	5.71024
Rs_07303.1	2.08675	3.02745	3.31164	3.50017	2.09415	5.23604	1.15783	5.54375
Rs_11793.1	0	0	0	0	0	0	0	0
Rs_07304.1	4.89846	4.9665	3.84734	3.99091	3.28086	4.94528	3.86228	5.13899
Rs_11792.1	4.29833	4.74756	3.17569	4.18521	4.02315	4.43543	3.86228	4.88412
Rs_07305.1	8.01797	7.74119	8.16128	8.0908	8.39763	8.43025	7.94258	7.047
Rs_11791.1	7.98829	8.12641	8.14999	8.24591	8.34541	8.46811	7.85322	8.13235
Rs_07773.1	3.8065	3.02745	3.75494	3.50017	3.69923	4.27382	3.0682	5.71024
Rs_11478.1	0	0	0	0	0	0	0	0
Rs_07775.1	0	0	0	0	0	0	0	0
Rs_11480.1	7.64631	9.80075	5.73428	5.89365	6.27229	8.51407	6.38355	7.22262
Rs_07777.1	11.0624	10.751	12.2282	12.1607	11.59	12.2053	10.0243	12.9618
Rs_11482.1	10.3686	8.89783	11.2306	10.7882	10.1692	9.42334	8.24149	9.73336
Rs_07778.1	6.50985	9.49889	7.48847	6.51638	5.34986	6.88195	5.84889	6.98337
Rs_11484.1	0	0	0	0	0	0	0	0
Rs_07779.1	7.36294	7.50377	6.36981	6.56958	6.5065	6.57006	6.99791	5.85948
Rs_11497.1	7.16493	6.91183	6.25643	6.56958	6.44466	6.34439	6.48619	5.99473
Rs_07780.1	6.12127	6.71429	6.24799	5.71631	5.95502	5.47791	6.582	5.85948
Rs_11498.1	5.61196	5.11133	6.96192	6.40372	6.29249	6.76515	6.72319	6.84701
Rs_07781.1	7.66086	7.65716	7.12307	7.81053	7.08905	7.31485	7.28663	7.22262
Rs_11499.1	7.12772	6.3749	5.85047	7.35534	6.4356	6.02689	5.54086	5.71024
Rs_07782.1	5.86405	6.01865	7.45215	6.19388	7.50288	7.37588	7.67348	5.71024
Rs_11500.1	6.138	5.56144	7.66704	6.56958	7.67048	7.18447	7.32036	6.33779
Rs_07783.1	10.7451	10.4623	9.25255	9.20202	8.69566	10.0903	9.37639	10.2551
Rs_11501.1	10.2917	9.83505	9.25044	10.3539	9.07235	11.9773	9.83887	13.0929
Rs_07797.1	0	0	0	0	0	0	0	0
Rs_07868.1	1.59929	1.40645	2.32712	2.48142	0	2.48182	0	0
Rs_07798.1	0	0	0	0	0	0	0	0
Rs_07866.1	0	0	0	7.68759	0	5.55029	2.2307	7.42778
Rs_07799.1	0	0	0	0	0	0	0	0
Rs_07865.1	0	0	0	0	0	0	0	0
Rs_07800.1	1.7807	2.57351	3.10259	2.75073	3.4342	3.34653	3.97952	3.63367
Rs_07864.1	0	0	0	0	0	0	0	0
Rs_07802.1	0	0	0	0	0	0	0	0
Rs_07862.1	6.36103	6.03084	6.03858	5.94823	5.6294	5.86605	4.99006	6.61475
Rs_07804.1	0.491586	1.40645	0.532513	0	0	0	0	0
Rs_07860.1	3.6751	2.43356	3.02559	1.10173	3.10926	2.48182	2.2307	0
Rs_07806.1	0	0	0	0	0	0	0	0
Rs_07859.1	0	0	0	0	0	2.97802	0	0
Rs_07809.1	5.46057	4.34055	4.54364	4.27336	4.47595	4.27382	3.73467	0
Rs_07857.1	6.39622	5.86367	4.16711	5.68451	5.09772	3.34653	3.73467	4.17936
Rs_07811.1	3.72024	2.43356	4.13081	4.50946	3.87026	4.71276	3.59465	7.32885
Rs_07855.1	2.33911	4.37922	3.8914	5.97477	4.47595	5.4017	3.86228	7.37916
Rs_07814.1	3.96492	3.37223	5.23299	4.7123	4.07072	6.88195	4.37151	7.80436
Rs_07853.1	7.55893	8.36903	7.2512	7.00247	6.86457	7.45342	7.22859	7.10795
Rs_07816.1	7.54018	5.84998	6.71455	6.71832	6.6852	6.82473	6.582	5.13899
Rs_07851.1	7.27491	6.00635	6.87679	7.52653	7.1948	7.33548	6.36212	5.85948
Rs_07817.1	1.59929	1.07078	1.69253	0	1.66895	1.71941	1.79178	0
Rs_07850.1	4.29833	2.81826	3.17569	1.71907	3.57279	4.27382	3.26581	3.63367
Rs_07818.1	2.98218	0	1.87919	1.71907	3.01515	0	0	0
Rs_07849.1	0.491586	0	0	0	0	0	0	0
Rs_07819.1	0	0	0	1.10173	0	0	0	0
Rs_07844.1	0	0	0	0	0	0	0	0
Rs_07820.1	9.87909	5.43868	9.35741	10.0914	9.5886	6.30309	7.59297	5.35552
Rs_07842.1	7.75334	10.5148	5.14472	5.58469	5.42498	5.4017	4.08795	3.63367
Rs_07822.1	7.56204	6.67598	7.04718	6.7798	6.27229	7.06603	5.75334	7.27671
Rs_07841.1	7.85803	7.07969	7.15053	7.13777	6.65431	7.37588	6.12821	6.98337
Rs_08718.1	3.92691	3.88333	3.93417	3.3461	3.19761	4.58075	2.83916	4.17936
Rs_11553.1	4.26825	4.12998	3.80188	2.97759	3.4342	3.88343	3.59465	4.17936
Rs_08720.1	0	0	0	0	0	0	0	0
Rs_11555.1	5.11674	4.34055	4.54364	4.35643	4.11676	4.58075	3.86228	0
Rs_08724.1	6.05234	4.45357	6.61949	6.70253	6.12236	5.47791	4.93305	4.57435
Rs_11558.1	3.189	1.90743	6.58636	6.68656	6.38946	5.32125	4.99006	2.74546
Rs_08731.1	0	0	0	0	0	0	0	0
Rs_11561.1	6.01659	5.84998	5.58126	5.23556	5.1205	5.68499	5.90925	5.13899
Rs_08732.1	4.68736	5.87724	5.56774	5.43983	5.91649	5.68499	6.20244	5.13899
Rs_11562.1	5.11674	5.70532	5.95799	5.23556	6.01704	5.7479	6.68917	5.35552
Rs_08733.1	5.24584	3.88333	3.84734	3.3461	5.33045	3.88343	2.56678	3.63367
Rs_11564.1	1.7807	2.27857	1.69253	2.48142	2.42214	3.63981	1.79178	4.17936
Rs_08734.1	10.3919	8.14336	9.31355	9.85652	8.94414	9.13644	6.65432	9.30918
Rs_11565.1	8.88991	6.84434	8.72415	8.71982	8.75145	8.47742	6.15338	8.60367
Rs_08735.1	0	0	0	0	0	0	0	0
Rs_11566.1	12.2253	10.0162	12.2502	11.7589	11.7229	10.8035	10.5323	10.321
Rs_08736.1	7.3196	6.89191	5.91594	6.28151	5.2501	7.16155	6.15338	7.80436
Rs_11567.1	7.02802	6.81644	6.08676	6.90925	5.58094	7.80362	6.48619	8.10271
Rs_08737.1	6.92575	7.01364	6.34625	7.1141	6.26208	6.38454	6.36212	6.77366
Rs_11569.1	6.75188	6.63663	6.70223	7.10211	6.78125	6.6709	6.46623	6.77366
Rs_08738.1	0	0.632531	0	0	0	0	0	0
Rs_11570.1	0	0.632531	0.532513	2.15002	0.627569	2.48182	0	0
Rs_08739.1	2.33911	1.67858	3.02559	2.75073	1.39774	3.63981	2.2307	4.57435
Rs_11571.1	1.39174	1.67858	2.45008	2.75073	2.09415	1.71941	1.15783	2.74546
Rs_08740.1	0	0	0	0	0	0	0	0
Rs_11572.1	5.77058	7.46834	5.83926	5.86557	5.58094	5.92168	6.02288	5.54375
Rs_08741.1	0.491586	1.90743	6.82661	7.45294	6.07649	6.90973	5.90925	4.17936
Rs_11573.1	0	0	0	0	0	0	0	0
Rs_08742.1	0	0	0	1.10173	0.627569	0	0	0
Rs_11574.1	0	0	0	1.10173	0	0	0	0
Rs_08743.1	3.42543	4.48935	3.49419	3.3461	3.01515	0	4.81181	4.57435
Rs_11575.1	0	0	0	0	0	0	0	0
Rs_08744.1	8.25307	7.54261	7.49205	7.57069	7.54138	6.73442	7.16812	4.88412
Rs_11576.1	8.58439	6.64459	8.15225	7.83969	7.79252	7.20704	7.35332	5.85948
Rs_08745.1	4.83831	3.71218	5.77013	6.49821	5.86346	4.8337	3.73467	2.74546
Rs_11577.1	3.05447	0.632531	4.13081	4.35643	3.87026	4.27382	2.2307	2.74546
Rs_08746.1	6.138	5.67456	6.64546	6.23836	6.84419	6.17159	5.87938	5.71024
Rs_11578.1	6.42378	5.95609	6.58636	6.00082	6.44466	6.73442	5.9953	5.99473
Rs_08748.1	3.53054	4.12998	2.04444	3.88298	2.42214	3.34653	4.08795	3.63367
Rs_11579.1	2.45045	3.12167	1.2261	2.75073	1.66895	2.97802	3.59465	4.57435
Rs_08750.1	0	0	0.532513	0	0	0	0	0
Rs_11580.1	0	0	0	0	0	0	0	0
Rs_08751.1	0.857566	0.632531	0.920593	2.48142	1.39774	0	1.79178	0
Rs_11581.1	0	0	0	0	0	0	0	0
Rs_08752.1	0	0	0	0	0	0	1.15783	0
Rs_11583.1	0	0	0	0	0	0	0	0
Rs_08753.1	2.74068	2.92664	2.85803	3.99091	1.39774	5.04885	4.28304	5.54375
Rs_11584.1	0	0.632531	0.920593	1.71907	0.627569	0	1.79178	2.74546
Rs_08757.1	0	0	0	0	0	0	0	0
Rs_10967.1	0.491586	0	3.31164	1.10173	1.39774	3.88343	2.2307	2.74546
Rs_08759.1	0.857566	0	0	0	0	0	0	0
Rs_10969.1	0	0	0	0	0	0	0	0
Rs_08759.1	0.857566	0	0	0	0	0	0	0
Rs_11053.1	0	0	0	0	0	0	0	0
Rs_08760.1	2.82575	2.43356	1.2261	2.97759	1.39774	0	1.15783	4.17936
Rs_10970.1	0	0	0	0	0	0	0	0
Rs_08760.1	2.82575	2.43356	1.2261	2.97759	1.39774	0	1.15783	4.17936
Rs_11052.1	0	0.632531	0.532513	0	0	0	0	0
Rs_08761.1	0	0	0	0	0	0	0	0
Rs_11051.1	4.68736	3.02745	2.32712	1.10173	1.66895	0	1.79178	0
Rs_08762.1	0	0	0	0	0	0	0	0
Rs_10972.1	1.7807	0	2.04444	1.10173	0.627569	0	1.15783	0
Rs_08762.1	0	0	0	0	0	0	0	0
Rs_11050.1	1.59929	1.07078	2.19269	1.10173	1.66895	0	2.2307	0
Rs_08764.1	0.857566	0.632531	0	0	1.06345	0	1.79178	2.74546
Rs_10973.1	0	0	0	0	0	0	0	0
Rs_08764.1	0.857566	0.632531	0	0	1.06345	0	1.79178	2.74546
Rs_11049.1	1.59929	1.40645	1.47808	0	1.89716	0	3.0682	2.74546
Rs_08765.1	0	0	0	0	0	0	0	0
Rs_11375.1	2.08675	2.27857	2.66843	3.50017	2.68921	3.88343	3.26581	2.74546
Rs_08771.1	0	0	0	0	0	0	0	0
Rs_11369.1	0	0	0	1.71907	0	1.71941	0	0
Rs_08773.1	0	0	0	0	0	0	0	0
Rs_11368.1	0	0	0	0	0	0	0	0
Rs_08774.1	0	0	0	1.10173	0	0	0	0
Rs_11367.1	0	0	0	0	0	0	0	0
Rs_08778.1	4.99346	5.11133	5.56774	5.58469	5.31078	7.16155	5.54086	7.94462
Rs_11319.1	1.94183	2.27857	3.37509	2.48142	2.26745	4.09179	3.0682	6.11837
Rs_08781.1	0	0	0	0	0	0	0	0
Rs_11320.1	5.06519	4.77682	4.86424	3.76631	4.70421	4.09179	5.4216	3.63367
Rs_08782.1	0	0	0	0	0	0	0	0
Rs_11321.1	8.78228	9.48345	8.16801	9.5628	8.16543	9.64613	7.52709	9.29615
Rs_08789.1	4.20614	4.77682	6.10559	6.07628	6.07649	5.97524	5.84889	5.71024
Rs_11322.1	3.25184	3.88333	4.99117	5.0975	4.84764	5.4017	4.60839	4.57435
Rs_08793.1	9.29053	8.78717	10.4877	10.7493	10.8263	10.218	9.20038	9.3476
Rs_11323.1	9.43207	9.34381	10.7945	11.0778	11.0087	10.7527	9.59197	9.49178
Rs_08948.1	5.11674	5.47484	6.17854	5.14501	5.66082	5.97524	5.7859	5.71024
Rs_11103.1	4.68736	5.36354	6.02875	4.58029	5.36901	5.68499	5.46246	5.54375
Rs_08950.1	6.91122	6.72933	6.72676	7.59655	7.14011	7.16155	6.78892	7.047
Rs_11104.1	6.60317	6.32626	6.65827	7.27221	7.01804	6.85363	6.22637	6.43614
Rs_08951.1	1.39174	2.1049	3.02559	0	3.10926	3.63981	3.26581	2.74546
Rs_11105.1	3.36985	2.57351	2.76634	3.3461	1.66895	2.48182	3.73467	4.17936
Rs_08952.1	0	0	0.920593	5.0975	1.06345	3.63981	0	4.88412
Rs_11106.1	0	1.07078	0.920593	2.15002	0.627569	1.71941	0	4.17936
Rs_08953.1	0.491586	0.632531	1.2261	0	1.66895	0	0	0
Rs_11109.1	5.21463	5.52742	6.73283	5.97477	7.1948	5.80818	7.19262	4.88412
Rs_08955.1	6.43058	5.20039	6.43826	6.44226	6.7004	6.73442	6.86708	5.71024
Rs_11110.1	5.56324	4.17463	5.28348	5.47743	5.84989	5.32125	6.46623	5.71024
Rs_08956.1	0	0	0	0	0	0	0	0
Rs_11111.1	3.189	1.40645	4.05534	2.97759	3.81547	1.71941	2.56678	0
Rs_08957.1	0.491586	2.1049	2.76634	3.3461	1.89716	3.63981	2.56678	0
Rs_11112.1	4.17405	4.7177	4.65008	3.76631	3.81547	4.43543	4.45487	4.88412
Rs_08959.1	4.14123	3.77152	2.76634	3.88298	3.63739	2.48182	3.73467	0
Rs_11113.1	3.05447	2.57351	3.31164	2.97759	3.81547	0	3.26581	2.74546
Rs_08960.1	6.05234	5.5101	5.6598	5.54981	6.35145	6.60446	6.10259	4.88412
Rs_11114.1	0	0	0	0	0	0	0	0
Rs_08961.1	10.9664	10.2143	9.32765	10.2654	9.63383	9.73032	9.84275	9.68417
Rs_11115.1	10.5827	9.71644	9.00428	9.86186	9.39081	9.77254	9.38439	9.49178
Rs_08962.1	0	0	0	0	0	0	0	0
Rs_11116.1	9.72428	9.93089	10.2551	9.63736	10.0899	9.96356	9.90521	9.81787
Rs_08963.1	0.491586	0.632531	1.69253	2.15002	1.89716	0	1.15783	0
Rs_11117.1	0.857566	0	1.69253	3.17358	2.42214	3.63981	1.15783	2.74546
Rs_08965.1	5.98919	6.19154	6.35415	5.89365	5.46113	6.02689	6.27305	6.23225
Rs_11120.1	1.39174	2.27857	2.76634	1.10173	0.627569	2.48182	2.56678	4.17936
Rs_08967.1	5.94234	5.98144	5.86159	6.32341	5.18675	5.92168	6.2499	6.98337
Rs_11122.1	5.92316	5.3045	5.37944	6.34391	5.05105	6.12495	5.65101	5.99473
Rs_08968.1	6.68515	8.13773	7.84005	8.30461	7.87186	10.0504	6.78892	9.29615
Rs_11123.1	7.29743	8.16841	8.32287	8.20166	7.8379	9.96356	6.50586	9.54784
Rs_08969.1	6.40316	6.00635	5.14472	5.97477	5.18675	6.12495	5.4216	6.33779
Rs_11124.1	6.72445	6.16965	5.60792	6.7798	5.31078	6.93698	6.31827	6.43614
Rs_08970.1	6.63888	7.35167	4.88619	5.2788	5.2501	4.43543	4.37151	4.88412
Rs_11125.1	6.41007	6.98259	4.59784	4.99753	5.165	4.8337	3.86228	5.71024
Rs_08971.1	4.68736	4.77682	3.84734	4.43497	4.11676	4.09179	4.28304	4.17936
Rs_11126.1	4.00195	4.03632	3.43587	4.43497	3.92305	4.27382	4.37151	3.63367
Rs_08972.1	7.89295	9.19599	8.11324	8.26753	7.81364	7.68003	7.92075	7.16643
Rs_11127.1	8.22006	9.30041	8.16353	8.26216	7.95975	7.81836	8.04701	8.13235
Rs_08973.1	3.42543	3.6503	5.18068	4.6478	6.20993	4.27382	5.09772	3.63367
Rs_11128.1	0	0	0	0	0	0	0	0
Rs_08974.1	1.7807	0.632531	1.47808	1.10173	0.627569	0	0	2.74546
Rs_11129.1	0.857566	1.40645	1.87919	2.15002	1.06345	1.71941	1.15783	0
Rs_08975.1	6.57887	7.87233	6.43081	5.47743	6.55747	6.07676	7.20471	6.61475
Rs_11130.1	4.23753	5.34413	3.02559	2.75073	3.63739	3.34653	5.14869	4.57435
Rs_08977.1	4.95621	5.96882	5.01128	4.50946	4.79197	5.4017	5.4216	5.13899
Rs_11132.1	5.42011	6.06682	5.21576	4.77403	5.165	5.04885	5.37955	5.13899
Rs_08978.1	11.0619	12.2051	9.90885	10.1288	9.42438	9.81723	9.23026	10.0296
Rs_11133.1	11.0029	12.313	9.88453	10.1881	9.47939	9.93681	9.40811	9.88034
Rs_09060.1	4.20614	3.88333	4.16711	3.3461	4.44018	4.58075	4.37151	4.57435
Rs_11366.1	4.64116	4.77682	5.51237	4.58029	5.02714	5.14548	5.46246	4.17936
Rs_09061.1	2.98218	3.93615	3.37509	2.48142	3.10926	3.88343	2.56678	0
Rs_11365.1	0.491586	0.632531	1.47808	0	0	0	1.15783	2.74546
Rs_09062.1	4.68736	4.99167	5.26684	5.191	4.61077	4.43543	5.24551	4.88412
Rs_11364.1	4.23753	4.17463	5.16281	4.27336	4.51086	4.8337	4.67943	3.63367
Rs_09063.1	5.69345	6.06682	5.48387	4.83323	5.44317	4.71276	4.53367	0
Rs_11360.1	1.39174	0.632531	1.47808	1.10173	0	0	0	2.74546
Rs_09066.1	0.857566	2.43356	0.532513	0	0	0	0	3.63367
Rs_11358.1	0	0	0	0	0	0	0	0
Rs_09069.1	6.59714	7.40885	6.65188	6.42312	6.29249	6.53481	6.31827	6.52821
Rs_11357.1	6.34671	6.70671	5.94759	6.40372	6.18853	6.02689	5.57852	6.33779
Rs_09072.1	0	0	0	0	0	0	0	0
Rs_11355.1	1.14924	2.27857	3.24527	2.75073	2.80623	4.94528	2.83916	5.35552
Rs_09073.1	1.59929	1.40645	3.60421	2.97759	4.51086	3.34653	4.87371	2.74546
Rs_11353.1	1.14924	0.632531	3.80188	2.75073	4.47595	3.63981	5.24551	3.63367
Rs_09074.1	0	0	0	0	0	0	0	0
Rs_11352.1	0	0	0	0	0	0	0	0
Rs_09075.1	8.96801	9.73333	8.0803	8.4007	7.64321	7.81836	7.99921	8.10271
Rs_11351.1	8.59352	8.78717	7.45583	7.61353	7.02409	6.96373	6.96984	7.16643
Rs_09080.1	0	0	0	0	0	0	0	0
Rs_11349.1	3.47894	4.59167	3.55025	3.88298	3.35956	3.34653	3.43958	4.17936
Rs_09081.1	2.74068	3.71218	3.65622	4.27336	4.20466	3.34653	4.18879	0
Rs_11348.1	0	0	0	0	0	0	0	0
Rs_09084.1	2.82575	5.47484	2.94424	3.50017	1.66895	2.97802	3.43958	4.57435
Rs_11345.1	1.7807	3.93615	1.2261	1.71907	1.39774	0	1.15783	0
Rs_09085.1	7.68098	3.37223	8.37424	8.14438	7.27313	6.88195	6.446	7.56453
Rs_11344.1	0	0	0	0	0	0	0	0
Rs_09086.1	4.95621	5.04073	5.96831	5.652	5.8362	6.12495	6.04994	6.11837
Rs_11342.1	0.491586	0	1.87919	1.71907	0	1.71941	0	0
Rs_09087.1	1.39174	0	1.69253	1.10173	1.66895	0	1.15783	0
Rs_11341.1	0	0	0	0	0	0	0	0
Rs_09088.1	8.84221	8.55992	8.0803	8.24591	7.3761	8.5933	6.99791	8.87312
Rs_11340.1	8.64856	8.03856	8.00709	8.17902	7.34742	8.51407	6.92669	8.95834
Rs_09089.1	0	0	0	0	0	0	0	0
Rs_11339.1	0	0	0	0	0	0	0	0
Rs_09090.1	0.491586	0.632531	0	0	0	0	0	0
Rs_11336.1	4.89846	5.04073	1.87919	2.97759	3.28086	2.48182	2.56678	2.74546
Rs_09093.1	0	0	0	0	0	0	0	0
Rs_11335.1	2.21844	5.26376	2.66843	0	2.42214	1.71941	0	0
Rs_09094.1	0	0.632531	1.69253	1.10173	1.06345	0	0	0
Rs_11334.1	0.491586	0	1.47808	2.97759	2.09415	1.98015	2.43829	2.74546
Rs_09095.1	1.39174	2.1049	2.04444	1.10173	1.39774	3.88343	2.2307	2.74546
Rs_11333.1	1.59929	1.07078	1.87919	2.75073	1.06345	2.97802	1.79178	0
Rs_09096.1	0	0	0	0	0	0	0	0
Rs_11332.1	0	0	0	0	0	0	0	0
Rs_09097.1	4.26825	3.12167	5.14472	5.32077	5.27061	8.37153	4.67943	8.62467
Rs_11331.1	4.00195	3.21011	4.16711	3.50017	3.81547	5.04885	3.59465	4.88412
Rs_09107.1	7.12353	7.55533	6.8547	7.83245	7.12892	6.57006	6.67185	5.35552
Rs_10902.1	0	0	0	0	0	0	0	0
Rs_09108.1	4.73212	3.58564	0.920593	2.15002	0.627569	1.71941	1.79178	2.74546
Rs_10906.1	0	0	0	0	0	0	0	0
Rs_09110.1	1.39174	0.632531	1.47808	1.71907	2.09415	0	3.0682	0
Rs_10912.1	1.14924	1.07078	2.76634	1.71907	2.26745	2.48182	3.73467	0
Rs_09111.1	3.05447	2.43356	4.16711	2.48142	3.4342	2.48182	2.56678	5.54375
Rs_10913.1	0	0	0	0	0	0	0	0
Rs_09112.1	0.491586	0.632531	1.69253	2.15002	0.627569	1.71941	1.15783	3.63367
Rs_10914.1	3.189	4.03632	0	3.17358	0	1.71941	1.15783	2.74546
Rs_09113.1	5.44721	6.04294	3.65622	4.18521	2.56185	5.23604	5.09772	6.84701
Rs_10915.1	0	0	0	0	0	0	0	0
Rs_09114.1	3.88788	2.57351	4.79633	5.191	5.165	4.27382	4.45487	2.74546
Rs_10916.1	5.02977	3.77152	5.28348	5.04838	5.36901	4.58075	4.81181	2.74546
Rs_09115.1	4.79677	5.24294	4.7005	4.8901	5.14292	4.09179	6.15338	4.88412
Rs_10917.1	6.16274	7.1871	5.49819	5.74742	6.0881	6.07676	7.19262	5.99473
Rs_09119.1	0	0.632531	0.532513	2.15002	0.627569	3.63981	0	2.74546
Rs_10920.1	0	0	0	0	0	0	0	0
Rs_09120.1	1.14924	0.632531	0.532513	0	1.06345	3.34653	2.56678	2.74546
Rs_10923.1	1.14924	0.632531	3.17569	4.8901	3.97397	6.57006	5.4216	6.98337
Rs_09121.1	7.1151	9.82721	6.94634	7.63864	6.33206	7.45342	5.90925	6.9168
Rs_10924.1	7.54959	10.7607	7.09508	7.56196	6.36105	7.75851	5.72003	7.16643
Rs_09122.1	2.55382	3.02745	0.920593	2.15002	0.627569	0	0	0
Rs_10926.1	3.84776	5.15655	0.920593	2.15002	0.627569	0	1.15783	0
Rs_09123.1	2.74068	1.90743	0	1.10173	0	0	0	0
Rs_10927.1	3.47894	3.12167	0	0	0	0	0	0
Rs_09125.1	4.64116	4.03632	3.80188	3.17358	2.68921	7.39566	3.97952	9.08501
Rs_10929.1	3.25184	2.81826	2.85803	2.97759	2.80623	6.60446	1.79178	4.17936
Rs_09126.1	7.82741	7.12589	3.9757	4.99753	4.61077	4.09179	4.18879	4.17936
Rs_10930.1	7.9929	7.73748	4.65008	5.68451	5.46113	4.27382	4.37151	4.88412
Rs_09127.1	0	0	0	0	0	0	0	0
Rs_10931.1	1.94183	1.07078	0	1.10173	0	0	0	0
Rs_09129.1	5.75981	7.16514	4.77296	6.21629	5.31078	5.86605	4.37151	6.77366
Rs_10932.1	6.45749	7.31724	3.17569	4.43497	5.40657	2.97802	2.2307	4.17936
Rs_09130.1	1.14924	0	3.37509	1.10173	3.01515	3.34653	4.28304	0
Rs_10934.1	1.59929	0.632531	4.16711	3.17358	4.79197	3.63981	4.60839	3.63367
Rs_09131.1	2.08675	4.59167	0	6.74939	1.39774	4.8337	2.2307	6.9168
Rs_10935.1	0	0	0	0	0	0	0	0
Rs_09133.1	4.49297	2.81826	4.01607	5.58469	3.75852	5.7479	2.83916	6.61475
Rs_10937.1	0	0	0	0	0	0	0	0
Rs_09134.1	0	1.07078	0.532513	4.35643	0	1.71941	0	0
Rs_10938.1	1.14924	1.07078	1.2261	3.50017	0.627569	2.48182	0	0
Rs_09135.1	8.01797	9.05981	7.09978	7.16107	6.78125	7.6474	7.3092	7.47482
Rs_10939.1	5.80241	5.4016	6.31424	5.32077	5.94229	5.55029	5.68593	4.57435
Rs_09136.1	3.84776	3.58564	3.17569	2.97759	2.26745	3.88343	3.26581	5.54375
Rs_10942.1	4.754	3.9871	5.88357	6.73393	6.23102	8.71637	7.24039	9.81787
Rs_09137.1	4.93721	5.9172	4.39849	5.40123	4.95293	4.94528	4.93305	4.88412
Rs_10943.1	4.56897	4.34055	4.42871	4.8901	4.54494	4.43543	4.28304	5.13899
Rs_09138.1	3.47894	1.90743	4.30384	1.10173	3.10926	1.71941	3.26581	0
Rs_10944.1	3.47894	2.92664	4.72506	2.97759	4.07072	2.48182	4.74714	3.63367
Rs_09139.1	0	0	0	0	0	0	0	0
Rs_10945.1	4.10765	5.22182	3.65622	8.39088	3.81547	6.90973	4.08795	8.68592
Rs_09141.1	4.38498	7.25624	0	0	0	1.71941	1.15783	4.57435
Rs_10946.1	0	0	0	0	0	0	0	0
Rs_09142.1	5.8438	6.21311	5.67248	5.23556	5.89022	6.17159	5.37955	6.61475
Rs_10947.1	5.47381	6.46752	4.36763	5.04838	4.76331	4.8337	4.87371	6.33779
Rs_09143.1	1.94183	1.90743	0.532513	6.89542	1.06345	6.21677	1.15783	6.33779
Rs_10948.1	0.491586	1.07078	0.920593	4.50946	0	4.09179	0	4.57435
Rs_09144.1	2.45045	1.90743	4.23709	3.50017	3.35956	3.34653	2.56678	3.63367
Rs_10949.1	2.45045	2.43356	3.8914	3.17358	2.26745	4.27382	2.2307	3.63367
Rs_09145.1	3.6751	2.92664	3.75494	1.10173	3.19761	2.97802	2.2307	2.74546
Rs_10950.1	2.21844	2.27857	2.45008	2.15002	1.66895	0	3.0682	2.74546
Rs_09146.1	6.39622	7.21942	6.09621	6.51638	6.02913	6.53481	5.61522	6.23225
Rs_10951.1	6.20305	7.50377	6.40824	6.17111	5.96764	6.96373	6.446	6.52821
Rs_09147.1	3.62851	5.42026	5.58126	4.27336	5.22929	5.61921	6.50586	5.99473
Rs_10952.1	3.189	5.5101	6.06768	5.2788	5.47887	5.23604	6.82069	6.84701
Rs_09148.1	4.3278	3.71218	4.88619	4.09133	4.90124	5.14548	4.81181	3.63367
Rs_10953.1	0	0	0	0	0	0	0	0
Rs_09149.1	0	0.632531	0	1.71907	0	1.71941	2.2307	2.74546
Rs_10954.1	0.857566	1.40645	0	0	0.627569	0	1.15783	0
Rs_09151.1	2.08675	2.57351	3.9757	2.48142	2.80623	4.8337	2.2307	4.88412
Rs_10955.1	4.3278	4.94088	5.34815	4.77403	4.20466	6.07676	3.97952	5.35552
Rs_09152.1	6.90146	6.85809	7.44478	7.58798	8.00023	8.4493	7.99225	8.32435
Rs_10956.1	7.0145	7.29214	7.61214	7.65514	7.94068	8.12129	7.87609	7.60737
Rs_09154.1	1.14924	0	0	1.10173	1.06345	0	0	0
Rs_10958.1	0	0	0	0	0	0	0	0
Rs_09155.1	3.6751	3.82851	2.19269	1.71907	2.26745	2.48182	1.79178	0
Rs_10962.1	0	0	0	0	0	0	0	0
Rs_09253.1	0	0	0	0	0	0	0	0
Rs_11507.1	4.46672	4.9148	4.84196	4.6478	4.57823	5.23604	4.67943	5.13899
Rs_09254.1	4.14123	5.26376	5.10783	4.50946	4.47595	5.32125	4.99006	4.57435
Rs_11508.1	0.857566	1.40645	2.19269	1.10173	0	2.48182	0	0
Rs_09255.1	4.91797	5.79384	5.01128	5.32077	5.69157	5.55029	4.99006	4.17936
Rs_11509.1	3.53054	5.04073	4.95009	5.32077	4.90124	4.8337	4.18879	3.63367
Rs_09256.1	6.71333	7.0013	6.49648	6.38406	5.58094	6.73442	5.75334	6.11837
Rs_11510.1	6.95437	7.45483	6.66463	6.92294	5.80841	6.46163	5.50219	5.85948
Rs_09257.1	5.93278	5.79384	5.5541	6.19388	5.92945	5.47791	5.09772	5.35552
Rs_11511.1	6.42378	6.11343	5.63409	6.30261	6.16681	6.12495	5.4216	5.85948
Rs_09258.1	0	0	0	0	0	0	0	0
Rs_11512.1	1.14924	1.67858	3.70643	6.76467	5.31078	7.18447	5.96718	8.24517
Rs_09375.1	6.55415	4.59167	6.8713	6.53433	6.35145	5.32125	5.46246	5.71024
Rs_11754.1	0.491586	1.07078	2.85803	2.48142	1.39774	0	0	0
Rs_09377.1	6.0958	5.86367	5.87262	5.652	5.69157	4.94528	6.48619	4.17936
Rs_11753.1	6.64474	6.83046	6.31424	5.47743	6.35145	5.55029	6.83632	5.13899
Rs_09378.1	5.19877	5.36354	4.20253	5.191	4.54494	2.97802	4.53367	2.74546
Rs_11752.1	0	0	0.920593	0	0	0	0	0
Rs_09379.1	3.62851	3.37223	4.39849	4.7123	4.16138	4.71276	3.97952	5.35552
Rs_11751.1	4.17405	3.71218	5.44004	4.35643	4.54494	5.55029	3.73467	5.71024
Rs_09380.1	0	0	0	8.08472	0	5.86605	0	7.84073
Rs_11749.1	0.857566	1.07078	0	3.88298	0	1.71941	0	5.71024
Rs_09383.1	3.8065	3.88333	3.10259	2.48142	2.91447	0	3.43958	0
Rs_11746.1	3.189	3.12167	2.32712	2.15002	3.01515	2.48182	2.83916	0
Rs_09384.1	3.58035	2.27857	3.80188	2.15002	3.63739	3.34653	5.54086	3.63367
Rs_11745.1	1.39174	0.632531	1.2261	0	2.26745	0	4.60839	0
Rs_09385.1	0.491586	0	0	2.10173	0.627569	2.71941	0	3.63367
Rs_11744.1	0.491586	0.632531	2.56338	1.71907	0	0	1.15783	2.74546
Rs_09386.1	6.19507	6.21311	6.28975	5.86557	5.79431	5.7479	5.4216	5.35552
Rs_11743.1	5.69345	5.43868	5.58126	5.71631	5.49639	5.47791	4.93305	4.57435
Rs_09388.1	1.94183	0.632531	0.920593	1.10173	0	2.48182	1.15783	0
Rs_11741.1	0.491586	1.90743	0.532513	1.71907	0.627569	0	0	0
Rs_09389.1	3.05447	3.58564	2.56338	3.3461	3.75852	3.63981	3.0682	2.74546
Rs_11740.1	3.58035	2.57351	2.85803	3.63937	3.28086	3.34653	2.83916	2.74546
Rs_09705.1	3.92691	2.1049	3.80188	6.02641	3.35956	5.7479	2.83916	4.17936
Rs_10597.1	0	0	0	0	0	0	0	0
Rs_09706.1	0	0	0	0	0	0	0	2.74546
Rs_10593.1	0	0	0	3.63937	0	2.97802	0	8.13235
Rs_09708.1	2.82575	1.40645	3.10259	2.75073	1.06345	2.48182	2.83916	0
Rs_10592.1	5.09976	5.80808	3.55025	2.97759	3.4342	0	2.83916	2.74546
Rs_09709.1	6.42378	6.87172	6.91466	6.96325	6.14476	6.6709	5.84889	5.99473
Rs_10590.1	0.491586	0	0.532513	0	0	1.71941	0	0
Rs_09710.1	4.51875	5.20039	5.4548	4.6478	5.00282	6.4236	5.50219	7.42778
Rs_10589.1	4.51875	4.9148	5.33225	5.191	5.38791	5.55029	5.37955	5.54375
Rs_09711.1	0.857566	1.90743	0	0	0.627569	2.97802	0	0
Rs_10588.1	0.857566	0.632531	0	1.10173	1.06345	0	1.79178	0
Rs_09712.1	0	0	0	0	0	0	0	0
Rs_10587.1	3.58035	2.81826	3.24527	1.71907	2.80623	3.34653	2.83916	3.63367
Rs_09713.1	0	0	0	0	0	0	0	0
Rs_10586.1	4.38498	4.34055	3.84734	4.7123	4.20466	3.88343	3.26581	2.74546
Rs_09714.1	0	0	0	0	0	0	0	0
Rs_10585.1	7.08522	7.49499	7.40733	8.00329	7.2883	8.43025	7.43771	8.29844
Rs_09716.1	1.39174	1.07078	1.87919	1.71907	1.89716	0	1.79178	0
Rs_10583.1	1.59929	2.1049	1.69253	0	1.06345	0	2.2307	2.74546
Rs_09717.1	2.08675	1.40645	2.66843	1.71907	3.19761	2.48182	2.56678	4.17936
Rs_10582.1	2.33911	2.1049	2.76634	3.63937	2.26745	2.97802	2.56678	2.74546
Rs_09718.1	8.14342	7.71498	6.48215	8.06015	7.28326	6.49869	6.29584	4.88412
Rs_10581.1	8.85492	8.75078	7.43364	8.68408	7.742	7.68003	7.19262	6.9168
Rs_09735.1	4.81769	4.55836	5.16281	5.04838	5.53081	5.68499	6.15338	5.54375
Rs_11279.1	4.07327	2.92664	4.13081	4.6478	4.57823	5.23604	4.93305	5.54375
Rs_09736.1	5.32103	6.21311	2.76634	5.36156	2.80623	2.97802	0	4.17936
Rs_11280.1	5.51282	10.6593	0.920593	2.75073	2.09415	2.97802	0	7.42778
Rs_09738.1	7.49543	8.47099	7.40733	7.31437	7.05398	7.61401	7.86851	8.00995
Rs_11282.1	6.66797	7.23531	6.96708	6.56958	6.33206	6.88195	7.48804	6.77366
Rs_09739.1	6.15454	4.77682	6.52474	6.55206	6.91756	6.63806	6.56334	6.69639
Rs_11283.1	6.12127	4.80549	6.55245	6.67042	6.82351	6.96373	6.85178	6.61475
Rs_09740.1	6.94964	6.32626	6.39299	7.07784	6.63071	6.98999	6.83632	7.10795
Rs_11284.1	6.95437	6.41267	6.78048	7.37539	7.05398	7.47217	6.63658	7.10795
Rs_09741.1	0.491586	0	0	0	0	0	0	0
Rs_11285.1	0.857566	1.67858	0.532513	0	0.627569	0	1.15783	0
Rs_09742.1	0.857566	0.632531	0	0	0	0	0	0
Rs_11286.1	0.857566	1.07078	0.532513	0	0	0	0	0
Rs_09743.1	0	0	0	0	0	0	0	0
Rs_11287.1	5.04759	4.48935	4.48732	4.18521	4.24669	4.94528	4.18879	4.88412
Rs_09744.1	2.45045	2.43356	1.87919	3.17358	0	1.71941	2.56678	2.74546
Rs_11288.1	3.25184	3.29345	3.02559	3.17358	3.28086	2.48182	1.15783	2.74546
Rs_09745.1	6.92575	6.6125	6.06768	5.74742	5.75117	6.21677	6.29584	6.69639
Rs_11289.1	3.96492	4.03632	3.70643	2.48142	3.01515	4.71276	2.2307	5.35552
Rs_09992.1	0.857566	1.40645	0.920593	6.74939	1.66895	2.97802	1.15783	5.99473
Rs_10275.1	0.491586	1.07078	1.2261	2.48142	0	0	1.15783	0
Rs_09993.1	6.25765	6.66037	5.78189	6.2601	5.92945	5.4017	6.02288	6.69639
Rs_10274.1	5.77058	6.38444	5.25002	5.51408	5.22929	5.61921	5.57852	5.85948
Rs_09994.1	3.31205	3.51795	3.31164	4.50946	3.57279	2.48182	2.56678	2.74546
Rs_10273.1	4.29833	3.71218	3.9757	4.6478	4.61077	2.97802	3.73467	0
Rs_09996.1	1.7807	1.40645	2.19269	2.75073	1.89716	2.97802	2.83916	0
Rs_10271.1	0	0	1.2261	1.71907	0	1.71941	0	2.74546
Rs_09997.1	9.11257	8.32762	7.86236	8.69609	8.35744	8.23546	7.86851	7.80436
Rs_10270.1	9.60224	8.99283	8.49877	8.92083	8.72383	8.79295	8.26478	8.51644
Rs_09998.1	5.71591	4.12998	6.16065	5.9212	6.01704	6.21677	6.2499	6.43614
Rs_10269.1	5.65909	5.06465	5.72213	5.51408	5.42498	6.02689	5.72003	5.71024
Rs_09999.1	1.94183	0	2.56338	2.75073	1.89716	3.34653	1.79178	2.74546
Rs_10268.1	5.93278	5.06465	4.88619	4.43497	4.47595	4.71276	4.93305	4.57435
Rs_10001.1	0	0	0	0	0	0	0	0
Rs_10267.1	0	0	0	0	0	0	0	0
Rs_10002.1	2.82575	1.07078	1.87919	2.48142	3.50516	2.48182	3.0682	2.74546
Rs_10265.1	0	0	0	0	0	0	0	0
Rs_10003.1	1.94183	1.90743	2.94424	0	3.28086	2.97802	2.2307	0
Rs_10264.1	1.39174	2.27857	2.56338	2.15002	2.26745	2.48182	1.15783	3.63367
Rs_10004.1	1.14924	0.632531	1.47808	1.10173	1.89716	2.48182	2.2307	2.74546
Rs_10263.1	1.39174	0.632531	2.32712	0	1.66895	1.71941	0	0
Rs_10005.1	1.39174	0	1.2261	0	0	2.48182	1.15783	4.17936
Rs_10262.1	5.04759	5.04073	5.78189	4.7123	5.2501	6.17159	5.84889	5.99473
Rs_10006.1	5.95183	5.89069	5.92657	6.53433	6.14476	5.92168	6.50586	5.54375
Rs_10261.1	8.71557	8.54087	7.38438	9.01333	7.42267	9.57851	7.57445	9.4453
Rs_10008.1	1.39174	0	0	0	0.627569	0	0	0
Rs_11771.1	1.39174	0.632531	0	0	1.39774	0	1.15783	0
Rs_10011.1	2.82575	5.17864	3.37509	3.88298	3.4342	3.88343	3.0682	0
Rs_11773.1	0	0	0	0	0	0	0	0
Rs_10014.1	4.87869	5.36354	5.44004	5.36156	5.36901	4.8337	5.54086	5.99473
Rs_11776.1	6.34671	6.30634	6.23949	6.07628	6.4891	5.92168	6.446	6.33779
Rs_10017.1	1.59929	1.90743	4.13081	3.17358	3.19761	1.71941	3.43958	0
Rs_11778.1	2.08675	2.57351	3.75494	3.17358	3.4342	2.97802	2.83916	3.63367
Rs_10018.1	0	0	0	0	0	0	0	0
Rs_11779.1	0	0	0.532513	0	0	0	0	0
Rs_10020.1	0	0	0	0	0	0	0	0
Rs_11780.1	0	0	0	0	0	0	0	0
Rs_10021.1	0	1.07078	3.10259	0	3.01515	3.34653	3.26581	4.57435
Rs_11781.1	0	2.43356	2.85803	2.75073	3.4342	3.34653	4.74714	0
Rs_10023.1	0	0	0	0	0	1.71941	0	0
Rs_11782.1	0	0	0	0	0	0	0	0
Rs_10024.1	4.81769	4.7177	5.52642	4.58029	4.51086	5.14548	5.46246	4.57435
Rs_11784.1	4.85864	4.86118	5.75828	5.32077	5.00282	4.43543	5.4216	4.88412
Rs_10025.1	0.491586	0	0	1.10173	0	1.71941	0	2.74546
Rs_11786.1	0	0.632531	0	0	0	0	0	0
Rs_10281.1	0	0	0	0	0	0	0	0
Rs_11537.1	5.61872	6.70758	9.62955	8.45354	9.23383	9.13644	9.52121	8.37482
Rs_10282.1	0	0	0	0	0	0	0	0
Rs_11538.1	0	0	0	0	0	1.71941	0	2.74546
Rs_10289.1	0	0	0.532513	1.71907	0	3.88343	3.0682	4.88412
Rs_11465.1	0	0	0	0	0	0	0	0
Rs_10289.1	0	0	0.532513	1.71907	0	3.88343	3.0682	4.88412
Rs_11547.1	0	0	3.8914	5.83693	4.20466	8.1565	7.2167	9.46872
Rs_10298.1	2.08675	2.1049	3.17569	2.75073	4.07072	2.97802	4.37151	2.74546
Rs_11765.1	3.05447	3.6503	4.13081	2.75073	4.02315	4.58075	5.75334	5.13899
Rs_10301.1	2.08675	2.57351	1.2261	1.10173	2.09415	2.97802	2.83916	3.63367
Rs_11764.1	3.92691	3.12167	3.80188	3.17358	3.50516	4.43543	3.73467	2.74546
Rs_10302.1	1.59929	0.632531	1.47808	0	0.627569	2.97802	0	0
Rs_11763.1	5.04759	5.54453	5.37944	3.88298	4.32723	5.47791	3.59465	4.88412
Rs_10305.1	3.42543	3.93615	3.37509	3.17358	2.91447	4.09179	3.86228	4.57435
Rs_11762.1	3.31205	3.02745	2.76634	2.15002	3.10926	2.48182	3.43958	4.57435
Rs_10310.1	0	0	0	0	0	0	0	0
Rs_11758.1	1.94183	2.1049	2.04444	2.75073	2.26745	1.71941	3.0682	0
Rs_10313.1	0.491586	0	0	1.71907	1.39774	0	0	0
Rs_11757.1	0	0	0.920593	1.71907	0	3.34653	2.2307	2.74546
Rs_10314.1	0	0.632531	0	1.10173	0	0	0	0
Rs_11756.1	1.39174	0.632531	2.66843	2.15002	2.09415	1.71941	1.15783	2.74546
Rs_10967.1	0.491586	0	3.31164	1.10173	1.39774	3.88343	2.2307	2.74546
Rs_11055.1	0	0	0	0	0	0	0	0
Rs_10970.1	0	0	0	0	0	0	0	0
Rs_11052.1	0	0.632531	0.532513	0	0	0	0	0
Rs_10971.1	0	0	0	0	0	0	0	0
Rs_11051.1	4.68736	3.02745	2.32712	1.10173	1.66895	0	1.79178	0
Rs_10972.1	1.7807	0	2.04444	1.10173	0.627569	0	1.15783	0
Rs_11050.1	1.59929	1.07078	2.19269	1.10173	1.66895	0	2.2307	0
Rs_10975.1	5.3356	6.33612	5.49819	4.99753	5.53081	6.30309	6.82069	6.84701
Rs_11048.1	5.16652	5.89069	5.34815	4.7123	4.73406	5.61921	6.22637	5.35552
Rs_10977.1	0	0.632531	0	0	0	0	0	0
Rs_11046.1	0	2.1049	0	1.71907	0	0	0	0
Rs_10978.1	8.72806	8.2926	8.27169	8.88631	8.665	8.06063	8.50373	8.27205
Rs_11045.1	8.5363	8.56831	8.10391	8.44408	8.40924	8.0102	8.21184	7.68942
Rs_10979.1	1.59929	2.1049	2.56338	1.10173	2.26745	2.48182	1.79178	0
Rs_11044.1	2.08675	2.57351	1.47808	1.10173	2.56185	3.34653	2.56678	0
Rs_10980.1	1.14924	0.632531	1.2261	1.10173	1.39774	0	1.15783	0
Rs_11038.1	0	0	0	1.10173	1.66895	0	0	0
Rs_10981.1	4.35667	3.93615	4.72506	4.18521	5.18675	4.94528	3.86228	4.57435
Rs_11037.1	5.96126	6.57967	6.09621	5.83693	5.2501	5.55029	6.02288	6.43614
Rs_10987.1	0	0	0	1.10173	0	0	0	5.13899
Rs_11036.1	3.189	5.01641	0.920593	6.65409	0	5.47791	1.15783	7.047
Rs_10989.1	4.43999	5.08818	4.48732	4.09133	3.81547	5.47791	4.18879	3.63367
Rs_11035.1	4.38498	5.06465	5.16281	4.94481	4.84764	4.09179	3.59465	4.17936
Rs_10990.1	0	0	0	0	0	0	0	0
Rs_11034.1	0	0	0	0	0	0	0	0
Rs_10992.1	1.94183	0.632531	4.79633	3.50017	3.10926	4.58075	4.18879	5.54375
Rs_11032.1	0	0	0	0	0	0	0	0
Rs_10993.1	0	0	0	0	0	0	0	0
Rs_11031.1	4.73212	6.11343	5.06999	4.77403	5.5137	5.14548	6.10259	5.35552
Rs_10994.1	4.81769	4.74756	4.67551	5.23556	5.07457	2.97802	5.24551	4.17936
Rs_11030.1	0	0	0	0	0	0	0	0
Rs_10995.1	5.42011	5.90401	5.94759	6.21629	6.36105	6.79525	5.81774	6.43614
Rs_11029.1	5.11674	5.75026	6.01885	6.17111	5.92945	6.17159	5.96718	6.23225
Rs_10996.1	0	0	0.532513	2.15002	2.09415	0	1.15783	0
Rs_11028.1	0	0	0	0	0	0	0	0
Rs_10997.1	4.3278	4.94088	6.27319	7.76564	4.97809	8.1795	4.53367	7.32885
Rs_11026.1	0	0	0	0	0	0	0	0
Rs_10999.1	5.75981	5.61101	5.62106	5.77788	5.34986	6.12495	5.81774	5.54375
Rs_11024.1	5.91347	6.43118	6.12418	5.58469	5.82237	5.86605	6.36212	5.71024
Rs_11000.1	5.16652	6.3653	5.48387	6.05156	5.92945	6.07676	5.14869	5.71024
Rs_11023.1	5.98919	6.87172	5.97856	6.10058	6.29249	6.53481	4.99006	6.23225
Rs_11001.1	5.01173	4.8336	1.69253	3.76631	1.06345	2.97802	1.15783	4.88412
Rs_11022.1	5.48693	5.62716	3.17569	5.191	3.75852	4.43543	4.08795	6.11837
Rs_11002.1	4.59344	4.8336	4.48732	4.43497	4.70421	5.4017	5.14869	4.57435
Rs_11021.1	5.24584	5.56144	4.90781	5.0975	4.79197	5.32125	5.04489	5.71024
Rs_11207.1	0	0	0	0	0	0	6.20244	8.21778
Rs_11307.1	0	0	0	0	0	2.48182	0	3.63367
Rs_11207.1	0	0	0	0	0	0	6.20244	8.21778
Rs_11399.1	0.963474	0.0439433	1.05336	2.82985	2.10098	2.79494	2.16672	2.02857
Rs_11209.1	0	0	0	0	0	0	0	0
Rs_11303.1	1.39174	0	0	0	1.06345	0	0	0
Rs_11210.1	0	0	0	0	0	0	0	0
Rs_11302.1	2.45045	3.71218	0.920593	1.71907	0.627569	1.71941	1.15783	2.74546
Rs_11211.1	0	1.40645	1.2261	0	0	0	0	0
Rs_11301.1	5.52559	9.23735	5.93712	4.09133	4.07072	5.61921	6.40467	4.57435
Rs_11211.1	0	1.40645	1.2261	0	0	0	0	0
Rs_11403.1	0	0	0	0	0	0	0	0
Rs_11212.1	0	0	0	0	0	0	0	0
Rs_11300.1	0	0.632531	0	0	0	0	0	0
Rs_11213.1	5.37847	5.82218	5.48387	3.50017	5.27061	3.34653	4.87371	3.63367
Rs_11299.1	5.04759	5.47484	5.29992	3.17358	5.42498	3.63981	4.28304	3.63367
Rs_11214.1	3.6751	4.03632	4.77296	4.35643	3.35956	5.68499	4.87371	5.85948
Rs_11298.1	3.189	3.21011	4.23709	3.3461	2.68921	4.27382	2.83916	3.63367
Rs_11215.1	0.491586	1.40645	0.532513	0	1.06345	0	1.79178	0
Rs_11297.1	3.58035	4.21793	2.56338	2.48142	2.91447	2.97802	2.2307	0
Rs_11219.1	2.82575	1.90743	2.45008	2.15002	2.68921	2.48182	1.79178	2.74546
Rs_11292.1	1.59929	0.632531	1.87919	1.10173	1.66895	0	0	0
Rs_11220.1	0	0	0	0	0	0	0	0
Rs_11291.1	1.14924	1.07078	2.32712	1.71907	2.42214	1.71941	2.2307	0
Rs_11301.1	5.52559	9.23735	5.93712	4.09133	4.07072	5.61921	6.40467	4.57435
Rs_11403.1	0	0	0	0	0	0	0	0
Rs_11302.1	2.45045	3.71218	0.920593	1.71907	0.627569	1.71941	1.15783	2.74546
Rs_11402.1	0	0	0	0	0	0	0	0
Rs_11303.1	1.39174	0	0	0	1.06345	0	0	0
Rs_11401.1	0	0	0	0	0	0	0	0
Rs_11307.1	0	0	0	0	0	2.48182	0	3.63367
Rs_11399.1	0	0	0	0	0	0	0	0
Rs_11309.1	0.491586	1.90743	0	6.23836	1.06345	2.97802	1.15783	4.57435
Rs_11397.1	0	0	0	0	0	0	0	0
Rs_11311.1	6.94489	7.42742	6.78048	6.76467	6.57407	6.17159	6.67185	5.85948
Rs_11395.1	6.92575	7.54261	7.2512	6.82425	6.61475	6.82473	6.80489	7.56453
Rs_11312.1	2.21844	1.90743	2.85803	2.75073	1.39774	1.71941	1.15783	2.74546
Rs_11394.1	0.857566	0	1.47808	1.10173	1.06345	1.71941	0	3.63367
Rs_11314.1	0.491586	0	0.532513	2.75073	0	2.97802	0	4.88412
Rs_11390.1	0	0	0.532513	4.6478	0	5.23604	1.15783	6.23225
Rs_11315.1	1.39174	1.67858	2.19269	1.71907	2.42214	2.97802	2.2307	2.74546
Rs_11389.1	3.58035	4.94088	3.02559	4.35643	4.07072	4.27382	3.59465	3.63367
Rs_11317.1	7.51157	8.08022	2.56338	3.50017	3.92305	4.43543	4.18879	4.57435
Rs_11376.1	0	0	0	0	0	0	0	0
Rs_11432.1	9.24106	9.22811	8.09215	9.12712	8.58331	7.93108	8.50861	8.13235
Rs_11718.1	0	0	0	0	0	0	0	0
Rs_11435.1	0.857566	1.67858	4.81932	5.14501	4.28752	4.94528	3.59465	3.63367
Rs_11715.1	1.94183	1.90743	5.42512	5.74742	4.92732	5.23604	4.18879	5.35552
Rs_11436.1	9.73738	8.61361	7.7321	8.89328	8.59962	8.06063	8.49883	7.8762
Rs_11714.1	10.0926	9.17965	8.24434	9.22154	9.14219	8.22444	8.68728	8.44737
Rs_11439.1	7.19322	7.84497	6.33033	6.05156	6.29249	6.49869	6.54443	5.71024
Rs_11712.1	0	0	0	0	0	0	0	0
Rs_11440.1	0.857566	1.07078	2.76634	1.10173	2.09415	1.71941	2.56678	4.17936
Rs_11705.1	0	0	0	0	0	0	0	0
Rs_11457.1	0	0	0	0	0	0	0	0
Rs_11537.1	5.61872	6.70758	9.62955	8.45354	9.23383	9.13644	9.52121	8.37482
Rs_11465.1	0	0	0	0	0	0	0	0
Rs_11547.1	0	0	3.8914	5.83693	4.20466	8.1565	7.2167	9.46872
Rs_11806.1	1.14924	0	2.04444	1.10173	1.39774	2.97802	0	3.63367
Rs_11817.1	0	0	0	0	0	0	0	0
Rs_11808.1	0	0	0	0	0	0	0	0
Rs_11815.1	1.14924	1.07078	0.920593	1.71907	1.66895	0	0	0
Rs_11823.1	0	0.632531	0	0	0	0	0	0
Rs_11832.1	6.83632	9.98985	4.7005	6.14798	5.44317	6.34439	3.73467	5.54375
Rs_11824.1	0	0	0	0	0	0	0	0
Rs_11831.1	3.53054	4.12998	2.04444	1.10173	2.26745	3.63981	1.15783	0
Rs_11825.1	0	0	0	0	0	0	0	0
Rs_11830.1	6.77346	7.83805	4.74921	2.15002	3.10926	4.09179	4.28304	3.63367
Rs_11826.1	0	0	0	0	0	0	0	0
Rs_11829.1	1.39174	1.07078	1.47808	2.48142	1.89716	1.71941	1.15783	2.74546

## Sheet: BRS1 specific
	PDB_1dpi	PDB_3dpi	PB1_1dpi	PB1_3dpi	Tetep_1dpi	Tetep_3dpi	TP309_1dpi	TP309_3dpi
Rs_00006.1	8.55199	9.03127	8.56659	8.75085	8.80868	8.47742	8.79118	7.97766
Rs_00030.1	6.95437	7.59693	6.8713	6.42312	6.97494	6.12495	6.46623	5.99473
Rs_00041.1	2.98218	2.27857	2.32712	1.71907	2.42214	2.48182	1.15783	2.74546
Rs_00079.1	7.22489	7.73748	5.70988	6.00082	5.82237	6.57006	6.2499	6.33779
Rs_00087.1	9.34469	9.46109	10.0054	10.3194	10.503	9.9061	9.60571	9.52568
Rs_00097.1	3.88788	1.07078	2.66843	10.288	3.10926	7.43442	2.83916	11.1019
Rs_00104.1	4.59344	4.88824	4.9291	5.61874	5.165	5.68499	5.09772	5.13899
Rs_00106.1	3.42543	3.58564	4.05534	4.50946	3.92305	5.4017	5.33624	8.49378
Rs_00116.1	2.90609	3.6503	2.56338	4.43497	1.66895	4.27382	2.56678	4.17936
Rs_00131.1	4.23753	6.03084	3.43587	9.69834	4.02315	7.06603	3.86228	7.37916
Rs_00137.1	6.46414	6.80938	6.03858	5.97477	6.37058	5.92168	6.15338	5.71024
Rs_00147.1	2.55382	1.90743	2.04444	1.10173	2.68921	0	1.79178	0
Rs_00161.1	1.14924	1.40645	2.45008	0	1.66895	2.97802	1.15783	0
Rs_00162.1	6.83632	8.51289	7.2213	7.57936	6.878	7.95794	9.17294	11.6136
Rs_00187.1	7.21704	7.28197	7.32937	7.75802	7.47222	7.78874	6.78892	7.52037
Rs_00192.1	1.14924	1.07078	1.69253	1.10173	1.39774	3.34653	3.59465	4.57435
Rs_00205.1	2.33911	0.632531	3.31164	2.48142	1.89716	3.34653	1.79178	4.88412
Rs_00206.1	10.3458	10.4601	9.60577	9.43007	9.41405	9.62533	8.36515	9.20144
Rs_00223.1	2.33911	1.67858	1.2261	1.10173	0	1.71941	0	2.74546
Rs_00238.1	6.88668	7.95784	5.74633	6.70253	5.67627	6.76515	5.46246	6.98337
Rs_00242.1	3.62851	6.79515	7.78854	8.0908	8.08953	6.82473	6.98394	4.17936
Rs_00250.1	6.96847	7.39477	7.62525	7.62195	7.71232	6.93698	7.66476	6.43614
Rs_00289.1	6.43058	7.74119	6.82092	6.34391	6.67754	6.49869	7.11786	5.54375
Rs_00294.1	6.41694	7.75963	5.85047	7.95079	6.24145	6.26058	5.72003	5.35552
Rs_00304.1	1.14924	1.07078	1.47808	1.10173	0.627569	0	1.79178	0
Rs_00305.1	4.754	5.94324	4.88619	4.6478	4.61077	5.04885	5.54086	6.11837
Rs_00320.1	10.2884	12.6799	8.72415	10.042	10.0747	8.35141	8.14439	9.50316
Rs_00347.1	7.13607	6.58795	9.36036	7.50848	9.02182	7.93108	9.13553	6.52821
Rs_00357.1	7.76146	7.41352	7.47043	7.71932	7.99408	7.37588	7.94258	7.10795
Rs_00365.1	8.65729	10.2289	7.88434	8.40559	8.45252	8.16805	8.72135	8.34981
Rs_00403.1	5.94234	6.78798	6.78048	7.12598	7.3761	7.18447	6.96984	6.33779
Rs_00415.1	3.05447	3.21011	1.69253	2.15002	1.39774	1.71941	1.15783	4.17936
Rs_00449.1	7.2327	7.93855	7.35714	7.05315	7.42267	6.88195	7.2167	7.047
Rs_00478.1	5.3063	4.88824	4.6242	5.2788	4.40351	4.8337	3.43958	5.13899
Rs_00483.1	3.58035	2.81826	5.26684	4.43497	3.10926	4.8337	3.97952	4.17936
Rs_00500.1	5.97994	6.21311	6.7628	5.89365	6.02913	7.45342	6.582	6.33779
Rs_00525.1	5.89391	6.3653	5.99885	5.2788	6.35145	5.61921	6.56334	4.57435
Rs_00536.1	9.10089	8.94208	8.66349	8.93103	8.78748	9.07643	8.84625	9.18739
Rs_00541.1	4.68736	4.25997	4.9291	4.58029	4.95293	4.71276	5.37955	3.63367
Rs_00556.1	4.03805	2.81826	2.19269	3.76631	3.69923	4.71276	2.83916	4.17936
Rs_00559.1	3.92691	3.88333	3.43587	2.15002	3.69923	2.97802	5.33624	2.74546
Rs_00562.1	9.27265	8.49979	7.25542	8.45354	8.71075	7.52701	7.39613	7.27671
Rs_00568.1	7.9906	8.27733	7.59225	8.25135	7.8685	7.6474	8.36515	8.18987
Rs_00573.1	6.71333	7.14284	7.43364	7.60506	7.77108	6.96373	7.2752	5.13899
Rs_00599.1	10.0024	10.447	10.0516	9.95143	9.77333	9.75733	9.80154	9.65383
Rs_00608.1	9.05317	9.74633	7.84286	8.18472	8.39296	7.69607	7.5077	7.8762
Rs_00628.1	1.14924	2.27857	4.6242	4.50946	2.56185	5.55029	3.26581	5.54375
Rs_00634.1	6.78943	5.3045	6.27319	6.67042	6.69282	6.02689	6.98394	6.52821
Rs_00659.1	0.491586	0	2.56338	1.10173	1.89716	4.58075	1.15783	3.63367
Rs_00662.1	7.66375	6.46752	8.39353	7.78076	8.45701	8.1795	8.32694	7.97766
Rs_00720.1	8.7942	10.2486	8.39544	9.09421	8.61574	8.55862	7.89859	9.26972
Rs_00733.1	12.7849	14.4667	9.53026	10.5889	11.5762	9.68683	10.1609	9.58047
Rs_00763.1	8.76623	8.91602	8.67141	8.8898	8.34782	8.9749	8.5328	9.02306
Rs_00786.1	10.2179	11.2921	10.2312	10.7589	10.8936	9.73032	9.34396	9.21536
Rs_00791.1	5.18274	5.70532	5.19833	4.27336	5.00282	5.68499	5.54086	5.35552
Rs_00795.1	8.96333	9.52499	6.70223	7.17257	7.0421	6.79525	6.67185	6.84701
Rs_00804.1	0.857566	0	0	0	0	0	0	0
Rs_00805.1	5.49994	3.44693	5.23299	5.0975	5.38791	4.43543	4.93305	2.74546
Rs_00807.1	6.50985	5.70532	5.97856	5.652	5.61343	6.21677	6.582	3.63367
Rs_00819.1	5.48693	5.56144	6.68355	6.60398	6.22051	4.58075	5.24551	0
Rs_00833.1	10.4716	11.7393	6.57964	10.1624	6.24145	7.98431	5.33624	10.2002
Rs_00848.1	5.72701	6.6525	4.51576	5.191	4.61077	3.63981	4.37151	3.63367
Rs_00854.1	7.46592	6.64459	7.58891	7.95079	7.742	7.49069	8.44887	7.68942
Rs_00856.1	4.68736	5.01641	5.73428	4.77403	5.42498	5.55029	5.81774	4.17936
Rs_00863.1	9.57178	9.69074	6.54557	7.91698	7.05989	7.47217	7.45805	7.27671
Rs_00868.1	7.34864	7.62936	7.61871	7.54435	7.64713	7.29393	7.65598	7.84073
Rs_00881.1	5.3356	5.54453	5.98874	7.00247	5.54771	5.86605	4.74714	5.71024
Rs_00890.1	11.8547	11.1744	10.3792	11.0539	10.8041	10.6033	10.9679	10.7565
Rs_00895.1	7.14023	6.47647	6.89314	6.97644	7.36661	6.02689	7.33143	6.43614
Rs_00903.1	2.21844	2.1049	4.9291	3.88298	3.92305	4.8337	5.72003	6.84701
Rs_00922.1	2.74068	2.27857	4.54364	3.3461	4.16138	4.8337	4.67943	5.35552
Rs_00995.1	7.8731	7.09719	7.635	8.65566	7.92459	9.0202	7.74974	8.62467
Rs_01005.1	5.79188	5.28427	6.61293	7.1141	6.5065	6.85363	7.14321	5.35552
Rs_01008.1	7.05029	7.86554	6.88771	7.12598	7.2371	7.31485	7.35332	7.27671
Rs_01011.1	0.491586	1.40645	0.920593	1.10173	0.627569	2.48182	0	0
Rs_01070.1	7.55893	8.10061	6.33832	7.18399	6.82351	6.70301	6.67185	6.77366
Rs_01075.1	7.28996	6.99509	4.45832	6.23836	5.29083	6.30309	3.73467	6.52821
Rs_01079.1	5.59994	5.64314	5.70988	7.76564	5.58094	5.7479	6.27305	8.56071
Rs_01092.1	6.79998	7.05602	7.24697	6.86738	7.2371	7.29393	7.42742	7.72876
Rs_01093.1	10.2767	11.3607	9.95176	10.6581	10.7222	11.0559	11.1501	10.6271
Rs_01099.1	11.0009	10.6012	11.3535	8.84735	10.2056	9.1187	11.8802	9.18739
Rs_01107.1	8.15374	6.94442	7.57884	7.49937	8.25822	6.26058	6.83632	4.57435
Rs_01117.1	2.65027	0.632531	2.76634	2.15002	1.06345	0	2.2307	3.63367
Rs_01127.1	4.49297	3.6503	5.93712	4.27336	5.02714	2.48182	4.67943	2.74546
Rs_01130.1	2.33911	2.27857	4.39849	3.17358	2.26745	5.14548	3.26581	5.71024
Rs_01139.1	8.6086	8.67899	8.59518	8.84015	9.06209	8.6355	8.18157	8.00995
Rs_01164.1	5.79188	5.84998	6.19622	6.60398	6.31241	6.34439	6.40467	6.77366
Rs_01166.1	4.6175	1.40645	4.51576	5.191	4.73406	3.63981	2.83916	0
Rs_01169.1	0.491586	0	0	1.10173	0	0	0	0
Rs_01181.1	9.90925	9.5485	8.10625	7.78076	8.02459	8.42063	7.67348	8.10271
Rs_01187.1	0	0.632531	0.920593	0	1.89716	1.71941	1.15783	2.74546
Rs_01190.1	2.65027	6.46752	0.920593	5.74742	1.06345	4.27382	2.2307	5.85948
Rs_01191.1	1.39174	6.13618	0.920593	5.40123	1.06345	4.58075	1.79178	6.77366
Rs_01201.1	3.05447	2.27857	1.47808	2.15002	1.06345	1.71941	2.83916	2.74546
Rs_01206.1	5.46057	5.08818	5.78189	4.94481	5.05105	6.26058	5.29159	5.85948
Rs_01207.1	4.38498	2.92664	4.65008	4.50946	4.79197	4.58075	4.60839	5.35552
Rs_01209.1	0	0	0	0	1.06345	0	0	0
Rs_01216.1	2.33911	2.57351	4.571	6.00082	4.76331	7.37588	7.71634	9.24279
Rs_01231.1	3.62851	4.41687	4.27085	1.10173	3.50516	2.48182	3.0682	0
Rs_01239.1	3.76401	4.77682	3.43587	3.17358	3.35956	4.09179	4.08795	3.63367
Rs_01252.1	1.39174	0.632531	2.32712	0	2.42214	1.71941	2.56678	2.74546
Rs_01255.1	0.491586	1.40645	0	1.71907	0	0	0	2.74546
Rs_01256.1	0.491586	0	0.920593	1.10173	0	0	1.79178	2.74546
Rs_01257.1	0.491586	0	0	0	0	0	1.15783	0
Rs_01258.1	0	0	0.532513	0	0	0	0	0
Rs_01259.1	1.14924	1.07078	0.920593	1.71907	2.26745	0	0	0
Rs_01264.1	0.491586	0.632531	0.532513	1.71907	1.39774	0	1.15783	0
Rs_01265.1	0	0	2.19269	2.97759	2.80623	4.43543	4.37151	6.52821
Rs_01269.1	0	0	0	0	0	2.48182	0	0
Rs_01270.1	6.6564	7.0679	5.81658	4.58029	5.66082	5.92168	5.33624	5.71024
Rs_01275.1	4.20614	1.67858	3.65622	3.3461	2.91447	4.43543	2.56678	3.63367
Rs_01285.1	7.54332	7.58457	7.49205	7.4902	7.2883	7.33548	7.59297	7.42778
Rs_01286.1	2.33911	4.37922	2.45008	2.75073	2.56185	4.09179	3.59465	0
Rs_01287.1	2.74068	2.81826	2.85803	2.48142	2.09415	3.88343	3.59465	2.74546
Rs_01293.1	0.491586	1.40645	0	0	0.627569	0	0	0
Rs_01295.1	0.857566	3.58564	2.56338	3.50017	3.92305	5.55029	2.2307	5.35552
Rs_01297.1	9.70897	10.4696	7.31731	6.28151	9.33225	6.4236	6.67185	7.72876
Rs_01300.1	8.80864	8.81388	9.30339	9.19921	9.26867	9.31325	9.37372	9.10008
Rs_01304.1	1.7807	1.40645	1.47808	0	0.627569	0	0	0
Rs_01317.1	2.21844	3.9871	2.32712	5.94823	3.19761	4.27382	2.83916	4.57435
Rs_01318.1	5.15012	5.13412	5.80511	4.99753	5.56442	5.97524	5.33624	5.99473
Rs_01347.1	3.88788	2.27857	5.36388	4.77403	3.63739	5.61921	3.73467	5.54375
Rs_01352.1	8.06685	8.36422	8.01458	8.44882	8.49455	8.20215	8.34344	7.76706
Rs_01358.1	3.92691	4.65606	2.85803	3.3461	3.35956	4.43543	1.15783	4.17936
Rs_01363.1	6.50985	6.77354	4.9291	5.61874	4.44018	5.04885	4.87371	6.11837
Rs_01419.1	6.93056	6.84434	7.3532	6.65409	7.07162	7.01579	7.38555	6.61475
Rs_01430.1	9.01292	10.2243	8.67614	8.85808	8.95843	9.1187	8.22377	8.58235
Rs_01458.1	7.11087	6.06682	6.51773	6.82425	6.69282	6.4236	6.46623	6.11837
Rs_01473.1	3.8065	4.68721	4.48732	5.23556	5.05105	3.34653	4.53367	3.63367
Rs_01488.1	9.67211	10.4431	9.2515	9.24626	9.0473	8.75517	9.01368	8.81947
Rs_01495.1	7.96035	8.47323	7.3453	7.84689	7.63532	6.98999	7.2752	7.10795
Rs_01499.1	3.88788	4.17463	4.51576	3.99091	4.11676	5.92168	4.87371	5.35552
Rs_01520.1	1.39174	0	0.920593	3.50017	0	0	1.15783	0
Rs_01522.1	8.74044	8.92094	8.33688	8.84375	8.47921	8.78548	8.79518	8.81947
Rs_01530.1	8.70719	9.92681	8.23154	8.29937	8.13778	8.7475	8.09327	8.16139
Rs_01536.1	6.93056	6.70671	6.89314	7.00247	7.31816	6.07676	7.40664	5.85948
Rs_01544.1	7.97672	8.26189	7.86513	8.1733	8.28115	7.31485	7.51743	7.68942
Rs_01546.1	7.25971	7.73002	6.07725	5.40123	6.52369	6.21677	5.37955	5.71024
Rs_01551.1	7.41535	7.52978	7.12307	7.28286	7.43635	7.47217	7.2167	7.60737
Rs_01568.1	6.04348	7.77421	4.6242	6.60398	4.79197	7.49069	3.73467	6.11837
Rs_01579.1	12.0808	12.3838	5.52642	5.94823	5.76569	6.60446	5.24551	6.11837
Rs_01584.1	6.59107	6.45852	6.92529	6.80959	6.73771	7.31485	7.25209	7.68942
Rs_01602.1	2.65027	2.1049	4.45832	4.43497	2.42214	4.71276	1.79178	5.35552
Rs_01662.1	2.1233	2.58564	3.2261	4.15002	3.66895	4.71941	3.15783	3.74546
Rs_01683.1	7.00084	6.62059	7.36497	7.31437	7.50721	7.71193	7.74146	6.69639
Rs_01710.1	5.75981	4.59167	4.95009	6.12447	5.165	5.61921	3.59465	5.35552
Rs_01754.1	3.76401	4.08391	4.54364	3.50017	3.97397	4.27382	4.60839	5.71024
Rs_01792.1	6.64474	7.3853	6.51068	6.40372	6.47149	6.96373	6.20244	7.37916
Rs_01815.1	11.1457	10.8763	10.6147	11.3137	10.9331	10.1352	9.93998	10.1211
Rs_01822.1	2.21844	3.37223	3.10259	2.97759	2.56185	2.48182	3.97952	2.74546
Rs_01828.1	7.34504	8.3177	7.86513	8.15602	8.7423	7.6638	7.99225	8.00995
Rs_01836.1	7.27491	7.29214	7.67021	7.67954	7.41808	8.29986	7.02544	8.64538
Rs_01842.1	5.32103	4.59167	5.70988	4.8901	5.90341	5.4017	6.446	5.71024
Rs_01854.1	6.28044	5.79384	6.33832	5.2788	6.12236	6.60446	6.52528	6.23225
Rs_01857.1	8.89607	9.52067	9.38272	8.76992	9.41865	8.57606	9.2479	8.27205
Rs_01862.1	6.50985	7.85529	5.01128	5.36156	5.7365	6.12495	4.87371	5.99473
Rs_01865.1	1.14924	1.67858	2.19269	3.63937	0.627569	4.09179	1.15783	6.11837
Rs_01867.1	9.52564	9.22281	6.71455	8.07249	7.0421	6.26058	6.0765	6.33779
Rs_01872.1	4.46672	5.5101	6.26484	4.8901	5.47887	7.04113	4.74714	6.9168
Rs_01875.1	0.491586	0	4.16711	3.17358	2.91447	2.97802	3.0682	3.63367
Rs_01880.1	5.98919	6.57967	6.10559	6.53433	6.37058	5.80818	6.82069	5.13899
Rs_01919.1	6.70774	6.07861	5.21576	6.17111	6.04111	6.26058	5.90925	6.69639
Rs_01932.1	4.29833	3.58564	6.11492	4.50946	5.05105	5.86605	4.67943	5.99473
Rs_01940.1	7.67526	8.45524	7.54819	7.00247	6.80956	7.18447	7.11786	6.69639
Rs_01949.1	10.4036	10.2076	9.80035	10.2203	10.2469	9.67878	10.1055	9.5588
Rs_01955.1	3.31205	3.6503	4.16711	4.18521	3.87026	5.55029	4.37151	6.77366
Rs_01978.1	6.95437	6.16965	5.77013	6.51638	6.4356	5.97524	6.29584	5.85948
Rs_02003.1	5.64745	5.87724	0.532513	1.10173	0.627569	2.48182	1.79178	4.17936
Rs_02019.1	7.36294	6.99509	7.28463	7.87534	7.51153	7.68003	7.4979	6.69639
Rs_02030.1	4.70992	7.05004	7.48128	7.18399	7.3761	7.29393	6.446	6.69639
Rs_02031.1	0.491586	1.07078	3.55025	1.71907	1.06345	3.88343	2.2307	4.57435
Rs_02054.1	6.0958	7.35167	7.05689	5.89365	6.24145	6.02689	5.72003	6.98337
Rs_02057.1	2.65027	4.37922	3.55025	4.35643	2.09415	1.71941	1.79178	4.57435
Rs_02059.1	9.27832	8.40226	9.20314	8.83654	8.6708	9.29757	9.01368	9.59118
Rs_02079.1	5.35004	4.88824	5.4548	5.86557	5.47887	5.32125	5.84889	5.85948
Rs_02117.1	10.214	10.7584	7.23419	11.5152	7.13452	11.4598	6.582	11.5871
Rs_02128.1	6.138	7.0013	7.21264	6.82425	6.78838	7.01579	6.31827	7.047
Rs_02138.1	6.84653	4.45357	6.25643	6.34391	6.51512	8.07297	7.85322	8.32435
Rs_02162.1	2.82575	2.1049	0	6.58688	0.627569	3.63981	0	6.69639
Rs_02176.1	2.45045	3.51795	0.920593	1.10173	1.89716	1.71941	2.56678	0
Rs_02180.1	6.51626	6.48535	6.32231	5.58469	6.31241	6.53481	6.446	5.85948
Rs_02188.1	3.189	2.27857	3.65622	1.10173	2.42214	3.34653	2.56678	4.57435
Rs_02193.1	8.64564	8.83837	7.25963	7.02803	6.93694	7.6308	7.05245	7.42778
Rs_02210.1	5.06519	5.3827	5.44004	4.09133	4.70421	5.97524	5.50219	6.11837
Rs_02213.1	2.74068	3.44693	3.37509	2.48142	3.28086	3.34653	3.59465	0
Rs_02219.1	5.32103	6.85123	4.33608	6.23836	4.32723	5.32125	5.04489	5.85948
Rs_02243.1	4.85864	5.24294	5.79354	5.83693	5.91649	6.12495	6.22637	5.99473
Rs_02250.1	2.21844	0.632531	3.80188	2.48142	2.26745	4.43543	3.26581	2.74546
Rs_02266.1	5.78127	6.84434	6.02875	6.2601	5.40657	7.35582	5.75334	7.76706
Rs_02287.1	8.9468	8.76727	8.73477	8.71195	8.89213	8.47742	8.74638	8.42359
Rs_02299.1	2.74068	1.90743	3.93417	2.15002	2.42214	4.58075	2.56678	4.17936
Rs_02315.1	2.55382	2.70107	3.43587	2.75073	2.80623	3.88343	3.59465	5.13899
Rs_02325.1	2.08675	0.632531	2.32712	1.71907	2.26745	3.34653	3.26581	4.57435
Rs_02329.1	4.59344	3.9871	4.90781	4.09133	4.84764	4.94528	4.87371	5.35552
Rs_02342.1	3.42543	3.6503	4.90781	5.83693	4.02315	6.12495	3.73467	8.00995
Rs_02345.1	8.63389	8.85732	8.40117	7.31437	7.46778	7.84737	7.84552	7.68942
Rs_02354.1	7.0591	7.92881	7.23846	7.12598	6.84419	7.01579	7.3092	6.61475
Rs_02361.1	4.64116	4.45357	4.36763	4.99753	4.67373	4.27382	5.09772	4.17936
Rs_02364.1	0	0	0	0	0.627569	0	0	0
Rs_02367.1	6.68515	6.43118	5.18068	6.2601	4.16138	6.53481	3.43958	6.69639
Rs_02370.1	0	0	0	0	0	2.97802	0	0
Rs_02371.1	6.71333	7.26658	7.02262	6.56958	7.10627	6.98999	6.88221	7.42778
Rs_02388.1	4.20614	4.74756	5.67248	4.18521	4.76331	5.61921	4.37151	6.69639
Rs_02389.1	8.67029	9.6714	8.86894	7.90323	8.77677	7.99731	8.62116	7.94462
Rs_02406.1	1.59929	1.40645	1.2261	1.71907	0.627569	1.71941	1.79178	0
Rs_02426.1	9.20082	2.1049	7.79436	5.89365	6.92405	4.94528	6.7399	2.74546
Rs_02439.1	2.65027	3.02745	1.2261	1.10173	0.627569	1.71941	2.83916	0
Rs_02455.1	5.93278	4.62423	5.33225	3.76631	5.72168	2.97802	6.446	3.63367
Rs_02462.1	0	0	0.532513	0	0	0	1.15783	0
Rs_02469.1	13.3474	13.9848	11.1865	10.9565	9.84347	10.6617	10.184	11.0678
Rs_02476.1	4.51875	4.65606	3.9757	3.99091	4.70421	4.43543	5.4216	3.63367
Rs_02486.1	3.92691	3.37223	4.09357	2.15002	4.40351	4.43543	4.37151	0
Rs_02489.1	5.35004	4.30083	4.36763	4.50946	3.87026	3.34653	4.67943	5.13899
Rs_02502.1	6.31763	5.76493	5.77013	6.62088	6.44466	5.97524	5.90925	5.13899
Rs_02505.1	5.21463	1.67858	7.2213	5.61874	6.4626	5.04885	5.09772	2.74546
Rs_02509.1	7.57131	2.27857	3.31164	4.18521	2.26745	2.97802	2.56678	0
Rs_02510.1	3.6751	3.82851	2.04444	3.50017	2.56185	3.88343	3.0682	0
Rs_02517.1	0.857566	2.1049	1.87919	1.10173	1.39774	3.63981	0	0
Rs_02535.1	6.70774	7.76328	6.17854	8.61828	7.59522	8.45873	5.96718	8.99106
Rs_02572.1	3.36985	1.90743	3.80188	3.76631	4.47595	2.48182	5.50219	5.54375
Rs_02573.1	8.90098	2.1049	5.72213	6.32341	4.70421	1.71941	2.83916	2.74546
Rs_02574.1	5.32103	0	3.49419	1.10173	1.06345	1.71941	1.79178	0
Rs_02576.1	2.33911	0	2.94424	2.97759	2.56185	0	2.2307	0
Rs_02578.1	0	0	0	0	0	0	0	2.74546
Rs_02583.1	0	0	0	1.10173	0	0	0	2.74546
Rs_02584.1	5.11674	4.30083	5.77013	6.56958	5.78007	5.92168	7.14321	7.94462
Rs_02594.1	9.72705	10.4061	8.84812	9.34872	9.00202	8.7704	8.14439	8.66579
Rs_02639.1	7.95564	6.85123	6.82661	7.37539	7.60333	7.06603	6.82069	6.69639
Rs_02650.1	8.08853	9.10521	7.67337	7.45294	7.91485	7.91747	6.582	6.23225
Rs_02658.1	8.98082	9.29536	7.35714	7.38532	7.20015	7.52701	6.2499	6.84701
Rs_02667.1	8.304	8.83837	8.07554	8.65156	8.53961	8.0102	8.40762	7.52037
Rs_02680.1	3.31205	2.57351	3.84734	0	3.63739	2.97802	3.0682	2.74546
Rs_02686.1	4.85864	4.03632	4.95009	4.6478	4.07072	4.71276	4.37151	4.88412
Rs_02687.1	4.79677	3.6503	5.89444	5.32077	3.97397	6.34439	4.08795	7.16643
Rs_02702.1	8.23569	10.2923	5.36388	6.56958	5.54771	7.01579	4.87371	6.9168
Rs_02706.1	5.3063	5.28427	4.59784	6.00082	4.92732	5.47791	3.97952	7.68942
Rs_02744.1	2.82575	2.57351	0.920593	1.10173	2.26745	1.71941	3.86228	2.74546
Rs_02745.1	6.04348	5.42026	5.77013	5.32077	5.99255	4.94528	5.65101	4.88412
Rs_02755.1	7.36649	6.95726	8.38392	7.88236	8.14613	7.69607	7.35332	6.43614
Rs_02766.1	7.81186	5.89069	7.38823	7.43394	7.02409	6.76515	7.25209	7.22262
Rs_02770.1	7.07222	6.90522	6.55245	7.12598	7.3761	6.6709	6.78892	5.99473
Rs_02773.1	8.83068	9.01294	9.25677	8.54492	8.5375	8.96169	8.74638	8.80113
Rs_02820.1	7.34864	7.03195	7.70149	7.72714	8.16543	7.52701	8.04028	7.56453
Rs_02822.1	2.21844	2.27857	1.47808	2.15002	0.627569	1.71941	1.15783	0
Rs_02828.1	0	0.632531	0	1.71907	0	2.48182	0	5.35552
Rs_02829.1	2.33911	2.43356	3.02559	7.80314	3.28086	6.07676	2.2307	8.39941
Rs_02846.1	5.37847	4.99167	6.79215	5.2788	7.67048	4.27382	6.99791	3.63367
Rs_02862.1	4.38498	4.45357	4.16711	4.77403	4.79197	4.58075	5.09772	4.88412
Rs_02866.1	6.33949	6.12485	7.53436	7.04064	7.44089	7.6308	7.62931	7.68942
Rs_02873.1	2.08675	2.70107	2.76634	2.48142	2.56185	2.48182	3.43958	0
Rs_02874.1	5.15012	4.12998	4.74921	3.99091	4.82007	3.34653	5.04489	4.17936
Rs_02885.1	6.84143	3.82851	7.05204	6.70253	6.71544	4.43543	5.54086	4.57435
Rs_02894.1	7.77222	8.41394	6.27319	5.77788	6.59862	5.92168	6.22637	5.54375
Rs_02907.1	6.21097	5.86367	6.33832	6.17111	6.63071	7.20704	6.78892	7.84073
Rs_02916.1	7.11087	7.13156	7.17302	6.98951	7.69345	7.7737	7.38555	7.22262
Rs_02946.1	0	0	0	0	0	0	0	2.74546
Rs_02948.1	0	0	0	0	0	0	1.15783	0
Rs_02951.1	5.37847	5.26376	5.91594	5.652	6.1336	5.7479	5.9385	5.54375
Rs_02970.1	8.4094	8.06548	7.67021	8.28354	7.65105	7.78874	7.96408	8.18987
Rs_02977.1	5.35004	5.06465	3.8914	4.09133	4.16138	4.58075	3.73467	0
Rs_02985.1	11.0536	10.8968	9.01801	9.66817	9.1268	9.1187	8.90301	8.85546
Rs_02993.1	6.25765	6.75161	6.69603	6.7798	6.67754	6.60446	6.38355	5.35552
Rs_02999.1	5.83356	5.34413	4.01607	3.17358	4.36587	2.97802	3.73467	3.63367
Rs_03000.1	5.39249	5.28427	4.571	4.77403	4.92732	4.09179	3.43958	4.17936
Rs_03008.1	6.41694	6.44035	6.14253	6.42312	6.0648	5.47791	5.75334	5.85948
Rs_03019.1	10.542	10.6831	8.7211	9.32055	9.11551	9.1997	9.11326	9.11501
Rs_03023.1	9.10195	9.21482	7.41112	7.20656	6.73771	7.7737	7.32036	7.91082
Rs_03027.1	7.45595	7.44575	8.34879	7.9707	7.51583	5.86605	7.03901	6.11837
Rs_03042.1	3.62851	3.51795	4.09357	4.83323	3.87026	3.88343	3.26581	5.54375
Rs_03093.1	8.85618	8.21457	8.77649	9.49796	9.26484	9.30281	8.80316	9.54784
Rs_03121.1	6.60919	8.21457	6.12418	5.74742	6.2518	6.17159	6.10259	5.35552
Rs_03147.1	9.14604	7.21942	8.09922	11.3741	9.46277	11.4409	8.27628	12.1034
Rs_03156.1	5.92316	4.77682	5.97856	5.94823	6.32227	6.6709	6.34036	6.33779
Rs_03183.1	9.94534	10.1521	9.68537	9.75302	9.82452	9.82818	9.58504	9.79025
Rs_03210.1	0.857566	0	0	0	1.06345	2.48182	0	0
Rs_03227.1	3.76401	5.08818	5.58126	3.88298	5.34986	5.47791	6.7399	5.99473
Rs_03235.1	9.74012	9.55168	9.22913	9.66817	9.70715	8.85142	9.23616	8.51644
Rs_03240.1	9.80769	8.2722	8.05631	8.75085	8.23753	8.61877	7.11786	8.64538
Rs_03244.1	10.9122	10.5686	10.4719	11.681	10.4556	11.3652	9.9845	10.6062
Rs_03252.1	8.0799	7.84497	8.15677	8.13852	8.34299	8.13313	7.94978	7.91082
Rs_03255.1	2.65027	2.92664	3.31164	2.97759	2.80623	3.88343	3.97952	4.17936
Rs_03280.1	7.7829	7.86894	8.13403	8.15602	8.08953	8.09734	7.68216	8.00995
Rs_03304.1	0	0	0.532513	0	0	0	0	0
Rs_03305.1	8.38332	2.81826	12.6661	12.5446	13.0794	9.14231	12.0482	7.047
Rs_03307.1	7.58052	1.67858	11.8485	10.5095	11.8504	8.73202	10.8621	5.35552
Rs_03312.1	2.21844	1.40645	3.10259	4.09133	3.19761	5.47791	5.61522	6.11837
Rs_03315.1	0.491586	0	0	0	0	0	0	0
Rs_03343.1	4.66445	3.44693	4.99117	4.18521	3.50516	3.63981	3.97952	5.13899
Rs_03344.1	6.94489	6.03084	6.01885	5.71631	5.53081	5.55029	6.04994	3.63367
Rs_03357.1	2.55382	1.40645	2.04444	0	1.66895	0	0	0
Rs_03362.1	3.96492	1.67858	5.5541	2.97759	4.02315	4.27382	5.19791	0
Rs_03371.1	3.92691	1.90743	4.20253	4.09133	4.6426	1.71941	2.2307	2.74546
Rs_03381.1	9.80507	9.13799	9.21186	9.52514	9.69392	8.85142	9.68121	8.39941
Rs_03394.1	7.38062	7.37578	8.38969	7.98382	8.17089	7.90372	7.41707	8.42359
Rs_03404.1	7.35581	7.62936	7.20393	7.94409	7.39958	7.94458	7.34242	8.44737
Rs_03406.1	2.21844	1.67858	1.69253	0	0.627569	1.71941	1.15783	0
Rs_03417.1	12.6402	12.4236	9.72625	9.23258	9.82104	9.5479	9.28538	9.00715
Rs_03431.1	4.26825	3.93615	5.06999	4.09133	5.02714	5.32125	5.57852	4.17936
Rs_03464.1	7.41878	8.3618	7.7739	7.51753	7.84133	8.02298	8.09327	6.77366
Rs_03481.1	7.79613	7.79937	8.16577	8.10288	8.25308	7.7737	8.1631	7.56453
Rs_03509.1	7.71204	7.91572	7.45949	7.74267	7.48105	7.27269	7.42742	6.84701
Rs_03520.1	7.43917	7.46385	7.00769	7.88236	6.80956	8.27871	7.59297	7.8762
Rs_03528.1	10.731	12.7296	10.2671	10.7674	10.2294	10.931	9.40287	10.0057
Rs_03541.1	9.17976	9.0878	10.0179	9.85295	9.93466	9.10074	8.98942	9.0388
Rs_03566.1	2.55382	3.58564	1.69253	2.15002	3.10926	0	0	3.63367
Rs_03588.1	5.80241	6.14743	6.37758	6.19388	6.69282	7.25114	6.04994	7.47482
Rs_03655.1	3.58035	3.9871	3.75494	3.76631	4.47595	4.43543	4.08795	5.13899
Rs_03658.1	7.52753	7.12019	7.38052	7.65514	7.61541	6.90973	7.90602	7.47482
Rs_03683.1	12.9421	12.7705	11.2481	12.7249	11.5635	12.4239	12.202	11.8326
Rs_03687.1	5.90372	5.45687	5.82797	5.68451	6.5491	5.55029	6.46623	5.35552
Rs_03736.1	5.75981	6.43118	3.70643	5.23556	3.87026	5.47791	3.59465	4.57435
Rs_03749.1	6.84653	6.18064	6.76871	7.3654	6.89792	6.4236	6.10259	6.77366
Rs_03796.1	10.0502	9.99453	8.827	9.44438	8.24273	9.12464	7.9134	9.49178
Rs_03798.1	8.49793	8.42553	7.72603	8.09685	7.89516	7.6638	7.86851	7.37916
Rs_03809.1	7.17712	8.30771	5.60792	10.3336	5.72168	7.57984	5.19791	10.5078
Rs_03812.1	5.61196	4.99167	7.37277	5.04838	6.6621	6.12495	6.48619	5.13899
Rs_03823.1	7.85297	7.75228	8.11789	7.82518	8.06918	7.94458	7.57445	7.76706
Rs_03888.1	5.77058	5.56144	5.90523	6.10058	6.1336	5.7479	5.9953	6.23225
Rs_03895.1	7.57438	7.83805	6.86026	6.55206	7.15121	5.97524	6.15338	6.43614
Rs_03906.1	7.47911	7.1871	7.03741	7.34521	7.32798	6.73442	6.78892	6.61475
Rs_03922.1	4.70992	5.73544	5.25002	5.2788	5.02714	4.8337	4.87371	5.54375
Rs_03938.1	8.39207	9.89881	8.00959	8.02249	7.53291	8.37153	7.82999	8.62467
Rs_03943.1	6.85667	8.07434	7.11844	7.91698	6.91104	7.68003	7.11786	9.43344
Rs_03955.1	9.02422	8.90281	9.12224	8.91399	8.86709	9.67474	9.38439	8.97479
Rs_03960.1	2.65027	0.632531	3.17569	1.71907	2.56185	2.97802	1.79178	4.17936
Rs_04007.1	7.43917	7.59282	8.14089	9.42045	8.20859	9.00096	7.68216	9.25632
Rs_04012.1	7.94854	9.266	8.19464	8.55375	7.9181	8.39137	7.94258	8.72536
Rs_04050.1	4.49297	3.12167	3.37509	2.97759	3.35956	3.63981	3.26581	3.63367
Rs_04053.1	1.39174	0	0	0	0	0	0	0
Rs_04066.1	6.56037	6.34591	6.91999	7.90323	7.11764	8.24639	7.40664	6.84701
Rs_04076.1	7.4626	7.90251	6.26484	8.79619	7.11764	7.22926	5.72003	8.16139
Rs_04088.1	1.94183	1.40645	1.87919	2.48142	1.06345	1.71941	0	2.74546
Rs_04093.1	6.04348	7.55533	10.1006	8.381	9.29268	8.98146	8.64797	6.98337
Rs_04124.1	7.12353	6.64459	7.3453	7.04064	7.12892	7.39566	7.26369	7.047
Rs_04132.1	8.9022	10.3273	6.92529	7.9306	7.48544	6.79525	8.47905	8.24517
Rs_04141.1	3.62851	3.51795	4.86424	3.50017	4.44018	4.27382	4.60839	4.57435
Rs_04145.1	1.7807	2.81826	0.532513	1.71907	0.627569	0	0	0
Rs_04158.1	5.44721	5.17864	7.93785	6.94994	5.96764	8.19087	5.24551	8.10271
Rs_04175.1	6.67372	2.92664	5.91594	4.6478	5.8362	4.58075	4.93305	2.74546
Rs_04188.1	7.58357	7.40885	7.80015	7.42435	7.67433	7.06603	6.88221	6.23225
Rs_04190.1	5.01173	4.12998	4.13081	4.18521	4.70421	4.8337	4.18879	5.13899
Rs_04192.1	5.95183	4.77682	4.90781	3.88298	2.68921	6.26058	3.43958	6.69639
Rs_04218.1	1.39174	0	0.920593	1.71907	0.627569	2.48182	1.15783	0
Rs_04220.1	1.39174	1.07078	0.920593	0	2.09415	0	1.79178	0
Rs_04249.1	7.34504	6.22377	5.48387	6.60398	6.41732	4.8337	6.2499	5.85948
Rs_04277.1	6.06113	6.57967	6.03858	5.68451	6.19927	6.49869	6.17812	6.33779
Rs_04290.1	0.491586	0	0	0	0	0	0	0
Rs_04301.1	5.3356	4.37922	6.15162	4.7123	5.59728	6.07676	6.10259	6.61475
Rs_04304.1	5.91347	6.00635	6.57964	7.21771	6.94972	6.38454	5.75334	4.88412
Rs_04305.1	0.857566	0	2.56338	0	1.39774	1.71941	1.15783	3.63367
Rs_04316.1	7.20518	5.34413	5.41005	4.83323	5.05105	5.61921	4.60839	4.17936
Rs_04317.1	3.36985	3.12167	3.60421	3.3461	2.68921	3.34653	3.0682	0
Rs_04322.1	0.857566	1.90743	2.19269	2.75073	1.66895	0	3.26581	0
Rs_04339.1	4.54408	6.03084	5.93712	4.27336	6.71544	6.07676	5.37955	6.69639
Rs_04350.1	0.857566	0	1.2261	2.15002	0.627569	0	0	0
Rs_04361.1	4.64116	6.11343	2.19269	2.48142	2.42214	4.09179	3.26581	4.57435
Rs_04362.1	4.99346	4.7177	4.45832	4.09133	4.57823	4.43543	4.18879	5.71024
Rs_04363.1	5.15012	4.88824	5.44004	5.86557	5.29083	5.47791	5.84889	5.99473
Rs_04377.1	1.59929	1.40645	1.87919	2.15002	1.66895	0	0	0
Rs_04387.1	3.05447	2.27857	2.45008	2.97759	1.39774	2.48182	3.0682	3.63367
Rs_04405.1	3.53054	2.57351	0.532513	4.50946	1.06345	3.34653	1.15783	4.57435
Rs_04423.1	0.857566	0.632531	0.532513	0	0.627569	0	1.79178	0
Rs_04443.1	7.64923	7.72252	7.86513	7.79572	7.85837	7.43442	7.15572	7.22262
Rs_04452.1	6.21097	6.83046	4.86424	3.88298	4.24669	6.26058	4.08795	6.43614
Rs_04459.1	7.83256	7.7958	7.75017	7.70354	7.30331	6.93698	6.9556	7.16643
Rs_04464.1	0	1.40645	4.42871	1.71907	1.39774	0	4.37151	0
Rs_04468.1	2.33911	2.27857	2.56338	0	1.66895	2.97802	3.86228	5.99473
Rs_04483.1	6.11283	6.44035	7.50629	7.96409	6.93694	5.86605	5.75334	6.23225
Rs_04499.1	7.49543	6.7368	6.5593	5.652	6.20993	6.70301	5.75334	7.68942
Rs_04515.1	2.21844	3.12167	2.94424	0	3.01515	3.34653	1.79178	3.63367
Rs_04519.1	0	2.1049	0	3.88298	0	5.80818	0	4.57435
Rs_04520.1	0.491586	3.93615	1.2261	6.55206	1.06345	7.37588	0	7.22262
Rs_04521.1	5.44721	5.90401	5.96831	5.04838	5.09772	6.02689	6.60042	6.77366
Rs_04530.1	0	0	0	0	0	0	0	2.74546
Rs_04535.1	6.92092	7.54261	6.8713	6.60398	7.04805	7.20704	7.46812	7.52037
Rs_04541.1	5.69897	4.10638	5.87701	11.3976	5.88362	10.9276	4.0762	11.3491
Rs_04546.1	4.59344	4.25997	2.94424	3.17358	3.35956	3.34653	2.83916	0
Rs_04566.1	7.40847	7.72627	6.18741	7.20656	7.01804	6.57006	6.17812	7.047
Rs_04572.1	7.77757	9.71077	7.47405	8.45825	7.73832	8.4493	7.59297	9.38501
Rs_04583.1	4.03805	3.71218	2.56338	3.3461	3.19761	4.71276	4.60839	2.74546
Rs_04587.1	0	0	0.532513	1.10173	0.627569	0	0	0
Rs_04604.1	7.41535	6.00635	8.07315	6.34391	8.01854	6.26058	6.80489	4.88412
Rs_04608.1	7.43579	7.88918	7.0423	6.56958	6.91104	6.90973	6.75643	6.84701
Rs_04636.1	8.32789	8.33009	4.20253	6.07628	6.35145	4.27382	4.53367	4.17936
Rs_04656.1	8.09925	8.72098	8.4332	7.73492	7.98169	8.12129	8.12543	8.00995
Rs_04657.1	0.491586	0	2.04444	3.3461	0.627569	0	0	0
Rs_04661.1	7.82999	7.79223	7.48488	7.23975	7.46778	7.06603	7.8143	7.60737
Rs_04662.1	2.74068	1.67858	2.04444	1.71907	1.66895	1.71941	2.56678	0
Rs_04663.1	1.14924	2.1049	0.532513	1.10173	1.06345	1.71941	1.79178	4.17936
Rs_04678.1	4.95621	3.82851	6.20498	6.49821	5.8362	6.46163	5.96718	8.04154
Rs_04682.1	1.14924	0	2.56338	0	0.627569	2.48182	0	0
Rs_04686.1	7.37004	5.65894	7.74417	7.72714	8.20326	7.45342	7.73314	8.78256
Rs_04698.1	0.491586	2.43356	6.55245	5.23556	5.67627	7.20704	6.31827	6.9168
Rs_04716.1	4.77554	4.9665	4.90781	3.50017	3.87026	4.43543	3.43958	6.11837
Rs_04727.1	8.62501	7.72627	8.28207	8.42014	8.44352	8.48667	8.71291	8.87312
Rs_04730.1	0	0.632531	0	0	0	0	0	0
Rs_04734.1	0.491586	0.632531	0.532513	2.15002	0	0	3.59465	6.52821
Rs_04742.1	8.88991	8.03251	4.48732	6.00082	4.54494	5.86605	4.53367	4.17936
Rs_04748.1	3.42543	4.25997	3.02559	2.97759	3.01515	4.43543	3.59465	3.63367
Rs_04767.1	1.14924	0	2.19269	1.10173	0	1.71941	0	3.63367
Rs_04775.1	1.94183	1.07078	0	3.88298	0	3.34653	0	4.88412
Rs_04787.1	2.82575	1.07078	1.47808	1.71907	2.09415	1.71941	0	0
Rs_04800.1	3.36985	3.44693	3.31164	2.15002	2.26745	2.97802	2.83916	2.74546
Rs_04811.1	6.63888	5.96882	6.57289	5.04838	6.4891	6.46163	6.89719	4.88412
Rs_04847.1	0.491586	0	0	7.57069	1.39774	4.58075	0	6.77366
Rs_04855.1	1.59929	1.67858	1.69253	0	0.627569	0	1.79178	0
Rs_04857.1	3.58035	2.1049	7.63175	6.00082	7.11197	7.69607	7.45805	6.52821
Rs_04858.1	6.56656	5.83615	9.2704	8.58422	9.81582	9.1187	9.59656	7.047
Rs_04859.1	0.491586	3.29345	5.56774	6.80959	6.24145	7.13826	3.43958	7.94462
Rs_04864.1	5.62389	3.51795	6.43081	5.89365	6.59862	5.80818	6.48619	3.63367
Rs_04865.1	0.491586	0.632531	0	0	1.06345	0	0	0
Rs_04869.1	7.38062	7.27686	7.44847	7.39518	7.38083	8.1565	7.79842	9.10008
Rs_04872.1	0	1.90743	4.45832	4.94481	3.01515	6.98999	3.59465	6.84701
Rs_04878.1	0.491586	0	0	0	0.627569	0	0	0
Rs_04880.1	2.33911	0.632531	1.2261	1.71907	0	0	0	0
Rs_04888.1	5.09976	3.58564	3.8914	4.18521	4.73406	4.09179	3.0682	0
Rs_04895.1	5.94234	5.96882	3.49419	3.17358	4.02315	3.63981	4.81181	4.57435
Rs_04917.1	8.05148	7.99254	7.17748	7.48098	8.41846	7.29393	7.40664	7.10795
Rs_04925.1	4.81769	3.9871	5.36388	4.35643	5.14292	4.8337	5.04489	3.63367
Rs_04926.1	3.76401	3.37223	5.44004	3.99091	3.97397	5.32125	4.45487	2.74546
Rs_04938.1	1.14924	0	0	0	1.06345	0	0	0
Rs_04943.1	1.94183	3.29345	5.92657	3.3461	6.52369	1.71941	7.05245	2.74546
Rs_04948.1	7.98367	7.1871	6.87679	7.69558	7.36184	6.57006	7.02544	7.10795
Rs_04953.1	1.59929	0.632531	1.69253	1.10173	1.66895	2.48182	2.56678	0
Rs_04955.1	4.3278	3.82851	3.8914	2.48142	3.69923	2.97802	4.28304	2.74546
Rs_04964.1	5.48693	4.8336	4.42871	7.41469	5.5137	6.93698	4.81181	7.37916
Rs_04974.1	6.12127	6.56297	6.20498	5.83693	6.17771	5.04885	6.27305	5.54375
Rs_04979.1	5.15012	5.5101	5.68506	5.47743	5.69157	5.32125	6.2499	5.71024
Rs_04989.1	8.75542	9.1659	9.13833	9.96968	9.72491	8.85856	8.69159	8.62467
Rs_05000.1	7.38062	7.50813	7.19076	7.05315	7.67048	7.18447	8.51348	6.77366
Rs_05006.1	6.64474	6.03084	5.87262	6.42312	5.91649	5.68499	5.33624	7.10795
Rs_05012.1	7.77222	7.83109	6.81521	7.30395	6.77409	7.20704	6.96984	7.27671
Rs_05083.1	6.05234	5.3045	6.03858	5.97477	5.92945	6.46163	5.81774	6.11837
Rs_05093.1	5.11674	5.36354	6.35415	5.43983	5.90341	6.17159	6.40467	6.43614
Rs_05098.1	5.11674	3.51795	5.18068	5.23556	5.40657	5.14548	5.9953	5.13899
Rs_05110.1	12.7239	12.2773	11.7892	12.8784	12.552	12.1481	12.321	12.2424
Rs_05113.1	7.86055	7.94501	8.83408	8.36604	9.06209	8.19087	8.42839	7.32885
Rs_05122.1	6.24998	6.90522	6.66463	9.97791	6.85781	8.22444	6.78892	10.1648
Rs_05140.1	4.91797	1.90743	2.94424	3.50017	2.91447	1.71941	3.0682	0
Rs_05143.1	9.79982	10.0865	9.89877	9.87425	9.996	9.65436	9.88092	9.22914
Rs_05149.1	4.51875	4.17463	3.80188	5.2788	4.92732	5.86605	4.18879	5.35552
Rs_05158.1	1.94183	2.43356	3.55025	2.15002	2.56185	1.71941	3.26581	5.35552
Rs_05165.1	7.28622	7.90582	7.91935	7.67954	7.59522	7.50896	7.97117	7.10795
Rs_05180.1	7.95564	8.36662	6.63253	7.13777	7.08905	6.38454	6.67185	5.54375
Rs_05191.1	6.21097	6.21311	5.92657	6.55206	6.053	6.4236	6.48619	5.54375
Rs_05208.1	6.52265	6.04294	6.99259	6.34391	6.7229	6.76515	6.7399	5.99473
Rs_05217.1	0	0	1.69253	1.71907	0.627569	0	1.79178	0
Rs_05229.1	9.06962	9.61278	7.95871	9.5184	8.67272	9.39414	8.21184	9.67413
Rs_05261.1	0.491586	0.632531	0.532513	1.71907	1.06345	1.71941	0	0
Rs_05272.1	5.58781	5.15655	5.52642	5.43983	5.5137	5.23604	6.38355	5.54375
Rs_05312.1	6.47076	5.89069	4.84196	6.23836	5.58094	5.61921	5.61522	3.63367
Rs_05320.1	10.398	11.263	7.26802	7.38532	6.94334	7.57984	7.62931	7.27671
Rs_05321.1	4.46672	4.37922	4.79633	5.04838	4.40351	5.47791	4.99006	4.88412
Rs_05332.1	2.74068	0.632531	1.87919	2.48142	2.26745	2.97802	0	0
Rs_05346.1	7.36294	7.14284	7.47405	8.03516	8.17634	7.35582	7.8143	6.69639
Rs_05349.1	3.47894	2.27857	6.01885	5.652	4.82007	7.45342	5.9385	8.32435
Rs_05358.1	7.28622	7.59282	7.33337	7.40496	7.32308	6.98999	7.71634	6.77366
Rs_05364.1	5.21463	4.12998	5.85047	6.05156	5.67627	4.94528	6.88221	5.13899
Rs_05378.1	7.69235	7.16514	7.38052	7.28286	7.53715	6.85363	6.56334	6.11837
Rs_05383.1	4.03805	5.20039	3.84734	3.76631	3.10926	4.43543	3.73467	4.88412
Rs_05385.1	0	0	2.76634	4.58029	2.56185	6.73442	3.26581	8.58235
Rs_05419.1	1.59929	1.90743	1.47808	2.15002	0	0	2.2307	0
Rs_05426.1	3.58035	3.44693	2.94424	4.58029	3.19761	2.97802	4.28304	5.35552
Rs_05443.1	7.68098	7.75228	7.3532	6.89542	6.5065	6.98999	6.85178	6.84701
Rs_05445.1	3.58035	4.12998	2.04444	2.48142	2.09415	1.71941	2.83916	0
Rs_05450.1	0.491586	1.90743	0	0	0	0	0	0
Rs_05454.1	9.00838	9.95508	8.06114	7.58798	7.97233	8.24639	8.26478	7.84073
Rs_05459.1	6.62114	6.69909	7.29287	6.68656	7.15673	7.04113	7.06577	6.69639
Rs_05465.1	7.89541	8.115	8.29648	8.35598	8.14057	7.72762	8.30465	7.94462
Rs_05473.1	2.65027	3.02745	1.87919	3.50017	2.09415	2.97802	3.26581	2.74546
Rs_05486.1	2.21844	1.90743	5.51237	4.35643	2.80623	5.47791	4.37151	6.23225
Rs_05490.1	1.59929	1.90743	1.2261	1.71907	1.06345	3.34653	1.15783	2.74546
Rs_05491.1	4.20614	4.30083	2.85803	4.27336	3.92305	3.88343	3.59465	0
Rs_05492.1	6.28044	6.27592	4.67551	4.99753	4.95293	5.68499	5.09772	5.85948
Rs_05493.1	0.491586	0	1.2261	0	0	3.63981	0	2.74546
Rs_05494.1	4.26825	4.17463	3.84734	3.50017	4.11676	3.88343	3.97952	3.63367
Rs_05495.1	5.24584	5.3045	3.93417	3.3461	3.81547	3.88343	4.53367	4.57435
Rs_05496.1	4.38498	3.93615	2.94424	2.48142	2.80623	3.88343	3.26581	2.74546
Rs_05497.1	3.36985	2.1049	2.04444	2.48142	1.06345	3.63981	4.08795	0
Rs_05498.1	3.72024	3.93615	2.66843	3.17358	1.89716	3.34653	3.59465	2.74546
Rs_05499.1	5.24584	5.4016	4.72506	4.43497	3.57279	5.80818	5.57852	4.17936
Rs_05500.1	4.54408	4.52427	3.17569	3.50017	3.50516	4.09179	3.43958	3.63367
Rs_05501.1	1.39174	1.67858	1.69253	0	1.39774	1.71941	2.2307	0
Rs_05502.1	3.72024	3.12167	2.56338	2.48142	2.26745	3.34653	3.26581	0
Rs_05504.1	3.72024	3.02745	4.36763	3.50017	3.87026	4.8337	4.74714	4.88412
Rs_05507.1	6.84653	7.37578	4.7005	4.18521	4.57823	5.55029	5.09772	6.52821
Rs_05510.1	4.35667	5.57815	4.67551	1.10173	2.68921	0	3.73467	4.57435
Rs_05514.1	2.33911	0.632531	2.56338	1.10173	1.89716	1.71941	2.2307	3.63367
Rs_05517.1	4.83831	4.21793	5.39483	5.23556	5.18675	4.27382	5.50219	4.17936
Rs_05550.1	3.05447	2.57351	2.19269	3.3461	2.80623	0	1.15783	2.74546
Rs_05557.1	4.03805	2.27857	4.33608	4.50946	2.42214	5.14548	3.97952	6.61475
Rs_05558.1	1.7807	1.90743	2.45008	0	1.06345	1.71941	1.79178	0
Rs_05560.1	5.90372	3.6503	5.58126	6.76467	5.53081	5.47791	5.65101	6.9168
Rs_05562.1	3.58035	3.44693	3.10259	2.48142	2.56185	3.63981	3.0682	2.74546
Rs_05563.1	1.7807	1.67858	1.47808	1.10173	1.89716	3.34653	1.79178	2.74546
Rs_05564.1	2.65027	2.43356	1.87919	2.15002	2.26745	2.48182	2.56678	2.74546
Rs_05565.1	3.31205	2.70107	2.19269	1.10173	1.66895	0	2.56678	2.74546
Rs_05566.1	4.07327	2.43356	4.77296	3.17358	4.40351	3.88343	4.45487	0
Rs_05571.1	3.6751	2.70107	3.17569	2.97759	3.69923	4.8337	3.43958	4.88412
Rs_05573.1	3.189	1.90743	2.32712	1.10173	2.68921	3.88343	3.0682	2.74546
Rs_05574.1	2.45045	1.07078	1.2261	2.75073	2.56185	1.71941	1.15783	0
Rs_05575.1	6.6622	8.93561	6.33832	6.19388	5.61343	5.4017	5.75334	5.13899
Rs_05581.1	0	0	1.2261	0	0	0	1.15783	2.74546
Rs_05583.1	0	0	0.920593	1.10173	0	2.97802	0	0
Rs_05584.1	0	0	0	4.7123	3.01515	3.34653	2.56678	4.17936
Rs_05586.1	0	0	0	0	0.627569	0	1.15783	0
Rs_05588.1	0	0	0	0	0	0	0	2.74546
Rs_05599.1	0	1.07078	2.32712	0	1.06345	1.71941	0	0
Rs_05607.1	1.14924	1.07078	1.47808	1.71907	2.26745	0	3.59465	2.74546
Rs_05619.1	1.94183	1.67858	3.37509	1.71907	3.19761	3.63981	3.26581	2.74546
Rs_05621.1	4.23753	4.17463	2.94424	1.71907	2.91447	3.34653	3.59465	2.74546
Rs_05624.1	0	0	0	1.71907	1.39774	2.97802	0	0
Rs_05628.1	5.06519	4.94088	3.8914	6.88147	3.81547	8.42063	3.0682	7.72876
Rs_05640.1	0	0.632531	0	0	0	0	0	0
Rs_05661.1	10.077	9.74077	10.3245	10.07	9.74795	8.0102	8.11265	7.56453
Rs_05671.1	5.92316	6.95085	7.25542	7.20656	6.5491	7.59703	6.89719	6.98337
Rs_05674.1	4.43999	3.93615	1.47808	3.17358	3.01515	3.34653	1.15783	0
Rs_05692.1	1.39174	1.07078	1.47808	10.7358	0.627569	10.5948	0	10.5414
Rs_05694.1	7.02802	6.19154	1.2261	3.17358	0	0	1.79178	4.88412
Rs_05703.1	4.20614	4.25997	8.43133	9.47025	10.8981	9.27638	7.78238	4.88412
Rs_05706.1	0.491586	0	9.0353	7.54435	9.9266	8.55862	9.84661	4.57435
Rs_05729.1	3.8065	4.30083	1.2261	2.48142	1.39774	1.71941	2.56678	3.63367
Rs_05756.1	8.65729	8.17666	9.35545	8.65976	9.03836	8.38148	8.1381	8.04154
Rs_05759.1	2.98218	1.40645	3.37509	2.48142	3.57279	1.71941	2.56678	0
Rs_05760.1	5.89391	4.74756	7.22991	6.05156	7.27313	6.38454	6.80489	5.54375
Rs_05782.1	6.60317	5.3827	7.54475	6.07628	6.878	5.68499	5.9953	4.17936
Rs_05785.1	6.65058	6.44947	5.89444	5.40123	5.5137	6.12495	5.90925	4.57435
Rs_05787.1	5.73803	4.59167	4.86424	4.43497	4.73406	4.43543	4.53367	0
Rs_05812.1	7.64631	7.54686	6.43081	6.00082	6.59862	5.68499	6.15338	5.35552
Rs_05822.1	9.47221	9.41648	6.97222	8.49538	7.16223	7.68003	6.78892	8.85546
Rs_05834.1	1.14924	0	0	1.71907	0	0	0	0
Rs_05836.1	3.25184	2.1049	2.66843	2.15002	2.26745	2.48182	3.0682	3.63367
Rs_05843.1	7.66951	7.36618	7.85125	7.75036	7.82061	7.6638	7.73314	8.58235
Rs_05890.1	3.92691	4.12998	3.9757	2.48142	3.28086	4.27382	4.18879	2.74546
Rs_05921.1	8.37981	6.34591	7.6828	6.19388	8.27355	6.02689	7.98526	0
Rs_05971.1	8.4898	9.26858	8.02451	6.68656	8.68424	7.80362	8.21184	7.27671
Rs_05973.1	3.1233	0	3.55025	3.88298	2.56185	2.48182	0	4.57435
Rs_05989.1	6.49694	6.32626	7.0325	7.20656	7.18402	7.04113	7.01174	6.77366
Rs_05996.1	0.491586	0	0	1.10173	0	0	0	0
Rs_05997.1	2.45045	0.632531	0.920593	0	1.89716	1.71941	0	0
Rs_06003.1	2.55382	2.1049	3.84734	2.15002	3.01515	2.48182	2.2307	3.63367
Rs_06004.1	2.98218	1.90743	2.66843	2.15002	2.09415	2.97802	3.73467	0
Rs_06005.1	0	0.632531	4.20253	1.71907	3.10926	2.97802	4.81181	4.88412
Rs_06009.1	0	2.57351	3.37509	2.75073	3.28086	3.88343	4.74714	3.63367
Rs_06014.1	4.56897	3.51795	5.75828	4.94481	5.58094	5.97524	4.99006	5.85948
Rs_06016.1	4.6175	4.12998	3.24527	3.3461	3.4342	4.27382	2.56678	4.17936
Rs_06025.1	5.97994	4.9148	5.58126	9.09421	5.86346	5.55029	5.54086	2.74546
Rs_06051.1	0	0	0	0	0.627569	0	0	0
Rs_06060.1	8.83325	9.13234	8.29443	8.68408	8.49455	8.35141	8.27628	7.91082
Rs_06094.1	3.53054	3.37223	6.37758	6.90925	6.75965	5.68499	7.24039	7.80436
Rs_06095.1	5.16652	5.24294	3.70643	4.35643	3.50516	4.27382	3.0682	5.13899
Rs_06097.1	2.65027	2.70107	4.571	2.48142	3.19761	4.43543	3.86228	4.17936
Rs_06103.1	2.33911	2.81826	0.920593	0	1.66895	1.71941	1.79178	3.63367
Rs_06107.1	3.84776	4.08391	5.44004	5.32077	5.05105	5.80818	4.60839	6.33779
Rs_06111.1	2.08675	1.40645	3.65622	3.50017	2.56185	4.27382	3.43958	4.88412
Rs_06115.1	1.7807	0.632531	1.47808	1.10173	1.66895	2.48182	0	0
Rs_06128.1	0.491586	1.67858	0.532513	0	0	1.71941	0	0
Rs_06134.1	4.00195	4.48935	3.31164	2.97759	3.28086	1.71941	3.0682	0
Rs_06146.1	1.7807	3.02745	0	0	1.06345	0	0	0
Rs_06159.1	1.59929	0	0.920593	0	1.66895	0	0	0
Rs_06162.1	0	1.07078	0.532513	0	0	0	0	0
Rs_06163.1	1.59929	0	2.76634	1.10173	3.28086	1.71941	1.15783	0
Rs_06168.1	6.34671	6.05493	6.92529	7.34521	6.73771	7.33548	6.50586	7.56453
Rs_06193.1	5.74896	8.17392	6.23094	7.27221	6.17771	7.13826	5.87938	6.61475
Rs_06194.1	0	0.632531	0	0	0.627569	0	0	0
Rs_06213.1	1.94183	2.70107	2.85803	1.10173	2.91447	2.48182	3.73467	0
Rs_06215.1	3.92691	4.34055	5.26684	4.09133	4.02315	5.32125	4.99006	5.13899
Rs_06217.1	3.47894	6.91183	4.72506	6.58688	5.36901	7.78874	5.04489	8.27205
Rs_06220.1	2.65027	3.29345	2.04444	5.54981	1.39774	5.04885	1.79178	6.52821
Rs_06221.1	4.89846	4.68721	5.33225	5.36156	4.90124	4.8337	5.14869	3.63367
Rs_06222.1	1.14924	1.07078	3.10259	1.71907	2.09415	2.97802	1.79178	2.74546
Rs_06226.1	0	0	0	1.10173	0	1.71941	0	3.63367
Rs_06259.1	3.92691	4.17463	2.32712	2.97759	3.19761	3.34653	2.83916	4.88412
Rs_06267.1	0.491586	0	2.45008	0	0.627569	1.71941	2.2307	2.74546
Rs_06282.1	2.65027	1.90743	3.10259	1.71907	1.89716	3.34653	0	4.57435
Rs_06299.1	5.96126	4.55836	4.97078	4.83323	5.165	4.71276	4.60839	5.35552
Rs_06302.1	0	0	1.2261	1.71907	1.89716	0	2.2307	0
Rs_06303.1	1.7807	0	1.47808	1.10173	1.39774	0	1.79178	0
Rs_06354.1	6.36103	5.98144	8.46635	8.48619	8.62174	8.62716	8.80713	6.43614
Rs_06358.1	9.31649	9.57996	6.362	7.26147	6.4356	6.60446	7.32036	7.72876
Rs_06381.1	6.26529	6.19154	5.62106	5.54981	5.96764	5.97524	5.09772	4.88412
Rs_06390.1	3.6751	3.82851	1.87919	0	3.28086	2.97802	2.83916	4.57435
Rs_06402.1	5.21463	6.45852	4.571	4.50946	4.61077	4.09179	5.50219	3.63367
Rs_06432.1	8.71139	8.67705	7.53088	8.76992	7.92459	8.66024	7.82217	8.81947
Rs_06440.1	9.9967	10.4322	9.49141	9.4609	9.74795	9.37932	8.9789	8.72536
Rs_06446.1	5.78127	6.58795	6.40824	5.51408	6.0648	6.07676	6.15338	5.99473
Rs_06452.1	2.82575	3.12167	3.75494	4.6478	3.75852	2.97802	3.73467	4.88412
Rs_06478.1	7.8428	7.97056	8.06355	8.00972	8.77677	8.54982	8.56129	7.91082
Rs_06484.1	7.35223	7.39004	7.82024	7.51753	7.67818	6.53481	6.446	6.11837
Rs_06493.1	6.7788	7.25624	6.23949	6.44226	6.47149	6.38454	6.0765	6.61475
Rs_06529.1	11.763	12.8212	11.1628	11.3679	11.1139	10.19	10.3236	10.4908
Rs_06536.1	3.31205	4.7177	4.39849	4.35643	5.165	4.71276	5.46246	4.57435
Rs_06549.1	4.17405	3.29345	4.05534	2.15002	4.16138	4.58075	4.99006	3.63367
Rs_06557.1	9.20975	8.44161	9.9472	9.59309	10.5271	9.73809	9.68769	8.13235
Rs_06561.1	8.52362	9.24522	9.11761	9.44912	9.12961	9.08864	9.37372	9.40943
Rs_06570.1	6.00752	6.07861	5.21576	5.51408	5.27061	5.4017	5.9953	5.99473
Rs_06577.1	3.31205	2.1049	3.49419	3.99091	3.92305	4.43543	2.56678	4.17936
Rs_06585.1	8.90953	7.97372	8.39161	9.10627	9.14775	8.41094	8.57533	8.78256
Rs_06595.1	9.23718	8.7997	8.48085	9.20483	8.78392	8.69258	6.67185	9.37265
Rs_06607.1	0.491586	0.632531	0	1.71907	0	0	0	0
Rs_06609.1	3.62851	3.02745	3.43587	4.7123	3.4342	4.71276	3.0682	7.047
Rs_06623.1	5.79188	3.93615	6.95675	9.1964	7.2782	8.48667	5.4216	10.1285
Rs_06657.1	2.21844	0.632531	3.17569	1.71907	0.627569	2.48182	0	3.63367
Rs_06687.1	5.51282	4.86118	5.21576	6.58688	5.67627	4.94528	5.75334	6.23225
Rs_06697.1	6.14629	7.6051	7.56869	7.61353	8.35504	7.97119	8.12543	6.61475
Rs_06700.1	1.14924	0.632531	0.532513	0	0	0	1.15783	0
Rs_06730.1	3.76401	3.12167	3.9757	5.36156	4.40351	6.12495	4.18879	6.52821
Rs_06748.1	6.50985	7.6051	5.95799	6.83877	6.61475	6.12495	5.7859	5.85948
Rs_06786.1	6.6564	8.32762	6.17854	5.652	6.12236	6.73442	7.09205	6.11837
Rs_06788.1	5.65909	6.14743	5.18068	5.58469	5.27061	5.55029	4.81181	5.99473
Rs_06798.1	0	0	1.69253	3.3461	2.80623	5.04885	3.0682	6.23225
Rs_06803.1	2.65027	1.67858	1.69253	2.97759	1.66895	2.48182	2.2307	4.17936
Rs_06812.1	7.36649	3.37223	7.88161	7.66332	7.03612	2.48182	5.90925	0
Rs_06814.1	1.59929	0.632531	2.45008	1.10173	1.66895	1.71941	2.2307	2.74546
Rs_06831.1	4.10765	3.37223	3.43587	4.18521	3.50516	4.09179	4.08795	3.63367
Rs_06832.1	2.08675	0.632531	0.532513	5.51408	0.627569	2.97802	1.15783	4.88412
Rs_06833.1	0.491586	0.632531	0	4.50946	0.627569	2.48182	0	5.13899
Rs_06835.1	0	0.632531	0	0	0	0	0	0
Rs_06841.1	2.55382	2.27857	4.13081	4.77403	3.10926	5.97524	3.59465	5.54375
Rs_06849.1	5.95183	5.52742	6.86579	8.10288	7.14567	7.09051	7.62031	8.18987
Rs_06855.1	5.24584	5.99395	6.36981	7.10211	6.59048	7.37588	5.61522	7.10795
Rs_06859.1	0	0	0	0	0	1.71941	0	0
Rs_06861.1	1.59929	2.1049	2.19269	1.10173	1.89716	2.97802	3.26581	0
Rs_06863.1	0	0	1.87919	2.48142	2.26745	2.48182	2.56678	5.71024
Rs_06864.1	5.86405	5.70532	5.89444	6.36412	6.38005	5.61921	6.02288	4.57435
Rs_06866.1	0	0	0	1.10173	0.627569	0	1.15783	2.74546
Rs_06868.1	5.96126	6.80228	4.27085	3.17358	3.63739	3.63981	3.59465	4.57435
Rs_06876.1	0	0	0	2.48142	0	0	0	4.57435
Rs_06888.1	1.14924	0.632531	0.920593	7.09003	6.80956	3.88343	3.0682	9.79025
Rs_06901.1	0	0	0.920593	1.10173	0.627569	0	1.15783	0
Rs_06907.1	2.98218	2.92664	2.94424	2.15002	2.68921	2.48182	1.15783	4.57435
Rs_06909.1	8.23569	7.24057	7.72299	8.20727	7.60333	7.37588	8.09327	6.84701
Rs_06919.1	2.33911	3.88333	4.33608	3.50017	3.35956	3.63981	3.86228	4.57435
Rs_06922.1	8.12255	7.60918	7.80015	7.40496	7.75662	7.25114	6.92669	5.35552
Rs_06923.1	10.0573	9.85576	7.2805	6.92294	6.54068	8.31032	7.53669	9.40943
Rs_06936.1	0.491586	0.632531	0.532513	1.10173	0	0	0	0
Rs_06937.1	2.45045	2.1049	1.69253	2.75073	2.56185	2.97802	2.83916	3.63367
Rs_06940.1	6.12966	6.67598	6.26484	6.10058	5.8362	6.49869	7.37488	6.69639
Rs_06944.1	1.59929	0.632531	2.76634	2.48142	3.19761	3.88343	2.56678	5.35552
Rs_06956.1	0	0	0.532513	0	1.06345	0	2.56678	2.74546
Rs_06973.1	4.29833	4.59167	4.90781	4.50946	5.36901	4.71276	5.09772	5.35552
Rs_06996.1	6.28795	8.72849	6.46766	7.46235	7.44991	6.17159	6.50586	7.22262
Rs_07003.1	8.47177	10.1563	7.81166	7.05315	6.78125	7.7737	8.282	8.32435
Rs_07016.1	8.75135	9.05683	9.7719	8.90367	10.1969	8.46811	9.73223	8.00995
Rs_07024.1	6.03457	5.04073	4.571	6.02641	5.29083	4.58075	4.87371	4.17936
Rs_07045.1	0	1.07078	5.14472	2.15002	5.09772	3.88343	4.37151	5.35552
Rs_07047.1	6.58499	10.37	9.2162	6.60398	8.97571	8.10936	9.74884	7.60737
Rs_07067.1	0.857566	1.40645	1.47808	1.10173	2.26745	2.97802	1.15783	0
Rs_07068.1	1.59929	0.632531	1.87919	0	1.66895	1.71941	1.15783	0
Rs_07069.1	1.59929	1.67858	2.56338	2.75073	2.80623	5.14548	3.97952	6.61475
Rs_07070.1	0.857566	0	1.2261	0	0.627569	0	1.79178	0
Rs_07073.1	0.491586	1.40645	0	0	0	0	0	3.63367
Rs_07080.1	5.08258	4.86118	6.70223	6.86738	7.18942	7.93108	6.9556	4.57435
Rs_07107.2	0.491586	0	0.920593	0	1.39774	0	0	0
Rs_07120.1	4.38498	2.81826	4.39849	1.71907	2.80623	4.27382	4.28304	0
Rs_07128.1	4.66445	3.21011	4.33608	5.83693	5.1205	4.27382	4.37151	3.63367
Rs_07131.1	11.0871	12.2124	9.11993	9.88653	9.69297	9.99307	9.65722	9.80872
Rs_07148.1	5.90372	6.34591	6.20498	6.86738	6.53221	5.80818	5.87938	6.69639
Rs_07151.1	1.7807	1.07078	1.69253	0	1.39774	2.97802	1.15783	0
Rs_07153.1	7.1319	7.51249	7.10447	6.68656	7.12329	7.41517	7.41707	7.42778
Rs_07155.1	2.98218	2.27857	4.95009	3.99091	2.68921	4.8337	4.67943	7.22262
Rs_07189.1	0.491586	0	0	0	0	0	1.15783	0
Rs_07201.1	0	0	0	1.10173	0.627569	0	1.15783	0
Rs_07243.1	8.80734	8.3177	8.88945	8.54048	8.7423	8.42063	8.37053	8.70577
Rs_07247.1	0.491586	1.07078	0.532513	1.71907	1.06345	0	1.15783	0
Rs_07260.1	0.491586	1.67858	0.532513	2.48142	1.06345	1.71941	1.15783	3.63367
Rs_07268.1	5.58781	0	6.48933	7.50848	6.17771	4.8337	4.45487	0
Rs_07277.1	3.189	3.93615	0	2.75073	0	0	0	4.57435
Rs_07282.1	2.55382	3.6503	0.532513	1.10173	1.06345	0	1.15783	0
Rs_07285.1	1.59929	1.07078	2.85803	1.10173	1.06345	2.48182	1.79178	0
Rs_07286.1	1.14924	1.07078	2.66843	1.71907	1.39774	3.34653	2.56678	0
Rs_07287.1	0.857566	0.632531	1.87919	0	0.627569	1.71941	0	3.63367
Rs_07288.1	1.7807	1.67858	2.56338	2.75073	2.56185	3.63981	2.2307	2.74546
Rs_07293.1	4.56897	3.44693	3.80188	4.18521	4.16138	3.88343	3.43958	5.54375
Rs_07294.1	4.68736	3.37223	5.16281	4.50946	5.95502	2.48182	4.37151	3.63367
Rs_07297.1	2.21844	1.67858	0.920593	0	1.39774	1.71941	1.15783	2.74546
Rs_07306.1	0	0	0.532513	0	0	0	0	0
Rs_07307.1	6.21886	5.9172	3.80188	5.68451	3.87026	4.27382	5.19791	6.33779
Rs_07313.1	0	0	1.2261	0	0	2.48182	1.15783	0
Rs_07321.1	6.51626	6.42195	7.00769	6.73393	6.19927	5.97524	6.20244	6.23225
Rs_07331.1	2.98218	1.40645	0	0	3.97397	1.71941	0	0
Rs_07338.1	8.49306	9.04486	7.59558	8.42014	7.70103	7.57984	8.18768	7.84073
Rs_07341.1	5.16652	5.04073	5.23299	4.58029	4.97809	4.58075	4.45487	0
Rs_07347.1	0.857566	0.632531	0	0	0	0	0	0
Rs_07348.1	2.08675	0.632531	2.66843	3.50017	2.26745	4.58075	1.15783	3.63367
Rs_07355.1	1.59929	0	2.04444	2.48142	2.26745	1.71941	1.79178	0
Rs_07364.1	5.18274	5.08818	5.10783	5.58469	5.7067	5.7479	5.09772	5.13899
Rs_07382.1	0	0	0.920593	0	0.627569	2.48182	1.79178	2.74546
Rs_07388.1	2.74068	5.01641	4.48732	3.50017	5.59728	4.27382	6.20244	5.35552
Rs_07402.1	5.04759	4.8336	5.68506	5.51408	4.67373	6.17159	6.22637	7.22262
Rs_07423.1	0.491586	0.632531	0	0	1.66895	0	0	0
Rs_07427.1	8.06685	4.25997	9.78291	9.29971	9.21146	6.17159	8.65239	4.57435
Rs_07429.1	9.05096	8.87095	8.61174	9.0324	9.1268	8.27871	8.603	8.18987
Rs_07441.1	0.857566	0	0.532513	0	0.627569	1.71941	0	0
Rs_07446.1	8.2473	5.43868	5.68506	10.6601	6.01704	8.19087	6.36212	9.98152
Rs_07451.1	8.61608	8.52587	8.47724	8.47229	8.69376	7.93108	8.1381	7.10795
Rs_07462.1	8.18627	8.17116	8.60183	6.89542	8.0033	7.01579	8.00614	7.22262
Rs_07474.1	2.33911	1.67858	4.54364	2.15002	4.11676	3.34653	3.97952	0
Rs_07478.1	6.41007	6.00635	4.90781	5.191	4.97809	4.43543	4.67943	5.99473
Rs_07485.1	5.56324	2.57351	5.03112	3.99091	5.89022	4.71276	4.93305	4.17936
Rs_07509.1	6.48391	6.58795	5.83926	5.97477	6.37058	5.47791	6.17812	5.71024
Rs_07524.1	4.38498	3.37223	3.75494	4.18521	4.90124	4.27382	2.56678	2.74546
Rs_07526.1	4.59344	4.21793	2.32712	1.71907	2.56185	1.71941	2.2307	0
Rs_07563.1	5.11674	3.93615	4.05534	4.09133	4.36587	3.88343	5.9385	3.63367
Rs_07594.1	8.45517	9.49889	8.54778	8.19039	7.67433	7.95794	7.85322	7.16643
Rs_07604.1	3.88788	2.1049	2.19269	2.75073	2.80623	2.48182	3.43958	2.74546
Rs_07606.1	0	0	0	1.10173	0	0	2.2307	3.63367
Rs_07618.1	2.82575	3.02745	3.17569	2.48142	3.01515	1.71941	2.56678	3.63367
Rs_07620.1	6.15454	7.12019	6.44566	7.0153	6.44466	6.6709	5.50219	5.54375
Rs_07624.1	1.39174	1.40645	2.56338	0	0	3.63981	2.56678	5.35552
Rs_07625.1	2.74068	3.44693	3.02559	3.17358	2.42214	4.58075	2.2307	5.13899
Rs_07635.1	6.72998	7.0013	6.12418	6.94994	6.11103	6.85363	7.16812	7.047
Rs_07641.1	5.5508	5.73544	5.44004	5.68451	5.89022	5.61921	6.27305	5.85948
Rs_07658.1	4.97495	4.68721	4.6242	4.6478	4.82007	3.34653	3.59465	3.63367
Rs_07669.1	6.55415	6.39391	3.70643	4.18521	4.44018	3.88343	3.0682	5.13899
Rs_07670.1	8.3496	8.31021	7.1138	7.12598	7.23188	7.27269	7.26369	5.99473
Rs_07676.1	2.65027	2.27857	1.69253	0	1.06345	1.71941	2.83916	2.74546
Rs_07680.1	11.4177	11.6083	8.28414	7.32472	6.96867	7.7737	7.44791	6.9168
Rs_07683.1	0.491586	0.632531	0	0	0	0	0	0
Rs_07696.1	13.4702	7.69979	13.4253	13.5707	13.2491	10.4533	11.8181	7.84073
Rs_07697.1	6.47076	5.64314	3.31164	3.3461	2.91447	1.71941	3.43958	0
Rs_07705.1	5.49994	5.22182	4.84196	4.35643	4.73406	4.43543	3.86228	5.13899
Rs_07708.1	5.68209	4.9148	6.47492	9.09724	9.84175	6.73442	3.43958	8.00995
Rs_07709.1	3.189	3.93615	2.76634	2.75073	3.50516	3.34653	3.43958	5.13899
Rs_07720.1	0.857566	0	0	0	0	0	0	0
Rs_07731.1	7.41535	7.97687	8.65073	8.994	8.96945	8.07297	7.38555	7.8762
Rs_07733.1	9.48942	9.99297	9.39234	9.63943	9.06649	8.56737	9.27968	7.76706
Rs_07737.1	1.39174	0.632531	1.47808	1.10173	0	1.71941	1.15783	2.74546
Rs_07756.1	8.90465	8.65949	6.98753	7.86828	7.01804	7.91747	7.68216	7.60737
Rs_07762.1	2.55382	0.632531	1.47808	1.71907	2.09415	0	1.15783	2.74546
Rs_07765.1	0.491586	0.632531	1.47808	0	0.627569	0	0	0
Rs_07769.1	2.82575	3.44693	2.32712	2.97759	1.66895	3.34653	3.0682	3.63367
Rs_07785.1	2.21844	1.67858	3.43587	2.97759	3.57279	2.97802	1.79178	0
Rs_07787.1	0	0	0.532513	1.10173	0	4.27382	1.15783	0
Rs_07804.1	0.491586	1.40645	0.532513	0	0	0	0	0
Rs_07805.1	5.75981	5.77946	5.26684	4.09133	5.1205	3.63981	5.24551	2.74546
Rs_07813.1	6.81046	7.35653	7.07133	7.10211	6.66984	6.73442	6.99791	6.33779
Rs_07819.1	0	0	0	1.10173	0	0	0	0
Rs_07825.1	2.21844	1.40645	1.69253	1.10173	1.89716	0	1.79178	3.63367
Rs_07827.1	7.19722	6.66037	8.48625	7.65514	7.93426	8.20215	7.47812	10.4735
Rs_07830.1	2.55382	2.27857	3.10259	2.75073	3.10926	3.63981	3.43958	4.17936
Rs_07831.1	0	5.34413	0	0	1.06345	0	0	4.17936
Rs_07834.1	7.62273	7.29214	7.5822	7.95079	7.99408	8.26802	7.78238	7.72876
Rs_07839.1	5.06519	5.4016	8.65872	7.10211	8.49237	7.69607	7.99921	7.16643
Rs_07847.1	0	0	0	0	0	0	2.2307	4.17936
Rs_07848.1	0	0	2.19269	5.36156	3.4342	6.34439	5.19791	7.27671
Rs_07850.1	4.29833	2.81826	3.17569	1.71907	3.57279	4.27382	3.26581	3.63367
Rs_07858.1	1.39174	1.07078	1.87919	2.15002	2.09415	2.48182	1.79178	0
Rs_07860.1	3.6751	2.43356	3.02559	1.10173	3.10926	2.48182	2.2307	0
Rs_07861.1	3.05447	4.37922	2.76634	2.48142	2.42214	1.71941	1.15783	0
Rs_07866.1	0	0	0	7.68759	0	5.55029	2.2307	7.42778
Rs_07867.1	2.55382	1.90743	3.02559	2.15002	2.68921	2.97802	3.86228	5.54375
Rs_07872.1	5.82325	6.96363	4.54364	4.99753	4.67373	5.55029	4.99006	6.61475
Rs_07883.1	8.65147	10.6879	7.97672	8.29412	7.9629	8.61877	7.06577	9.05437
Rs_07884.1	9.82393	7.10874	8.88945	8.708	6.89792	4.8337	7.82999	8.62467
Rs_07889.1	7.94617	8.19032	6.18741	5.23556	6.14476	5.55029	5.96718	5.99473
Rs_07922.1	3.96492	4.9148	0.532513	0	1.06345	1.71941	1.79178	2.74546
Rs_07932.1	0	0	0	0	0	1.71941	0	0
Rs_07933.1	2.08675	2.27857	2.45008	2.97759	1.66895	2.48182	3.73467	2.74546
Rs_07965.1	5.74896	5.80808	5.10783	5.43983	5.40657	5.14548	6.15338	5.71024
Rs_07967.1	4.754	3.21011	4.13081	5.74742	4.73406	9.13055	4.45487	6.52821
Rs_07971.1	7.35581	7.8206	6.68981	7.68759	7.96919	6.96373	7.32036	6.84701
Rs_07993.1	6.38225	6.03084	6.68981	7.3654	6.57407	7.94458	6.04994	7.27671
Rs_08014.1	1.14924	0	0	0	0	0	1.15783	0
Rs_08016.1	4.95621	4.59167	5.73428	4.18521	4.6426	5.7479	5.14869	5.54375
Rs_08019.1	0.491586	0.632531	0	0	0.627569	0	0	0
Rs_08037.1	5.73803	5.11133	4.90781	2.15002	4.67373	3.34653	3.73467	3.63367
Rs_08054.1	6.49044	6.85809	6.49648	6.2601	6.16681	5.97524	6.2499	6.43614
Rs_08088.1	6.60317	6.20236	4.90781	6.74939	5.36901	6.17159	5.90925	7.68942
Rs_08090.1	0.857566	1.07078	0	0	0	1.71941	0	0
Rs_08128.1	6.82086	6.92495	5.94759	6.85314	6.09961	5.32125	5.33624	5.71024
Rs_08147.1	6.95437	7.43661	7.12768	7.10211	6.88467	6.88195	6.89719	6.77366
Rs_08152.1	0.491586	0	0	1.10173	0	0	0	0
Rs_08160.1	14.0582	7.15403	2.04444	2.48142	1.39774	6.38454	2.2307	4.17936
Rs_08166.1	0.857566	0	0.532513	0	0	0	0	0
Rs_08167.1	1.39174	0.632531	0	0	0.627569	0	0	0
Rs_08173.1	0	0	0.920593	0	0	0	0	0
Rs_08184.1	5.51282	5.36354	7.42991	5.4798	8.59556	6.96373	8.06702	5.35552
Rs_08188.1	0.857566	0	0.532513	0	0	0	0	2.74546
Rs_08197.1	4.754	6.42195	2.45008	6.98951	3.69923	4.27382	1.15783	7.60737
Rs_08221.1	0.857566	0	1.87919	0	0.627569	3.88343	1.79178	3.63367
Rs_08231.1	0	0	1.87919	4.99753	2.09415	5.4017	3.73467	8.27205
Rs_08232.1	0.491586	0	0	0	0.627569	0	0	0
Rs_08234.1	0	0	0	1.10173	0.627569	0	0	0
Rs_08238.1	0	1.07078	0	0	0	1.71941	0	0
Rs_08242.1	0	0.632531	0.920593	0	0	0	0	2.74546
Rs_08246.1	0.491586	0	0	0	0.627569	0	0	0
Rs_08248.1	0	0	0	1.10173	0	0	0	0
Rs_08253.1	0.491586	0	0	0	1.06345	0	0	0
Rs_08254.1	0.491586	0	0	0	0	0	1.15783	0
Rs_08261.1	0.857566	0.632531	8.97897	7.90323	10.1099	9.02656	9.71753	5.13899
Rs_08262.1	0.857566	0.632531	1.47808	10.142	4.40351	6.73442	2.56678	2.74546
Rs_08271.1	1.7807	0	1.47808	1.10173	1.06345	1.71941	0	0
Rs_08273.1	1.14924	1.90743	1.69253	1.10173	1.66895	2.48182	1.15783	2.74546
Rs_08280.1	0	1.40645	0	8.62667	4.16138	5.14548	0	2.74546
Rs_08286.1	0.491586	0	0	0	0	0	0	0
Rs_08293.1	2.21844	3.6503	1.2261	3.63937	1.06345	2.97802	2.56678	4.17936
Rs_08307.1	0	0	0	0	0.627569	2.48182	0	0
Rs_08330.1	6.99626	6.96363	5.647	6.05156	5.49639	5.97524	5.29159	6.23225
Rs_08340.1	2.74068	2.1049	0.920593	1.71907	0.627569	2.97802	0	2.74546
Rs_08347.1	7.56513	8.44389	5.49819	6.76467	5.92945	6.26058	5.65101	6.43614
Rs_08353.1	9.96364	10.1147	9.39138	8.70007	9.16565	8.42063	8.88057	8.99106
Rs_08364.1	1.14924	3.88333	0.920593	3.76631	3.10926	0	3.86228	2.74546
Rs_08373.1	6.47735	6.44035	5.647	6.98951	5.91649	6.60446	5.54086	6.69639
Rs_08382.1	1.39174	1.07078	1.87919	1.10173	2.26745	0	1.79178	0
Rs_08388.1	5.87407	6.16965	7.07611	6.30261	6.5491	6.6709	6.31827	6.43614
Rs_08399.1	7.00084	6.68373	7.78563	7.25065	7.49854	7.52701	7.53669	7.37916
Rs_08415.1	6.67372	6.18064	6.93585	6.4798	7.06577	6.60446	6.77276	6.43614
Rs_08424.1	0.857566	0	1.87919	0	0.627569	1.71941	0	2.74546
Rs_08438.1	3.25184	2.43356	2.19269	1.10173	2.09415	2.97802	3.43958	2.74546
Rs_08442.1	7.73146	7.49939	8.11557	8.24591	7.80312	8.1795	8.3214	8.70577
Rs_08452.1	6.30287	5.54453	5.82797	7.38532	7.03612	5.80818	6.7399	6.61475
Rs_08464.1	0	1.40645	0	0	0	1.71941	0	0
Rs_08465.1	2.08675	1.90743	1.87919	0	1.06345	0	1.79178	2.74546
Rs_08503.1	6.0958	4.94088	3.65622	3.17358	2.56185	4.8337	2.56678	5.35552
Rs_08504.1	12.1596	11.49	7.45215	8.26753	7.73094	8.3615	6.9556	8.58235
Rs_08513.1	7.9101	8.46875	5.16281	5.61874	6.1336	5.4017	5.7859	5.85948
Rs_08516.1	7.47583	7.32221	8.09922	7.77322	7.63136	8.20215	8.06702	8.44737
Rs_08538.1	7.50191	6.83742	7.13228	7.18399	7.07162	6.93698	6.72319	7.16643
Rs_08558.1	2.65027	1.90743	3.37509	1.10173	4.11676	2.48182	6.72319	3.63367
Rs_08559.1	4.07327	3.44693	4.90781	3.17358	4.67373	3.34653	6.96984	5.35552
Rs_08567.1	0	0	0	9.21321	0.627569	6.57006	0	10.6062
Rs_08577.1	3.92691	3.21011	4.36763	5.61874	4.16138	6.21677	3.0682	6.33779
Rs_08598.1	8.61758	8.26706	8.29238	8.43932	8.54383	8.41094	8.70442	8.72536
Rs_08609.1	6.02561	6.3653	6.62603	5.652	6.20993	5.97524	6.68917	6.23225
Rs_08612.1	5.29142	7.1871	6.61293	6.9365	6.82351	7.6474	6.22637	5.99473
Rs_08623.1	2.08675	0.632531	4.13081	3.3461	5.22929	5.55029	5.84889	4.57435
Rs_08631.1	1.14924	4.65606	0	2.15002	1.66895	2.97802	3.0682	3.63367
Rs_08660.1	0.857566	0.632531	0	0	0	0	0	2.74546
Rs_08661.1	2.45045	1.07078	8.20559	6.00082	7.59522	6.98999	3.97952	3.63367
Rs_08687.1	5.27639	6.58795	4.45832	4.43497	4.79197	6.30309	4.45487	4.57435
Rs_08716.1	4.00195	4.30083	2.76634	4.6478	3.75852	4.71276	1.79178	4.57435
Rs_08722.1	1.7807	0.632531	1.2261	0	1.06345	1.71941	1.15783	2.74546
Rs_08724.1	6.05234	4.45357	6.61949	6.70253	6.12236	5.47791	4.93305	4.57435
Rs_08726.1	5.82325	6.13618	5.75828	5.9212	5.44317	5.14548	5.04489	2.74546
Rs_08729.1	3.42543	3.71218	3.55025	3.99091	3.92305	2.48182	4.18879	0
Rs_08754.1	1.39174	0.632531	0.532513	0	0	1.71941	0	2.74546
Rs_08776.1	0	0	0.532513	0	0	0	0	0
Rs_08797.1	6.94489	5.57815	7.53436	6.34391	7.18402	4.8337	6.34036	3.63367
Rs_08800.1	1.14924	2.43356	0	5.89365	0	0	0	4.17936
Rs_08812.1	0	0	1.2261	1.71907	1.66895	1.71941	2.56678	0
Rs_08819.1	0.857566	0.632531	0	0	0	0	0	0
Rs_08821.1	2.65027	1.07078	2.04444	2.15002	1.66895	1.71941	2.2307	4.17936
Rs_08823.1	0.491586	0.632531	1.47808	3.50017	0.627569	2.48182	1.79178	4.57435
Rs_08825.1	5.59994	5.22182	6.33033	5.83693	6.5491	6.02689	5.9953	5.99473
Rs_08830.1	0	0	1.2261	4.8901	1.06345	6.38454	1.79178	7.16643
Rs_08843.1	0.491586	0	0	0	0	1.71941	0	4.17936
Rs_08844.1	3.53054	3.93615	3.31164	3.63937	4.40351	4.71276	4.08795	5.13899
Rs_08845.1	2.33911	2.92664	2.32712	3.17358	3.01515	4.27382	2.83916	4.17936
Rs_08846.1	4.38498	3.44693	4.54364	3.99091	4.24669	3.34653	3.73467	4.17936
Rs_08852.1	2.45045	3.51795	3.75494	2.97759	3.19761	2.97802	2.56678	3.63367
Rs_08855.1	3.47894	3.29345	3.60421	4.18521	3.19761	1.71941	4.45487	6.77366
Rs_08859.1	8.17213	8.62169	6.14253	7.45294	7.11764	7.13826	6.31827	6.69639
Rs_08901.1	6.96378	6.27592	6.82661	7.04064	6.98117	6.60446	6.86708	5.99473
Rs_08938.1	0	0	0.532513	0	0.627569	0	0	2.74546
Rs_08939.1	0	0	0	0	0	1.71941	0	0
Rs_08940.1	0	0	0	0	0.627569	2.48182	1.79178	0
Rs_08944.1	0	0	0	0	0	0	1.15783	0
Rs_08948.1	5.11674	5.47484	6.17854	5.14501	5.66082	5.97524	5.7859	5.71024
Rs_08949.1	0	0.632531	0	0	0	1.71941	0	0
Rs_08951.1	1.39174	2.1049	3.02559	0	3.10926	3.63981	3.26581	2.74546
Rs_08954.1	5.47381	6.10192	6.65188	6.02641	7.28326	5.68499	7.42742	3.63367
Rs_08957.1	0.491586	2.1049	2.76634	3.3461	1.89716	3.63981	2.56678	0
Rs_08958.1	4.10765	4.9665	4.571	3.76631	3.81547	4.09179	4.45487	4.17936
Rs_08981.1	4.20614	7.53834	1.47808	2.75073	3.35956	1.71941	1.79178	6.77366
Rs_08985.1	0	0.632531	0.532513	1.10173	1.39774	0	0	0
Rs_08991.1	5.64745	6.96998	3.65622	4.09133	5.02714	2.48182	4.81181	0
Rs_09006.1	0	0	0	1.10173	0	4.8337	2.56678	4.17936
Rs_09008.1	0	0	0	0	0	1.71941	0	0
Rs_09017.1	8.18225	9.23867	7.30514	9.21321	7.26804	7.72762	6.31827	10.4908
Rs_09024.1	6.74097	6.32626	6.79795	5.14501	6.16681	6.76515	6.63658	6.84701
Rs_09025.1	7.3771	7.31226	8.09215	7.55318	8.29623	8.07297	7.46812	7.22262
Rs_09028.1	5.97063	5.45687	5.58126	5.68451	5.92945	5.47791	5.50219	4.88412
Rs_09041.1	5.73803	5.3827	6.19622	7.91012	6.36105	8.5231	7.11786	9.50316
Rs_09043.1	6.33224	7.21408	6.56611	5.77788	5.59728	6.46163	6.70628	6.11837
Rs_09051.1	3.92691	3.51795	4.23709	4.83323	4.79197	3.63981	4.74714	2.74546
Rs_09067.1	0	0	0	0	0	1.71941	0	0
Rs_09103.1	5.68209	4.03632	8.03437	6.79477	7.02409	6.12495	5.46246	4.57435
Rs_09105.1	4.87869	2.57351	6.00889	4.94481	6.16681	5.55029	5.24551	4.57435
Rs_09119.1	0	0.632531	0.532513	2.15002	0.627569	3.63981	0	2.74546
Rs_09122.1	2.55382	3.02745	0.920593	2.15002	0.627569	0	0	0
Rs_09126.1	7.82741	7.12589	3.9757	4.99753	4.61077	4.09179	4.18879	4.17936
Rs_09150.1	2.45045	2.92664	2.45008	2.97759	2.26745	3.63981	2.2307	2.74546
Rs_09153.1	4.17405	3.77152	3.55025	3.76631	2.91447	2.97802	3.0682	3.63367
Rs_09155.1	3.6751	3.82851	2.19269	1.71907	2.26745	2.48182	1.79178	0
Rs_09164.1	1.39174	1.07078	0	2.75073	1.66895	3.88343	2.83916	4.57435
Rs_09167.1	0	0	0	0	0.627569	0	0	0
Rs_09169.1	5.08258	4.94088	5.79354	4.27336	5.8769	5.61921	5.90925	4.88412
Rs_09180.1	6.80523	6.14743	6.27319	6.46115	6.4626	7.39566	6.80489	6.9168
Rs_09197.1	3.92691	4.77682	5.56774	7.14947	5.61343	6.57006	5.33624	8.49378
Rs_09202.1	6.27288	6.48535	2.76634	2.15002	3.01515	2.97802	1.79178	3.63367
Rs_09217.1	4.754	3.82851	5.48387	7.52653	5.22929	5.23604	4.18879	9.30918
Rs_09218.1	5.13353	3.82851	5.12639	9.99745	5.36901	6.82473	3.73467	10.5849
Rs_09223.1	6.86675	8.115	7.59558	6.92294	6.7004	7.49069	7.69935	7.16643
Rs_09259.1	8.4197	9.6077	8.66666	7.83245	8.35264	8.12129	8.7791	7.56453
Rs_09276.1	7.69235	6.50297	7.18192	7.29344	6.94972	7.68003	6.82069	7.72876
Rs_09286.1	0.491586	0.632531	0	1.10173	1.39774	0	0	0
Rs_09288.1	7.00541	6.47647	5.5541	6.79477	5.6294	7.47217	6.22637	7.56453
Rs_09291.1	4.95621	4.88824	5.77013	3.99091	3.81547	6.46163	4.60839	6.52821
Rs_09293.1	0	0	0.532513	2.48142	0	3.63981	2.2307	4.57435
Rs_09305.1	3.42543	4.12998	2.56338	0	1.66895	1.71941	1.15783	2.74546
Rs_09306.1	5.26119	5.5101	4.74921	5.23556	4.84764	5.55029	5.61522	6.33779
Rs_09309.1	2.74068	1.67858	2.32712	3.17358	1.06345	2.97802	0	5.13899
Rs_09310.1	1.14924	1.07078	0.920593	1.10173	0.627569	0	0	2.74546
Rs_09313.2	0.857566	0	0	0	0	0	0	0
Rs_09317.1	2.21844	2.70107	1.69253	1.10173	0.627569	1.71941	0	0
Rs_09333.1	1.59929	0.632531	0	5.36156	1.89716	3.34653	1.15783	5.13899
Rs_09334.1	4.23753	4.17463	4.51576	7.10211	5.14292	5.68499	4.99006	5.99473
Rs_09342.1	0	0	0.532513	0	0	0	0	0
Rs_09343.1	2.65027	2.43356	2.19269	0	2.68921	1.71941	0	0
Rs_09355.1	10.9505	11.963	11.4719	12.2785	12.1696	12.2157	11.7978	12.4376
Rs_09367.1	5.36433	4.94088	5.34815	5.54981	5.58094	5.86605	5.33624	5.99473
Rs_09368.1	1.94183	2.27857	1.2261	2.15002	1.66895	2.97802	2.2307	0
Rs_09370.1	6.31027	7.24057	6.56611	6.2601	6.66984	6.12495	5.4216	5.99473
Rs_09372.1	6.28044	7.05602	5.56774	6.14798	5.8769	4.8337	4.93305	6.11837
Rs_09378.1	5.19877	5.36354	4.20253	5.191	4.54494	2.97802	4.53367	2.74546
Rs_09382.1	2.98218	2.81826	1.87919	1.71907	1.66895	2.48182	2.83916	0
Rs_09388.1	1.94183	0.632531	0.920593	1.10173	0	2.48182	1.15783	0
Rs_09394.1	0	0.632531	0	1.10173	0	1.71941	0	0
Rs_09396.1	0	0	0.532513	0	0	1.71941	1.15783	4.88412
Rs_09400.1	3.189	3.71218	4.45832	3.88298	5.5137	4.43543	4.08795	5.13899
Rs_09407.1	9.43462	9.17965	8.34483	8.65156	9.465	8.31032	9.39234	8.34981
Rs_09429.1	3.1233	1.40645	2.45008	2.48142	3.28086	3.34653	3.26581	2.74546
Rs_09439.1	1.94183	0.632531	1.69253	1.71907	1.06345	1.71941	0	2.74546
Rs_09441.1	7.18921	7.66109	6.58636	6.07628	6.20993	6.90973	7.46812	6.33779
Rs_09442.1	6.55415	5.90401	5.75828	5.43983	6.00484	5.4017	5.57852	5.35552
Rs_09443.1	5.06519	5.65894	4.27085	3.50017	4.61077	4.71276	5.50219	3.63367
Rs_09462.1	4.23753	7.85872	4.54364	5.40123	5.79431	5.7479	4.81181	5.99473
Rs_09465.1	3.1233	4.37922	1.69253	2.15002	3.81547	2.48182	3.0682	0
Rs_09475.1	7.70644	8.30269	6.89314	7.46235	7.39958	7.39566	7.14321	7.16643
Rs_09480.1	5.87407	6.55455	4.6242	4.50946	4.36587	5.32125	5.46246	4.57435
Rs_09483.1	4.93721	4.34055	4.13081	4.58029	4.20466	4.09179	4.93305	4.88412
Rs_09488.1	1.59929	2.57351	4.72506	7.88935	5.99255	10.5883	6.96984	11.6854
Rs_09497.1	8.58592	8.99438	8.30262	8.24591	8.0155	8.22444	7.87609	7.68942
Rs_09525.1	4.17405	5.22182	6.16962	6.36412	6.22051	6.21677	6.15338	5.35552
Rs_09527.1	8.0799	7.59693	8.85231	7.88236	8.37649	7.97119	8.22377	7.8762
Rs_09536.1	6.49044	7.06197	5.59465	6.05156	6.22051	5.86605	6.46623	3.63367
Rs_09553.1	6.08721	6.6125	5.58126	5.89365	5.29083	5.61921	5.68593	4.57435
Rs_09559.1	9.23621	9.53144	9.49766	8.75085	9.34077	9.06412	8.93964	8.29844
Rs_09575.1	1.39174	2.70107	3.17569	1.71907	3.97397	0	3.73467	0
Rs_09580.1	7.5927	6.35564	7.15053	6.89542	6.62275	6.6709	7.15572	6.69639
Rs_09586.1	8.72668	8.5932	8.19684	8.48157	8.22182	8.09734	7.66476	7.64898
Rs_09598.1	1.7807	3.44693	1.2261	1.10173	0	0	1.15783	0
Rs_09606.1	12.0724	13.2872	10.6007	11.9263	11.3836	10.5358	9.99672	10.2348
Rs_09624.1	5.79188	5.42026	5.87262	5.74742	5.67627	6.30309	6.50586	6.11837
Rs_09637.1	11.079	6.12485	14.2137	12.6996	14.1755	12.6808	14.0157	11.8814
Rs_09638.1	6.01659	3.29345	5.77013	5.32077	5.6294	4.58075	5.37955	4.17936
Rs_09643.1	2.74068	1.07078	2.94424	2.48142	2.09415	2.48182	0	0
Rs_09649.1	3.1233	3.51795	2.19269	1.10173	1.39774	3.63981	1.15783	2.74546
Rs_09662.1	2.74068	1.67858	6.08676	5.74742	5.2501	5.86605	6.22637	6.11837
Rs_09664.1	6.11283	5.11133	5.03112	5.9212	5.36901	6.12495	5.09772	5.99473
Rs_09673.1	3.42543	5.13412	0.920593	3.17358	2.09415	0	2.83916	0
Rs_09719.1	0.491586	0	2.32712	1.10173	1.39774	1.71941	1.79178	0
Rs_09721.1	3.47894	2.27857	3.17569	2.97759	3.28086	3.88343	3.86228	2.74546
Rs_09727.1	8.81125	4.45357	13.4144	11.9711	14.087	13.362	12.3519	12.2958
Rs_09732.1	1.59929	0	3.39483	5.2788	4.22051	5.7479	2.73467	3.74546
Rs_09734.1	0	0	2.94424	2.97759	3.87026	2.97802	1.79178	0
Rs_09737.1	7.6078	7.40885	7.45583	7.57069	7.39491	7.49069	7.99225	7.97766
Rs_09741.1	0.491586	0	0	0	0	0	0	0
Rs_09751.1	5.69345	6.44035	6.30612	6.12447	6.01704	6.79525	6.46623	6.23225
Rs_09755.1	1.94183	1.40645	2.66843	2.15002	2.56185	2.97802	3.0682	4.57435
Rs_09758.1	1.59929	0	1.2261	1.71907	1.06345	0	2.83916	0
Rs_09761.1	5.56324	5.36354	5.18068	4.50946	5.36901	4.58075	5.65101	4.17936
Rs_09772.1	13.2856	4.12998	12.2108	11.8836	11.7129	6.12495	9.63951	4.88412
Rs_09783.1	3.76401	3.29345	2.76634	2.97759	4.16138	3.34653	3.43958	0
Rs_09793.1	0	0	0.532513	0	0.627569	3.63981	0	2.74546
Rs_09802.1	4.43999	5.26376	0	0	1.06345	0	0	4.17936
Rs_09810.1	0.491586	0	0.532513	0	0	0	0	0
Rs_09829.1	6.21886	6.25529	6.58636	5.40123	6.75965	6.02689	6.65432	7.10795
Rs_09842.1	1.39174	1.40645	0.532513	0	0	1.71941	1.15783	0
Rs_09844.1	5.91347	5.93028	6.99259	6.65409	6.81656	7.97119	7.40664	7.94462
Rs_09861.1	2.55382	1.07078	3.80188	2.48142	2.91447	3.34653	1.79178	4.57435
Rs_09862.1	7.70924	6.3749	7.9716	7.9707	8.11527	7.6474	8.65239	7.60737
Rs_09863.1	8.74999	7.1871	8.91236	9.59736	10.0892	9.53903	7.24039	10.1431
Rs_09869.1	8.03594	8.28498	7.87064	8.23497	7.83446	7.78874	7.13059	7.047
Rs_09888.1	10.7095	11.6192	9.98392	9.58018	9.1752	9.53903	9.51394	9.30918
Rs_09889.1	2.21844	3.21011	2.56338	2.97759	0.627569	3.34653	0	3.63367
Rs_09922.1	2.21844	2.1049	1.69253	2.48142	2.09415	4.43543	1.15783	3.63367
Rs_09931.1	1.94183	3.21011	2.85803	2.75073	1.06345	2.48182	1.79178	4.57435
Rs_09937.1	6.17089	6.57967	7.1138	8.59281	7.54138	8.37153	8.66995	9.61237
Rs_09954.1	7.92463	8.45298	8.25703	7.67145	7.71232	8.34125	8.24149	7.84073
Rs_09963.1	7.14023	8.40226	8.65073	7.57069	7.15121	8.22444	9.54756	8.27205
Rs_09976.1	7.40847	7.02587	8.52872	6.98951	8.24273	7.09051	8.93239	6.33779
Rs_09982.1	0	0.632531	0.532513	6.17111	0	6.82473	0	7.76706
Rs_10003.1	1.94183	1.90743	2.94424	0	3.28086	2.97802	2.2307	0
Rs_10005.1	1.39174	0	1.2261	0	0	2.48182	1.15783	4.17936
Rs_10006.1	5.95183	5.89069	5.92657	6.53433	6.14476	5.92168	6.50586	5.54375
Rs_10008.1	1.39174	0	0	0	0.627569	0	0	0
Rs_10019.1	0	0	0	0	0.627569	0	0	0
Rs_10025.1	0.491586	0	0	1.10173	0	1.71941	0	2.74546
Rs_10032.1	9.08588	10.517	8.07554	7.94409	7.60737	8.6438	7.97823	9.10008
Rs_10048.1	0	0	0.920593	1.10173	0	2.97802	0	0
Rs_10054.1	6.29543	5.94324	5.90523	6.65409	7.30331	7.11458	6.36212	6.9168
Rs_10059.1	0	0.632531	0	0	0	0	0	2.74546
Rs_10060.1	6.85161	6.47647	6.71455	5.9212	6.29249	5.97524	6.34036	6.23225
Rs_10080.1	6.83632	6.22377	6.46037	7.07784	6.6621	6.12495	6.04994	5.54375
Rs_10088.1	5.37847	4.9665	5.647	5.68451	6.23102	5.14548	5.7859	6.43614
Rs_10090.1	5.82325	5.06465	6.66463	7.18399	6.83044	7.01579	6.04994	7.10795
Rs_10091.1	1.7807	1.90743	4.09357	3.17358	2.80623	4.8337	3.59465	4.88412
Rs_10102.1	0.857566	0.632531	0.920593	1.10173	1.06345	1.71941	0	0
Rs_10106.1	7.6108	7.18164	6.362	6.51638	7.03012	6.76515	6.88221	6.33779
Rs_10107.1	6.01659	6.55455	6.44566	5.86557	6.36105	5.92168	6.12821	6.33779
Rs_10109.1	3.72024	3.44693	2.94424	1.10173	2.56185	4.27382	1.79178	2.74546
Rs_10137.1	3.42543	3.21011	5.16281	3.17358	4.70421	3.63981	4.18879	5.85948
Rs_10138.1	7.34504	7.19795	7.18635	6.83877	6.6067	7.49069	7.13059	7.16643
Rs_10155.1	0	0	1.2261	1.10173	1.39774	2.48182	0	4.57435
Rs_10206.1	5.24584	4.94088	5.49819	6.02641	5.69157	5.47791	6.22637	5.13899
Rs_10210.1	3.31205	3.71218	2.19269	2.15002	2.80623	2.97802	2.83916	3.63367
Rs_10227.1	1.94183	2.27857	4.13081	1.71907	1.89716	3.88343	3.43958	5.35552
Rs_10234.1	7.55893	7.26658	6.86026	7.18399	7.12329	7.20704	7.10501	7.68942
Rs_10253.1	5.42011	5.13412	5.41005	4.6478	5.64519	5.86605	5.61522	5.13899
Rs_10264.1	1.39174	2.27857	2.56338	2.15002	2.26745	2.48182	1.15783	3.63367
Rs_10272.1	6.54163	6.33612	6.68355	6.67042	6.62275	6.46163	7.10501	6.43614
Rs_10277.1	4.07327	4.08391	4.16711	4.43497	4.40351	3.88343	3.59465	2.74546
Rs_10293.1	5.32103	4.30083	5.06999	4.50946	5.14292	5.61921	4.53367	5.13899
Rs_10302.1	1.59929	0.632531	1.47808	0	0.627569	2.97802	0	0
Rs_10303.1	5.08258	6.59618	4.84196	3.50017	4.44018	4.94528	5.04489	3.63367
Rs_10313.1	0.491586	0	0	1.71907	1.39774	0	0	0
Rs_10317.1	0	0.632531	0	3.17358	0	0	1.15783	2.74546
Rs_10318.1	0.857566	1.67858	2.85803	6.51638	4.11676	5.92168	5.14869	6.61475
Rs_10330.1	4.07327	1.67858	2.85803	0	1.39774	2.48182	3.86228	0
Rs_10331.1	6.57887	4.99167	8.21862	8.27822	8.03662	6.21677	6.34036	4.88412
Rs_10343.1	6.78413	6.48535	6.5593	6.44226	6.78838	6.34439	5.9385	5.35552
Rs_10347.1	4.07327	4.45357	2.76634	1.71907	3.57279	4.71276	3.97952	3.63367
Rs_10349.1	0	1.40645	1.87919	4.50946	3.75852	3.88343	0	0
Rs_10353.1	3.88788	3.44693	5.69752	4.7123	5.46113	5.4017	5.37955	6.11837
Rs_10362.1	7.43917	9.34626	5.93712	6.62088	6.17771	6.4236	5.72003	6.69639
Rs_10363.1	0	0	1.47808	0	0.627569	0	0	0
Rs_10376.1	0	0	0	1.10173	0	0	0	0
Rs_10378.1	0	0	1.69253	0	1.89716	0	1.15783	2.74546
Rs_10379.1	0.857566	0	3.55025	2.75073	2.26745	2.97802	3.43958	4.17936
Rs_10395.1	0.857566	0	3.75494	2.97759	2.26745	3.34653	4.08795	0
Rs_10407.1	4.20614	5.36354	4.45832	4.18521	4.73406	5.32125	5.37955	5.13899
Rs_10414.1	5.79188	4.86118	4.51576	3.99091	4.82007	4.58075	3.97952	4.17936
Rs_10437.1	1.59929	1.07078	0	0	2.91447	5.04885	1.79178	3.63367
Rs_10438.1	0.491586	0	0	0	0	0	0	0
Rs_10443.1	0	0.632531	0	1.10173	0	0	0	2.74546
Rs_10471.1	0	0	0	0	0	0	0	2.74546
Rs_10473.1	4.26825	1.90743	3.80188	3.63937	3.92305	3.34653	3.59465	0
Rs_10478.1	2.98218	0	2.19269	1.71907	1.89716	2.97802	2.2307	3.63367
Rs_10481.1	1.14924	1.07078	0	0	0.627569	1.71941	1.15783	5.13899
Rs_10496.1	2.21844	2.43356	1.47808	1.71907	1.89716	0	1.79178	0
Rs_10501.1	1.39174	2.1049	3.49419	2.15002	3.97397	3.88343	3.43958	3.63367
Rs_10516.1	2.90609	3.12167	3.65622	2.15002	3.10926	4.71276	2.83916	0
Rs_10530.1	5.21463	6.47647	3.02559	5.43983	3.35956	4.43543	3.0682	4.88412
Rs_10546.1	5.88402	7.33702	6.5593	5.36156	6.41732	5.7479	6.2499	7.047
Rs_10562.1	1.14924	0	2.04444	0	1.66895	2.48182	0	2.74546
Rs_10564.1	0.491586	0	0	2.75073	0	0	0	3.63367
Rs_10579.1	2.08675	1.07078	3.02559	2.15002	1.39774	2.48182	1.15783	0
Rs_10580.1	2.08675	1.07078	2.04444	1.10173	2.42214	0	0	0
Rs_10598.1	3.6751	2.70107	3.84734	3.17358	3.69923	3.63981	1.79178	2.74546
Rs_10601.1	1.7807	1.07078	0.920593	0	0.627569	1.71941	1.15783	2.74546
Rs_10604.1	1.59929	0.632531	0	0	0	1.71941	1.15783	0
Rs_10605.1	2.45045	2.1049	1.69253	1.71907	1.39774	2.48182	1.15783	0
Rs_10617.1	3.42543	3.44693	3.49419	3.76631	3.10926	5.47791	2.83916	4.57435
Rs_10618.1	4.85864	5.08818	4.09357	4.83323	4.11676	4.71276	3.59465	3.63367
Rs_10653.1	1.14924	2.57351	2.04444	6.56958	1.66895	6.53481	1.79178	7.84073
Rs_10655.1	8.63536	8.69823	6.72067	8.13852	7.30331	7.75851	6.7399	7.94462
Rs_10664.1	0.491586	0	2.19269	2.15002	2.09415	1.71941	1.15783	0
Rs_10668.1	2.08675	0.632531	2.19269	1.10173	2.26745	2.48182	1.15783	0
Rs_10669.1	0.491586	0	0.532513	2.75073	1.06345	0	0	0
Rs_10674.1	2.65027	1.40645	0	0	1.06345	0	0	0
Rs_10681.1	0.491586	0	0	0	0.627569	0	0	0
Rs_10695.1	2.98218	4.12998	2.85803	3.3461	3.4342	2.97802	3.0682	0
Rs_10700.1	1.94183	2.1049	1.87919	2.75073	2.09415	2.48182	1.79178	2.74546
Rs_10716.1	5.88402	6.10192	4.90781	6.80959	5.5137	6.21677	5.24551	6.84701
Rs_10733.1	5.78127	5.87724	5.29992	5.652	5.34986	5.23604	4.74714	4.57435
Rs_10737.1	0	0	0	0	0	2.48182	1.15783	0
Rs_10739.1	4.35667	5.22182	4.77296	4.83323	5.09772	5.32125	4.67943	4.88412
Rs_10747.1	0.491586	0	2.66843	2.15002	3.35956	3.34653	2.56678	0
Rs_10750.1	1.7807	2.43356	0.920593	2.75073	0	5.14548	1.15783	5.71024
Rs_10753.1	8.63389	8.36662	9.02173	8.44408	8.93934	9.33902	8.74224	8.81947
Rs_10757.1	0	0	0	0	0	3.34653	0	4.17936
Rs_10774.1	0.491586	1.90743	0.920593	1.71907	0	0	1.15783	2.74546
Rs_10793.1	3.189	2.92664	3.24527	2.15002	2.80623	0	2.2307	0
Rs_10797.1	0	0	0	1.71907	0	0	0	2.74546
Rs_10802.1	2.45045	2.27857	1.47808	0	1.89716	2.48182	1.15783	0
Rs_10807.1	3.92691	3.29345	3.84734	1.71907	4.44018	3.88343	3.43958	0
Rs_10810.1	3.05447	5.20039	4.67551	4.27336	3.97397	5.4017	3.97952	5.54375
Rs_10820.1	3.76401	3.44693	4.13081	4.18521	3.69923	3.63981	3.73467	0
Rs_10840.1	2.90609	2.43356	0.920593	1.10173	1.39774	1.71941	1.15783	2.74546
Rs_10856.1	6.31027	8.44617	5.67248	7.00247	6.67754	7.6474	6.31827	6.23225
Rs_10867.1	2.21844	3.02745	2.32712	4.50946	2.42214	6.63806	1.15783	5.35552
Rs_10882.1	7.4626	8.10061	6.94111	7.49937	7.56233	5.97524	7.72477	6.61475
Rs_10893.1	6.91608	7.47282	7.41112	6.9365	7.48982	6.63806	7.33143	6.77366
Rs_10895.1	4.26825	4.03632	3.80188	3.63937	4.44018	3.63981	4.18879	2.74546
Rs_10922.1	0.491586	0.632531	0	0	0.627569	0	0	0
Rs_10930.1	7.9929	7.73748	4.65008	5.68451	5.46113	4.27382	4.37151	4.88412
Rs_10941.1	7.89787	9.32165	6.39299	6.55206	6.27229	7.27269	6.98394	6.98337
Rs_10974.1	0.857566	0	0.920593	1.10173	1.66895	0	2.56678	0
Rs_10976.1	1.14924	0.632531	0	0	0	0	0	0
Rs_10977.1	0	0.632531	0	0	0	0	0	0
Rs_10979.1	1.59929	2.1049	2.56338	1.10173	2.26745	2.48182	1.79178	0
Rs_10982.1	0	0.632531	0	0	0	0	0	0
Rs_10984.1	5.99838	6.20236	6.07725	5.94823	5.69157	5.80818	6.22637	5.85948
Rs_10988.1	0.857566	1.07078	0	7.35534	0	6.07676	0	8.18987
Rs_10991.1	1.14924	0.632531	2.45008	2.48142	1.66895	0	2.83916	0
Rs_10992.1	1.94183	0.632531	4.79633	3.50017	3.10926	4.58075	4.18879	5.54375
Rs_10997.1	4.3278	4.94088	6.27319	7.76564	4.97809	8.1795	4.53367	7.32885
Rs_11010.1	2.65027	3.12167	5.19833	3.17358	5.54771	2.97802	2.83916	4.17936
Rs_11011.1	5.95183	6.50297	6.17854	5.9212	6.5065	6.73442	5.84889	6.52821
Rs_11012.1	5.70472	6.31633	5.97856	5.97477	6.04111	6.30309	5.46246	6.43614
Rs_11013.1	5.94234	6.69909	6.45303	7.0153	6.5065	7.09051	7.16812	7.52037
Rs_11016.1	0	0	0	0	0	3.34653	0	4.88412
Rs_11019.1	2.90609	1.67858	2.56338	2.97759	3.28086	2.97802	3.26581	2.74546
Rs_11020.1	0.857566	1.40645	2.19269	2.48142	2.42214	2.48182	1.15783	0
Rs_11027.1	0	0	0	1.71907	0	0	0	0
Rs_11033.1	0	0	0.532513	0	0	0	0	0
Rs_11044.1	2.08675	2.57351	1.47808	1.10173	2.56185	3.34653	2.56678	0
Rs_11046.1	0	2.1049	0	1.71907	0	0	0	0
Rs_11047.1	0.491586	2.57351	0	1.10173	1.06345	1.71941	0	0
Rs_11077.1	3.62851	1.90743	3.84734	3.76631	3.97397	4.43543	4.37151	4.88412
Rs_11088.1	6.45081	5.64314	7.07611	6.4798	6.61475	7.09051	6.15338	5.71024
Rs_11089.1	1.59929	1.07078	0.920593	2.48142	1.89716	1.71941	1.79178	4.57435
Rs_11098.1	6.41007	6.67598	7.05204	6.58688	6.65431	6.76515	6.56334	7.22262
Rs_11100.1	0.491586	0	0.532513	1.10173	1.66895	0	1.15783	0
Rs_11102.1	0.491586	0	0	0	0	0	0	0
Rs_11105.1	3.36985	2.57351	2.76634	3.3461	1.66895	2.48182	3.73467	4.17936
Rs_11108.1	0.491586	0	1.2261	5.43983	1.06345	4.94528	0	5.99473
Rs_11119.1	5.72701	6.28613	6.27319	5.51408	5.34986	6.21677	6.446	6.69639
Rs_11135.1	6.25765	5.49258	5.59465	5.0975	5.80841	3.88343	4.99006	3.63367
Rs_11150.1	2.21844	2.57351	2.85803	1.10173	3.01515	3.34653	2.56678	3.63367
Rs_11151.1	3.92691	4.9148	4.13081	4.83323	4.76331	4.27382	4.81181	3.63367
Rs_11155.1	1.39174	1.07078	0.920593	1.10173	1.66895	2.97802	1.15783	3.63367
Rs_11156.1	4.54408	5.08818	3.55025	3.3461	4.02315	4.09179	2.83916	4.88412
Rs_11162.1	3.8065	4.77682	4.05534	3.99091	3.97397	4.09179	3.97952	4.57435
Rs_11168.1	0	0	0	1.10173	0	2.48182	0	0
Rs_11173.1	2.33911	2.92664	1.69253	2.48142	1.66895	3.63981	2.56678	2.74546
Rs_11195.1	4.66445	4.17463	3.93417	7.22877	4.44018	6.21677	4.08795	8.62467
Rs_11226.1	6.90635	6.55455	7.41489	7.81053	6.96867	4.58075	5.46246	4.57435
Rs_11245.1	1.59929	0	2.04444	1.10173	1.06345	0	1.15783	0
Rs_11248.1	7.30856	7.43202	7.69839	7.09003	7.59928	7.50896	7.44791	6.52821
Rs_11251.1	0	0	6.39299	3.50017	7.15673	3.88343	6.48619	5.54375
Rs_11252.1	0	0	6.24799	0	6.99972	2.97802	6.17812	2.74546
Rs_11260.1	2.08675	1.90743	3.80188	2.97759	2.56185	4.43543	4.18879	4.57435
Rs_11265.1	1.94183	0.632531	4.36763	2.48142	3.10926	2.97802	2.83916	0
Rs_11266.1	4.41275	5.54453	6.68355	4.8901	6.1336	4.94528	4.87371	6.33779
Rs_11271.1	2.21844	1.90743	3.43587	4.35643	3.01515	6.12495	4.67943	7.16643
Rs_11285.1	0.857566	1.67858	0.532513	0	0.627569	0	1.15783	0
Rs_11293.1	0	0	4.30384	3.76631	4.36587	4.58075	1.79178	2.74546
Rs_11296.1	3.47894	1.07078	4.88619	5.32077	4.82007	1.71941	2.2307	0
Rs_11300.1	0	0.632531	0	0	0	0	0	0
Rs_11303.1	1.39174	0	0	0	1.06345	0	0	0
Rs_11306.1	1.39174	1.40645	0	2.97759	1.06345	1.71941	1.15783	0
Rs_11311.1	6.94489	7.42742	6.78048	6.76467	6.57407	6.17159	6.67185	5.85948
Rs_11314.1	0.491586	0	0.532513	2.75073	0	2.97802	0	4.88412
Rs_11347.1	4.43999	4.08391	5.85047	5.04838	4.54494	5.32125	4.37151	4.88412
Rs_11350.1	0.857566	0.632531	0.920593	1.10173	0.627569	0	2.2307	0
Rs_11356.1	0.491586	1.40645	0	3.50017	1.66895	4.09179	1.79178	2.74546
Rs_11359.1	0.491586	0	0	0	0	0	1.15783	0
Rs_11363.1	4.85864	5.01641	3.9757	3.76631	3.75852	3.88343	3.59465	2.74546
Rs_11380.1	0	0	0	0	0	1.71941	0	0
Rs_11381.1	0	0	0	0	0	2.48182	0	4.17936
Rs_11393.1	2.08675	1.40645	2.04444	1.71907	1.39774	2.48182	0	2.74546
Rs_11395.1	6.92575	7.54261	7.2512	6.82425	6.61475	6.82473	6.80489	7.56453
Rs_11404.1	2.82575	3.44693	3.31164	3.17358	3.10926	3.34653	1.79178	3.63367
Rs_11407.1	0	0	0.532513	0	0	0	0	0
Rs_11414.1	1.14924	0	1.87919	1.10173	0.627569	3.63981	2.2307	2.74546
Rs_11420.1	1.7807	2.27857	2.56338	2.15002	3.28086	1.71941	3.0682	0
Rs_11424.1	0.857566	0.632531	1.47808	1.10173	0.627569	0	1.15783	0
Rs_11427.1	1.94183	1.90743	2.04444	1.10173	1.66895	0	1.15783	0
Rs_11428.1	1.59929	0	1.47808	0	1.06345	0	1.15783	0
Rs_11429.1	2.98218	2.57351	2.19269	1.71907	2.56185	2.48182	2.83916	0
Rs_11432.1	9.24106	9.22811	8.09215	9.12712	8.58331	7.93108	8.50861	8.13235
Rs_11441.1	5.56324	5.99395	6.16065	6.36412	6.78125	6.34439	6.22637	5.54375
Rs_11444.1	0	0	0	0	0	0	0	2.74546
Rs_11470.1	5.11674	5.06465	4.9291	4.18521	4.82007	5.32125	5.29159	5.54375
Rs_11472.1	0.491586	0	0.532513	2.75073	0.627569	1.71941	0	4.17936
Rs_11473.1	0	0	2.66843	6.65409	3.97397	6.21677	5.19791	7.47482
Rs_11474.1	0	0	0	0	0	0	0	2.74546
Rs_11482.1	10.3686	8.89783	11.2306	10.7882	10.1692	9.42334	8.24149	9.73336
Rs_11485.1	3.1233	0	2.85803	2.97759	4.16138	2.48182	3.0682	0
Rs_11486.1	0	0	0	0	0	0	1.15783	0
Rs_11495.1	0	0.632531	0	1.10173	1.39774	4.8337	1.15783	5.85948
Rs_11497.1	7.16493	6.91183	6.25643	6.56958	6.44466	6.34439	6.48619	5.99473
Rs_11505.1	0.857566	1.07078	1.87919	0	1.06345	1.71941	1.15783	2.74546
Rs_11534.1	0	0	3.17569	5.94823	4.95293	6.34439	5.7859	7.047
Rs_11537.1	5.61872	6.70758	9.62955	8.45354	9.23383	9.13644	9.52121	8.37482
Rs_11556.1	4.70992	5.06465	4.48732	4.43497	4.28752	4.8337	4.53367	5.54375
Rs_11557.1	5.42011	5.47484	4.54364	4.99753	4.44018	4.43543	4.60839	4.17936
Rs_11558.1	3.189	1.90743	6.58636	6.68656	6.38946	5.32125	4.99006	2.74546
Rs_11563.1	0.857566	1.67858	1.47808	1.71907	2.09415	0	1.15783	0
Rs_11584.1	0	0.632531	0.920593	1.71907	0.627569	0	1.79178	2.74546
Rs_11596.1	2.74068	2.70107	4.27085	4.50946	5.36901	3.63981	3.0682	5.35552
Rs_11600.1	5.18274	4.30083	5.49819	4.99753	5.27061	4.94528	4.87371	5.13899
Rs_11603.1	1.94183	1.07078	2.32712	2.75073	2.42214	2.48182	3.73467	2.74546
Rs_11609.1	0.491586	1.40645	2.04444	1.10173	1.66895	2.48182	3.0682	0
Rs_11610.1	0.491586	1.07078	0.532513	1.10173	0.627569	1.71941	0	2.74546
Rs_11611.1	6.12127	7.51683	5.91594	6.44226	5.86346	5.80818	5.29159	5.99473
Rs_11637.1	5.26119	2.70107	6.30612	4.83323	5.49639	4.8337	5.4216	3.63367
Rs_11641.1	4.10765	2.1049	5.87262	3.63937	4.51086	2.97802	4.81181	0
Rs_11647.1	4.00195	0.632531	3.24527	4.18521	4.11676	3.34653	6.10259	4.17936
Rs_11652.1	0	0	0	0	3.63739	1.71941	1.15783	3.63367
Rs_11658.1	0	1.07078	0	0	0.627569	0	0	0
Rs_11661.1	0	1.07078	0	3.63937	0.627569	1.71941	0	3.63367
Rs_11674.1	0	0	3.75494	1.10173	2.68921	1.71941	2.2307	2.74546
Rs_11680.1	10.0639	9.57685	9.75932	10.1767	9.82538	9.55231	9.43402	8.95834
Rs_11688.1	4.87869	6.34591	4.9291	4.09133	4.40351	4.43543	4.99006	2.74546
Rs_11689.1	0.491586	0	0	0	0	0	0	0
Rs_11692.1	0	0	1.69253	0	1.66895	4.43543	3.0682	4.88412
Rs_11693.1	0	0	0	0	0	1.71941	1.79178	2.74546
Rs_11713.1	4.00195	3.71218	4.09357	4.09133	4.20466	4.71276	4.37151	0
Rs_11719.1	0.857566	1.07078	1.2261	2.48142	1.06345	1.71941	2.56678	0
Rs_11720.1	0	0	0	0	0	1.71941	0	2.74546
Rs_11721.1	0	0	0	0	0	1.71941	0	0
Rs_11730.1	0	0	0.532513	0	0	0	0	0
Rs_11741.1	0.491586	1.90743	0.532513	1.71907	0.627569	0	0	0
Rs_11742.1	4.89846	5.47484	5.41005	5.58469	4.61077	5.4017	4.60839	5.85948
Rs_11752.1	0	0	0.920593	0	0	0	0	0
Rs_11755.1	4.59344	3.58564	5.49819	4.83323	4.97809	4.94528	2.83916	2.74546
Rs_11757.1	0	0	0.920593	1.71907	0	3.34653	2.2307	2.74546
Rs_11758.1	1.94183	2.1049	2.04444	2.75073	2.26745	1.71941	3.0682	0
Rs_11771.1	1.39174	0.632531	0	0	1.39774	0	1.15783	0
Rs_11779.1	0	0	0.532513	0	0	0	0	0
Rs_11786.1	0	0.632531	0	0	0	0	0	0
Rs_11796.1	0.491586	0	0.532513	1.10173	1.06345	0	2.2307	0
Rs_11800.1	1.14924	1.67858	1.10173	3.04444	0	0	1.79178	3.63367
Rs_11833.1	1.14924	0	0	0	0	1.71941	1.15783	4.17936
Rs_11846.1	5.89391	6.34591	6.07725	5.191	5.92945	5.04885	4.99006	0
Rs_11851.1	2.21844	2.43356	2.85803	2.15002	2.42214	3.34653	3.26581	3.63367
Rs_11853.1	3.31205	2.81826	3.37509	3.17358	3.69923	2.97802	2.56678	0
Rs_11856.1	4.17405	4.03632	2.56338	7.98382	3.28086	4.8337	3.86228	7.42778
Rs_11882.1	10.8402	10.1941	9.38754	10.3877	9.5804	9.78384	8.85394	9.56967
Rs_11887.1	0.491586	0	0	0	0	0	0	0

## Sheet: Balancing selection
Undergoing balancing selection	PDB_1dpi	PDB_3dpi	PB1_1dpi	PB1_3dpi	Tetep_1dpi	Tetep_3dpi	TP309_1dpi	TP309_3dpi
Rs_00158.1	1.14924	0.632531	0.532513	1.71907	1.66895	1.71941	1.15783	0
Rs_00159.1	7.59876	6.27592	7.75614	7.88935	8.06918	7.6638	7.48804	7.72876
Rs_00317.1	8.76891	9.66163	7.02262	6.40372	6.6852	7.29393	7.38555	6.9168
Rs_00318.1	4.93721	6.35564	4.33608	5.652	3.75852	5.14548	4.45487	5.54375
Rs_00319.1	4.95621	5.61101	4.33608	6.58688	4.44018	6.49869	5.68593	6.98337
Rs_00320.1	10.2884	12.6799	8.72415	10.042	10.0747	8.35141	8.14439	9.50316
Rs_00321.1	5.64745	7.09138	6.16065	5.54981	5.86346	5.80818	3.59465	7.80436
Rs_00322.1	6.78943	7.87233	7.34134	6.70253	6.81656	6.88195	6.88221	7.27671
Rs_00323.1	5.27639	5.42026	5.14472	14.6178	4.57823	10.6076	4.08795	14.1428
Rs_00324.1	5.78127	6.01865	7.05204	8.73153	6.86457	5.86605	4.93305	4.17936
Rs_00410.1	8.52521	7.85186	6.47492	8.1618	6.95607	7.25114	6.48619	7.76706
Rs_00411.1	7.64631	7.12589	7.75316	7.35534	7.77108	7.90372	7.51743	8.16139
Rs_00412.1	8.34421	8.05059	8.19244	8.63917	8.33814	8.54097	8.83073	8.56071
Rs_00414.1	0.857566	0.632531	0	0	0	0	0	2.74546
Rs_00415.1	3.05447	3.21011	1.69253	2.15002	1.39774	1.71941	1.15783	4.17936
Rs_00416.1	7.25588	6.76627	7.50275	7.81787	7.55398	7.20704	8.06702	8.04154
Rs_00417.1	11.7782	11.9355	8.45722	8.08472	8.51188	7.72762	8.27628	8.10271
Rs_00498.1	7.37358	6.20236	7.33736	7.22877	7.20015	7.45342	7.62031	8.32435
Rs_00499.1	7.18921	7.23531	6.23094	7.66332	7.03612	7.54484	6.42548	8.04154
Rs_00500.1	5.97994	6.21311	6.7628	5.89365	6.02913	7.45342	6.582	6.33779
Rs_00501.1	1.59929	1.07078	3.84734	3.88298	3.69923	6.4236	5.29159	6.9168
Rs_00502.1	11.1148	11.188	11.9312	11.7807	11.788	12.5725	11.8598	12.3754
Rs_00503.1	6.55415	6.93147	6.95155	5.43983	6.07649	7.35582	6.22637	6.9168
Rs_00504.1	7.64631	8.2489	7.86789	8.38595	7.78897	8.08521	7.99225	7.60737
Rs_00508.1	6.05234	5.72046	6.91999	6.46115	6.4891	6.02689	6.54443	6.33779
Rs_00509.1	3.31205	4.37922	3.93417	5.2788	4.20466	3.88343	4.93305	5.99473
Rs_00510.1	9.06306	12.1758	5.03112	7.29344	7.4454	6.17159	5.54086	9.02306
Rs_00511.1	7.69235	8.17666	7.70149	7.30395	7.6114	8.27871	7.58374	8.04154
Rs_00514.1	2.74068	2.92664	2.45008	3.63937	3.63739	5.68499	4.37151	5.13899
Rs_00515.1	13.5437	12.5756	11.3801	12.4019	12.0878	11.7779	11.8314	11.5951
Rs_00516.1	5.58781	5.13412	4.33608	5.97477	5.14292	5.23604	4.53367	4.57435
Rs_00517.1	8.41284	9.4361	8.68868	9.06055	8.95843	8.505	8.61664	8.27205
Rs_00519.1	7.19722	4.68721	6.35415	5.71631	6.02913	5.47791	6.29584	4.57435
Rs_00762.1	3.25184	2.70107	3.93417	1.10173	1.89716	4.43543	3.26581	4.57435
Rs_00763.1	8.76623	8.91602	8.67141	8.8898	8.34782	8.9749	8.5328	9.02306
Rs_00764.1	3.84776	3.82851	4.9291	5.40123	5.42498	6.07676	6.22637	6.77366
Rs_00765.1	6.07857	6.26564	3.55025	4.43497	4.70421	4.09179	1.79178	3.63367
Rs_00766.1	8.0799	6.03084	8.88128	8.35093	9.60888	6.98999	8.72135	8.72536
Rs_00767.1	11.1093	11.6596	10.4445	10.3025	10.0585	10.3757	11.0681	10.4144
Rs_00768.1	7.12353	5.26376	1.47808	1.10173	1.66895	2.48182	1.79178	0
Rs_01034.1	2.65027	2.27857	1.47808	1.10173	2.26745	3.34653	1.79178	4.17936
Rs_01035.1	3.92691	3.02745	7.57884	9.18792	7.51153	8.81516	5.68593	9.67413
Rs_01036.1	7.698	5.28427	6.35415	7.65514	6.22051	7.80362	6.54443	8.27205
Rs_01037.1	5.42011	5.59468	5.31618	6.96325	4.87469	7.7737	5.57852	8.87312
Rs_01038.1	7.53387	8.26189	6.98244	9.55842	7.65105	9.61693	9.49929	9.5368
Rs_01039.1	8.25499	9.36444	7.99955	7.93736	7.65885	9.20531	8.33247	8.39941
Rs_01203.1	5.23032	4.45357	5.34815	3.3461	4.90124	4.8337	5.29159	4.57435
Rs_01204.1	7.7287	6.75896	7.37665	7.37539	7.8379	7.43442	7.65598	7.60737
Rs_01205.1	5.48693	6.18064	6.43081	6.02641	6.2518	6.93698	5.04489	7.047
Rs_01206.1	5.46057	5.08818	5.78189	4.94481	5.05105	6.26058	5.29159	5.85948
Rs_01207.1	4.38498	2.92664	4.65008	4.50946	4.79197	4.58075	4.60839	5.35552
Rs_01219.1	6.46414	7.1596	7.07611	4.83323	8.33814	5.32125	6.99791	6.23225
Rs_01220.1	7.36294	6.23435	7.67337	5.191	10.5691	3.88343	6.7399	5.85948
Rs_01387.1	8.6131	7.52547	8.72415	8.37104	8.3953	7.97119	8.9789	8.81947
Rs_01390.1	9.09875	8.84874	8.51646	8.58422	8.07502	8.12129	7.76615	7.91082
Rs_01391.1	7.34864	6.7368	7.9613	7.42435	7.41348	8.33101	6.86708	7.42778
Rs_01392.1	9.2294	9.51526	8.15677	7.43394	8.03362	8.09734	7.86851	8.00995
Rs_01393.1	9.85019	11.8964	11.1046	11.2513	10.3839	10.1293	9.03753	8.34981
Rs_01394.1	5.26119	5.20039	5.06999	5.80771	5.20818	5.32125	5.37955	5.54375
Rs_01395.1	10.3744	10.6894	11.0418	10.8486	11.2245	10.0472	10.6161	9.8539
Rs_01396.1	0	1.07078	0	0	0.627569	1.71941	0	0
Rs_01467.1	3.42543	3.88333	3.02559	4.27336	2.80623	4.09179	3.0682	2.74546
Rs_01468.1	0.545968	0.473931	10.2688	12.5533	7.21412	8.17847	9.72487	12.1293
Rs_01469.1	5.68209	6.3749	6.94111	6.9365	7.12892	7.01579	6.582	6.98337
Rs_01543.1	5.98919	5.22182	7.32134	6.89542	6.61475	7.13826	5.7859	7.16643
Rs_01544.1	7.97672	8.26189	7.86513	8.1733	8.28115	7.31485	7.51743	7.68942
Rs_01562.1	9.92861	9.84631	8.95451	8.75085	8.88217	9.1884	8.9141	9.0388
Rs_01563.1	5.43372	5.43868	5.19833	6.2601	5.78007	6.63806	5.72003	5.13899
Rs_01564.1	6.03457	4.86118	6.37758	6.40372	6.59862	6.85363	6.22637	6.11837
Rs_01565.1	1.7807	1.67858	4.23709	3.17358	3.19761	5.80818	4.74714	6.33779
Rs_01743.1	8.21809	8.23579	7.95093	7.88935	8.14613	8.28932	8.54236	8.49378
Rs_01744.1	7.67526	8.29007	8.02698	7.14947	8.54594	7.6308	8.78314	7.84073
Rs_01745.1	7.83256	8.14896	8.23154	7.93736	8.04854	8.27871	8.35434	8.47076
Rs_01746.1	5.09976	5.69003	5.4548	4.58029	5.05105	4.43543	5.14869	5.54375
Rs_01747.1	8.16806	6.81644	7.8979	8.51359	8.00023	7.91747	8.54711	7.8762
Rs_01856.1	6.529	6.22377	6.47492	6.53433	6.52369	6.38454	5.68593	7.22262
Rs_01857.1	8.89607	9.52067	9.38272	8.76992	9.41865	8.57606	9.2479	8.27205
Rs_01858.1	3.58035	4.03632	4.65008	5.36156	4.24669	4.43543	4.18879	5.71024
Rs_01859.1	9.15634	8.67122	8.81561	9.22707	9.59471	8.5231	9.29673	8.78256
Rs_01860.1	8.14342	7.74119	7.39207	8.30461	7.77468	7.68003	7.66476	8.10271
Rs_01861.1	2.33911	3.12167	2.32712	1.10173	1.39774	3.63981	1.79178	3.63367
Rs_01862.1	6.50985	7.85529	5.01128	5.36156	5.7365	6.12495	4.87371	5.99473
Rs_01863.1	7.39113	7.47728	7.5822	6.68656	7.22138	7.75851	7.32036	7.42778
Rs_01864.1	4.56897	4.41687	5.49819	5.2788	5.76569	5.55029	5.87938	6.11837
Rs_01865.1	1.14924	1.67858	2.19269	3.63937	0.627569	4.09179	1.15783	6.11837
Rs_01866.1	8.78892	8.37143	6.62603	8.00972	6.47149	7.33548	5.90925	7.76706
Rs_01867.1	9.52564	9.22281	6.71455	8.07249	7.0421	6.26058	6.0765	6.33779
Rs_01942.1	5.11674	5.13412	4.45832	4.18521	5.40657	5.23604	4.93305	5.35552
Rs_01943.1	0	0	0	0	0	0	5.46246	7.8762
Rs_01944.1	0.491586	0	0	0	0.627569	0	0	0
Rs_01945.1	6.2267	7.13156	6.16065	5.94823	5.64519	5.86605	5.61522	5.85948
Rs_01947.1	10.2529	10.1168	9.20533	9.5229	9.49799	9.50756	9.68769	9.4803
Rs_01948.1	9.11891	9.49119	8.8537	8.95122	8.26335	8.84424	9.02053	9.06977
Rs_01949.1	10.4036	10.2076	9.80035	10.2203	10.2469	9.67878	10.1055	9.5588
Rs_01950.1	5.26119	5.45687	6.24799	5.9212	5.47887	6.07676	5.50219	6.77366
Rs_01951.1	9.62911	9.3584	9.54929	9.72594	9.93305	9.15397	9.81343	9.18739
Rs_01952.1	5.51282	4.37922	6.26484	6.14798	6.73033	5.4017	6.12821	5.71024
Rs_01953.1	8.68031	7.99566	8.36059	8.59281	8.49237	8.04819	8.51348	8.37482
Rs_01954.1	8.94205	8.77272	8.97897	8.80731	8.95209	9.13644	9.27108	8.80113
Rs_01955.1	3.31205	3.6503	4.16711	4.18521	3.87026	5.55029	4.37151	6.77366
Rs_01956.1	7.35581	7.54686	7.55163	7.98382	7.75662	7.78874	8.282	7.37916
Rs_01957.1	8.10138	8.21991	6.59305	7.41469	6.70794	6.79525	6.78892	7.52037
Rs_01958.1	11.4352	10.9092	10.6339	10.9474	10.5293	10.4509	10.4835	10.5022
Rs_01959.1	9.26029	11.2552	8.33289	9.55182	8.11527	8.88679	7.2752	8.92485
Rs_02086.1	5.86405	5.32445	6.46766	6.40372	5.94229	6.63806	6.17812	6.33779
Rs_02087.1	2.33911	2.92664	1.47808	1.71907	0.627569	1.71941	1.15783	0
Rs_02091.1	6.36814	6.22377	6.3853	6.65409	6.75965	7.37588	7.01174	7.10795
Rs_02092.1	2.08675	2.27857	3.65622	2.75073	2.80623	4.09179	2.83916	3.63367
Rs_02093.1	9.89024	9.52714	9.44873	10.1652	9.98905	9.87121	9.14498	9.74299
Rs_02268.1	7.66375	7.62132	8.23368	7.0153	6.27229	8.43981	8.34344	8.87312
Rs_02269.1	8.21809	8.21991	8.5495	8.27822	8.43218	8.13313	8.22377	7.56453
Rs_02270.1	4.73212	3.9871	4.65008	4.94481	5.44317	5.61921	5.24551	4.57435
Rs_02271.1	7.19322	7.64531	7.20393	6.55206	6.9045	7.11458	6.582	6.77366
Rs_02272.1	3.05447	4.12998	6.86579	4.35643	8.37886	5.61921	8.81109	6.9168
Rs_02273.1	0	0	0.920593	1.10173	0.627569	0	0	0
Rs_02274.1	3.58035	3.6503	4.45832	2.97759	4.36587	3.63981	5.33624	3.63367
Rs_02487.1	3.05447	3.12167	1.47808	1.10173	2.26745	3.34653	0	4.17936
Rs_02488.1	6.69083	6.07861	6.52474	6.51638	5.86346	6.63806	6.61861	7.16643
Rs_02554.1	6.01659	5.15655	6.39299	6.53433	6.51512	6.57006	6.7399	6.77366
Rs_02555.1	7.80139	7.91572	8.63299	9.01653	8.6708	8.25725	7.03901	7.97766
Rs_02556.1	7.4324	6.26564	7.29697	7.56196	7.04805	7.37588	8.44887	7.97766
Rs_02557.1	6.56656	7.56374	7.28876	7.25065	7.41348	6.6709	7.29796	6.77366
Rs_02558.1	5.16652	3.12167	5.81658	5.191	5.86346	6.07676	6.89719	4.57435
Rs_02561.1	7.50514	9.09363	9.83673	7.78826	8.80517	9.46607	11.4046	7.16643
Rs_02624.1	3.25184	4.34055	3.17569	7.71145	3.81547	7.27269	3.59465	9.15887
Rs_02625.1	6.45081	5.83615	6.60633	6.98951	7.2423	6.73442	6.75643	7.10795
Rs_02626.1	2.74068	2.1049	3.65622	3.50017	2.80623	4.09179	3.0682	4.57435
Rs_02627.1	8.22398	6.54608	7.98183	7.48098	7.64713	6.12495	6.67185	4.17936
Rs_02628.1	7.73421	7.78864	7.80304	8.45354	8.12657	6.85363	7.48804	6.98337
Rs_02629.1	6.4441	5.70532	6.45303	6.68656	6.42649	6.60446	6.50586	6.43614
Rs_03130.1	5.80241	4.52427	3.24527	7.50848	3.01515	6.53481	3.0682	8.00995
Rs_03301.1	9.8622	10.901	10.6372	9.76257	10.4026	10.0092	9.82327	10.0217
Rs_03303.1	10.0872	10.0996	10.4868	11.3471	10.163	7.86167	9.00333	7.10795
Rs_03304.1	0	0	0.532513	0	0	0	0	0
Rs_03305.1	8.38332	2.81826	12.6661	12.5446	13.0794	9.14231	12.0482	7.047
Rs_03307.1	7.58052	1.67858	11.8485	10.5095	11.8504	8.73202	10.8621	5.35552
Rs_03309.1	4.81769	4.55836	5.48387	4.8901	4.84764	5.80818	5.33624	5.85948
Rs_03387.1	7.1151	7.30725	3.60421	4.94481	3.87026	3.34653	4.18879	5.71024
Rs_03388.1	8.09497	8.43932	7.13687	6.74939	6.4356	6.4236	6.96984	7.16643
Rs_04308.1	13.7449	13.5289	14.543	13.5703	14.0082	11.4797	12.4415	12.1958
Rs_04368.1	1.39174	1.90743	3.24527	1.10173	2.80623	1.71941	1.79178	4.17936
Rs_04369.1	8.2797	7.99254	7.85125	9.24626	7.46333	9.60424	7.48804	8.49378
Rs_04489.1	7.71483	8.05656	8.01458	7.55318	7.55816	8.08521	7.76615	8.42359
Rs_04511.1	6.81046	5.3045	6.57964	7.95746	7.07746	8.25725	6.04994	8.18987
Rs_04512.1	1.39174	0	0.920593	1.10173	1.89716	2.48182	0	0
Rs_04513.1	9.20281	9.21748	9.5553	9.94641	9.86133	9.41368	9.482	9.78092
Rs_04541.1	5.69897	4.10638	5.87701	11.3976	5.88362	10.9276	4.0762	11.3491
Rs_04542.1	8.03147	6.81644	7.6479	6.74939	7.85158	7.6638	8.43354	8.24517
Rs_04543.1	3.42543	3.71218	2.66843	2.75073	2.91447	3.88343	3.97952	4.88412
Rs_04544.1	7.55582	8.79613	6.31424	5.9212	5.38791	6.60446	5.61522	7.22262
Rs_04545.1	0.491586	0	1.2261	0	1.39774	4.09179	3.59465	5.35552
Rs_04546.1	4.59344	4.25997	2.94424	3.17358	3.35956	3.34653	2.83916	0
Rs_04547.1	7.6078	6.34591	4.54364	4.43497	4.40351	4.09179	4.28304	0
Rs_04548.1	3.58035	3.29345	7.07133	5.94823	5.56442	3.88343	5.04489	2.74546
Rs_04553.1	9.40727	9.13092	9.40094	9.90906	9.87395	9.42334	9.96863	9.00715
Rs_04554.1	5.08258	4.48935	5.49819	5.14501	5.7365	5.47791	5.09772	5.85948
Rs_04555.1	6.02561	5.80808	6.42332	6.4798	6.56579	6.76515	6.98394	6.77366
Rs_04556.1	6.89655	6.48535	7.30514	7.0153	7.65885	7.37588	7.44791	7.52037
Rs_04557.1	8.55355	9.25435	8.59685	8.49538	8.65333	8.6765	8.19376	8.99106
Rs_04558.1	9.46311	9.81932	9.12801	9.6477	9.69392	9.13644	9.58041	8.60367
Rs_04571.1	4.26825	5.52742	5.21576	5.14501	4.16138	6.63806	3.73467	7.84073
Rs_04572.1	7.77757	9.71077	7.47405	8.45825	7.73832	8.4493	7.59297	9.38501
Rs_04573.1	7.88057	7.22474	7.17302	6.73393	6.99357	7.31485	6.70628	6.77366
Rs_04576.1	0.857566	1.40645	0.920593	1.71907	1.39774	1.71941	1.15783	0
Rs_04578.1	8.02023	8.45071	7.77684	7.59655	7.93104	7.81836	7.32036	7.94462
Rs_04580.1	9.73257	9.46784	9.72472	10.4704	10.4078	9.83182	9.76117	9.08501
Rs_04581.1	6.18706	7.61729	6.17854	7.26147	6.45366	6.07676	6.38355	5.71024
Rs_04583.1	4.03805	3.71218	2.56338	3.3461	3.19761	4.71276	4.60839	2.74546
Rs_04622.1	7.86055	8.33747	8.4332	8.22396	8.53961	8.60184	8.68297	8.49378
Rs_04671.1	3.92691	4.08391	3.70643	5.71631	3.50516	5.61921	4.28304	7.91082
Rs_04672.1	8.95273	8.91766	9.20751	8.79991	9.25715	9.32877	9.04764	9.10008
Rs_04673.1	0.491586	0	0.920593	2.48142	1.06345	4.58075	3.43958	5.71024
Rs_04675.1	5.77058	4.59167	5.42512	4.99753	4.97809	6.02689	5.57852	6.43614
Rs_04676.1	7.85803	8.31521	8.71191	8.04771	8.13219	8.69258	8.09327	8.49378
Rs_04684.1	7.62866	7.1596	5.80511	7.37539	6.63071	6.63806	6.36212	4.57435
Rs_04685.1	6.99626	6.67598	7.46314	7.52653	7.742	6.82473	7.8143	7.16643
Rs_04686.1	7.37004	5.65894	7.74417	7.72714	8.20326	7.45342	7.73314	8.78256
Rs_04687.1	4.68736	1.67858	6.03858	4.27336	5.98015	2.97802	4.67943	2.74546
Rs_04748.1	3.42543	4.25997	3.02559	2.97759	3.01515	4.43543	3.59465	3.63367
Rs_04749.1	6.19507	5.9172	6.46037	6.46115	6.83733	6.53481	7.13059	7.16643
Rs_04750.1	1.59929	3.29345	5.91594	4.50946	6.33206	2.48182	7.14321	6.84701
Rs_04804.1	5.70472	7.12589	6.73283	9.18508	7.38083	8.16805	6.60042	8.74468
Rs_04819.1	7.00996	6.87848	7.05689	6.42312	6.94972	7.29393	6.7399	7.047
Rs_05181.1	8.30029	7.5511	7.78271	7.91012	7.53291	7.78874	7.73314	7.76706
Rs_05182.1	8.40422	8.14616	7.74717	8.24591	7.85837	7.91747	7.76615	7.84073
Rs_05184.1	6.27288	6.69143	7.19956	6.96325	7.2782	6.96373	7.72477	7.27671
Rs_05185.1	7.46592	8.28498	7.40733	7.83245	7.12892	8.07297	6.9556	8.51644
Rs_05186.1	5.40636	6.05493	5.14472	5.77788	5.92945	6.60446	6.02288	6.61475
Rs_05187.1	5.35004	5.52742	5.5541	7.50848	8.0155	7.88984	6.92669	10.0137
Rs_05199.1	9.63355	9.84026	7.78563	9.58234	7.85498	9.48003	7.9134	10.2752
Rs_05200.1	11.4235	11.7302	10.0709	9.77016	9.66709	10.1556	8.68297	9.69414
Rs_05201.1	10.0595	9.85576	8.97129	9.37386	9.22991	9.05793	8.93239	9.38501
Rs_05202.1	11.2458	11.3119	10.7685	10.2559	10.7517	10.2938	11.4459	10.1137
Rs_05203.1	7.25588	7.56793	6.89855	6.55206	6.92405	6.34439	7.71634	6.33779
Rs_05204.1	9.37852	10.2116	9.32263	9.70033	9.54611	9.07029	8.51348	9.1732
Rs_05206.1	4.85864	4.77682	5.60792	7.16107	6.09961	7.25114	6.48619	7.8762
Rs_05207.1	2.90609	2.92664	5.26684	3.50017	3.10926	4.71276	3.73467	5.35552
Rs_05208.1	6.52265	6.04294	6.99259	6.34391	6.7229	6.76515	6.7399	5.99473
Rs_05209.1	7.35581	8.59114	7.97417	8.05394	7.83101	7.86167	7.74146	8.00995
Rs_05260.1	12.9701	11.2565	11.3538	11.5874	11.5816	11.1078	11.0261	10.1576
Rs_05261.1	0.491586	0.632531	0.532513	1.71907	1.06345	1.71941	0	0
Rs_05262.1	7.75062	7.15403	4.88619	5.191	4.57823	5.4017	4.99006	4.88412
Rs_05263.1	6.16274	6.57135	6.89855	5.80771	6.11103	6.34439	6.89719	7.47482
Rs_05264.1	1.14924	3.21011	0.920593	0	0.627569	2.48182	1.79178	0
Rs_05265.1	6.50341	6.23435	6.26484	5.86557	6.14476	6.17159	7.06577	6.11837
Rs_05266.1	6.70774	6.50297	7.31327	6.82425	7.29832	7.57984	7.55569	8.07245
Rs_05267.1	11.0426	10.6807	11.856	12.0923	12.6392	12.0817	11.8765	12.1549
Rs_05268.1	3.6751	3.58564	4.48732	4.18521	3.4342	4.71276	3.59465	4.88412
Rs_05269.1	8.64417	10.6961	8.33688	8.95122	8.38828	8.35141	8.39184	8.51644
Rs_05314.1	6.03457	6.35564	6.47492	6.42312	6.63862	7.18447	6.99791	6.23225
Rs_05315.1	4.26825	1.07078	0.920593	7.4902	1.39774	5.68499	1.79178	7.47482
Rs_05336.1	9.52166	8.48657	8.02698	8.72764	8.03061	8.54097	8.67864	8.58235
Rs_05337.1	6.03457	4.08391	6.08676	5.40123	5.54771	6.63806	6.22637	6.77366
Rs_05338.1	7.3771	6.69909	7.83724	7.19532	7.46778	7.04113	6.96984	6.84701
Rs_05339.1	5.89391	5.36354	6.21368	6.56958	6.01704	6.02689	6.0765	5.54375
Rs_05340.1	5.43372	5.34413	5.4548	4.6478	5.1205	5.23604	4.87371	3.63367
Rs_05341.1	9.48942	9.6389	8.65712	9.2408	8.45701	8.88679	8.95045	9.08501
Rs_05342.1	2.33911	1.07078	3.60421	2.15002	2.09415	4.58075	2.83916	2.74546
Rs_05343.1	7.6078	8.27988	7.80592	7.46235	6.63862	7.84737	7.2752	7.76706
Rs_05344.1	10.2927	10.291	9.35741	10.5298	9.58348	10.0315	10.0019	10.2211
Rs_05345.1	7.36294	7.39477	5.78189	6.44226	5.79431	6.60446	5.50219	6.52821
Rs_05346.1	7.36294	7.14284	7.47405	8.03516	8.17634	7.35582	7.8143	6.69639
Rs_05374.1	7.78023	8.05358	8.49163	8.12081	8.18717	8.37153	7.78238	8.24517
Rs_05377.1	8.29284	6.69909	7.95353	6.92294	7.79959	5.55029	6.12821	4.88412
Rs_05378.1	7.69235	7.16514	7.38052	7.28286	7.53715	6.85363	6.56334	6.11837
Rs_05379.1	8.05808	7.97372	8.16128	8.04144	8.09529	7.56244	7.33143	7.56453
Rs_05380.1	8.92045	8.51289	8.48983	8.51811	8.63762	8.54097	8.84238	8.83758
Rs_05633.1	4.17405	3.29345	6.01885	4.6478	4.67373	6.53481	5.46246	6.84701
Rs_05634.1	7.22097	7.03195	7.84846	7.79572	8.04854	7.39566	8.32694	7.97766
Rs_05635.1	6.31027	6.94442	5.29992	6.85314	5.58094	6.07676	6.27305	7.10795
Rs_05636.1	0	0.632531	0	1.10173	1.06345	3.63981	2.2307	0
Rs_05638.1	0.491586	1.40645	0.532513	1.71907	0.627569	0	0	2.74546
Rs_05639.1	0	0	0	1.10173	0	0	0	0
Rs_05640.1	0	0.632531	0	0	0	0	0	0
Rs_05721.1	0	0.632531	0	1.10173	0.627569	0	0	3.63367
Rs_05722.1	0	1.67858	0.532513	1.10173	0	2.48182	0	3.63367
Rs_05723.1	8.1943	6.00635	9.26726	8.07862	8.14057	7.27269	7.39613	6.84701
Rs_05725.1	7.40847	8.39284	8.38199	7.93736	7.85498	8.54982	7.79042	8.18987
Rs_05726.1	6.86172	5.42026	4.45832	4.77403	4.79197	4.27382	4.37151	5.99473
Rs_05727.1	9.97358	10.5634	8.89893	8.84735	8.05742	8.6355	8.76692	8.85546
Rs_05728.1	1.94183	2.1049	2.76634	9.95809	4.24669	7.22926	4.53367	9.21536
Rs_05746.1	6.72998	6.82346	5.94759	6.19388	5.66082	5.86605	6.22637	6.77366
Rs_05747.1	6.76271	5.80808	7.75316	6.58688	7.26293	6.49869	7.5651	5.85948
Rs_05835.1	6.36103	3.88333	5.14472	4.27336	5.00282	4.8337	5.37955	4.17936
Rs_05836.1	3.25184	2.1049	2.66843	2.15002	2.26745	2.48182	3.0682	3.63367
Rs_05837.1	3.189	1.40645	3.80188	3.3461	3.50516	1.71941	3.26581	0
Rs_06807.1	1.39174	3.21011	2.32712	2.97759	1.66895	4.43543	1.79178	2.74546
Rs_06808.1	2.65027	6.45852	4.67551	5.191	5.8362	6.85363	5.9385	4.57435
Rs_06809.1	5.06519	4.34055	5.21576	3.76631	4.70421	4.27382	4.99006	0
Rs_06810.1	7.65796	7.47728	6.65827	7.07784	6.57407	7.16155	5.14869	7.64898
Rs_06811.1	7.24047	6.70671	6.40824	6.94994	6.77409	6.07676	7.10501	5.71024
Rs_06821.1	2.98218	3.21011	3.02559	1.71907	3.4342	1.71941	3.59465	4.17936
Rs_06822.1	3.1233	2.57351	3.10259	2.15002	3.10926	0	3.0682	2.74546
Rs_07203.1	0	0.632531	0.532513	0	0	0	0	0
Rs_07206.1	9.16657	9.89214	9.90281	9.7122	9.50558	9.86767	9.9633	9.82696
Rs_07207.1	5.29142	4.59167	5.5541	4.6478	5.8769	5.04885	4.45487	5.35552
Rs_07208.1	4.10765	3.6503	2.45008	2.75073	3.35956	2.97802	3.0682	2.74546
Rs_07209.1	4.73212	2.70107	3.55025	2.15002	3.81547	3.88343	3.73467	3.63367
Rs_07261.1	5.15012	10.524	10.8923	8.43455	11.4842	10.7039	7.66476	12.1923
Rs_07262.1	7.95564	8.13208	8.42385	7.63864	7.73094	7.78874	7.39613	7.10795
Rs_07263.1	4.49297	2.70107	3.24527	7.67954	3.01515	6.53481	3.0682	7.68942
Rs_07427.1	8.06685	4.25997	9.78291	9.29971	9.21146	6.17159	8.65239	4.57435
Rs_07429.1	9.05096	8.87095	8.61174	9.0324	9.1268	8.27871	8.603	8.18987
Rs_07430.1	6.31027	6.66037	7.09508	7.10211	7.65496	7.27269	7.33143	7.22262
Rs_07431.1	2.90609	1.90743	1.87919	7.14947	1.06345	4.8337	0	7.56453
Rs_07432.1	4.68736	4.37922	1.87919	1.71907	2.09415	0	1.79178	0
Rs_07478.1	6.41007	6.00635	4.90781	5.191	4.97809	4.43543	4.67943	5.99473
Rs_07479.1	6.04348	5.77946	4.54364	5.2788	4.54494	8.02298	4.53367	6.11837
Rs_07480.1	7.51798	8.30017	7.00769	4.8901	7.16223	6.57006	7.15572	5.71024
Rs_07481.1	6.48391	6.15858	6.95675	6.10058	6.97494	5.4017	5.9385	4.88412
Rs_07482.1	4.41275	3.88333	5.31618	4.7123	5.07457	4.71276	4.99006	4.57435
Rs_07483.1	7.34504	7.75596	7.25542	6.74939	6.59048	7.52701	7.53669	8.21778
Rs_07645.1	1.39174	1.40645	1.2261	1.71907	2.09415	1.71941	1.15783	0
Rs_07646.1	8.77026	9.59954	9.4725	9.1964	9.23383	9.3339	8.93239	9.12978
Rs_07647.1	7.10237	7.0013	6.71455	6.97644	7.11764	6.76515	6.63658	7.047
Rs_07648.1	2.33911	1.07078	1.2261	4.27336	2.26745	4.8337	0	5.85948
Rs_07649.1	7.1319	6.16965	6.98244	6.94994	6.86457	7.25114	7.65598	7.32885
Rs_07650.1	2.45045	1.67858	0.532513	7.80314	1.06345	6.46163	1.79178	8.83758
Rs_07827.1	7.19722	6.66037	8.48625	7.65514	7.93426	8.20215	7.47812	10.4735
Rs_07884.1	9.82393	7.10874	8.88945	8.708	6.89792	4.8337	7.82999	8.62467
Rs_07959.1	2.45045	1.40645	2.66843	1.71907	3.4342	4.43543	2.56678	0
Rs_08053.1	5.91347	4.03632	3.31164	4.27336	3.10926	3.63981	4.08795	0
Rs_08054.1	6.49044	6.85809	6.49648	6.2601	6.16681	5.97524	6.2499	6.43614
Rs_08055.1	4.6175	4.55836	5.69752	4.7123	4.57823	6.4236	4.08795	7.27671
Rs_08056.1	8.76084	8.89616	5.25002	5.9212	6.1336	5.14548	4.93305	5.13899
Rs_08057.1	5.96126	6.82346	7.01268	6.65409	6.56579	7.49069	6.92669	6.84701
Rs_08413.1	0.857566	0	1.2261	10.5365	1.89716	7.83294	1.15783	11.6703
Rs_08415.1	6.67372	6.18064	6.93585	6.4798	7.06577	6.60446	6.77276	6.43614
Rs_08504.1	12.1596	11.49	7.45215	8.26753	7.73094	8.3615	6.9556	8.58235
Rs_08505.1	7.25204	6.63663	7.94048	8.03516	7.4454	8.28932	7.34242	8.66579
Rs_08506.1	7.06786	6.14743	7.5239	7.40496	7.25265	7.20704	6.99791	7.42778
Rs_08507.1	2.45045	4.03632	4.72506	4.99753	4.07072	5.4017	4.74714	6.69639
Rs_08519.1	7.00541	6.98885	7.15053	7.06555	6.99972	7.22926	6.42548	7.80436
Rs_08520.1	7.0981	4.99167	6.52474	7.35534	6.4626	7.95794	6.85178	8.29844
Rs_08521.1	10.029	11.787	7.635	7.86828	7.35224	6.60446	6.60042	5.85948
Rs_08522.1	4.51875	7.09138	7.3525	9.32538	8.68457	10.395	6.84701	10.9155
Rs_08523.1	8.3639	8.21991	8.39544	8.61828	8.81742	8.43981	9.07754	7.94462
Rs_08524.1	7.89787	8.72849	8.59851	8.13852	8.61173	7.94458	8.1381	8.13235
Rs_08696.1	4.6175	5.82283	7.96173	9.21321	11.1517	10.5134	11.6745	10.1431
Rs_08697.1	3.92691	6.30634	6.63901	5.58469	5.33045	5.47791	7.22859	8.64538
Rs_08698.1	5.97063	6.35564	6.73283	3.3461	5.64519	4.58075	5.87938	6.11837
Rs_08699.1	6.24998	5.77946	5.78189	5.47743	5.7067	5.04885	5.57852	5.13899
Rs_08700.1	4.17405	3.9871	4.09357	3.17358	3.97397	5.04885	3.0682	4.17936
Rs_08701.1	11.2002	11.3959	9.83743	10.3827	10.5728	10.0964	10.2942	10.2002
Rs_09227.1	6.14629	5.90401	7.09508	6.38406	6.59048	6.76515	7.16812	6.69639
Rs_09228.1	2.21844	1.90743	3.70643	3.17358	5.02714	3.34653	3.26581	4.17936
Rs_09229.1	3.47894	2.57351	2.94424	3.50017	3.01515	1.71941	3.43958	2.74546
Rs_09230.1	8.48163	8.50198	7.86236	7.98382	8.16269	7.72762	7.96408	7.32885
Rs_09231.1	1.14924	1.07078	0.532513	3.3461	2.09415	5.04885	0	3.63367
Rs_09232.1	9.54615	8.56413	9.43484	9.93969	10.0144	9.75733	10.336	10.3901
Rs_09233.1	1.94183	2.70107	3.55025	2.75073	1.89716	2.48182	4.18879	4.17936
Rs_09235.1	4.23753	3.37223	5.29992	4.6478	4.61077	5.23604	4.60839	4.88412
Rs_09236.1	1.39174	0	1.69253	1.71907	1.39774	2.97802	2.56678	4.57435
Rs_09239.1	6.179	6.22377	5.68506	5.54981	5.61343	6.34439	6.56334	6.33779
Rs_09240.1	8.82423	8.84183	8.09215	7.46235	8.11527	7.83294	8.3214	7.42778
Rs_09241.1	13.7077	12.9051	12.9815	13.4254	13.4166	12.8791	13.502	12.9071
Rs_09254.1	4.14123	5.26376	5.10783	4.50946	4.47595	5.32125	4.99006	4.57435
Rs_09255.1	4.91797	5.79384	5.01128	5.32077	5.69157	5.55029	4.99006	4.17936
Rs_09256.1	6.71333	7.0013	6.49648	6.38406	5.58094	6.73442	5.75334	6.11837
Rs_09541.1	6.51626	6.44947	7.32134	6.53433	7.66274	6.88195	6.78892	6.23225
Rs_09542.1	4.70992	5.52742	6.53866	6.70253	6.15582	6.07676	6.98394	7.22262
Rs_09543.1	0.491586	1.07078	2.19269	1.71907	1.66895	0	1.15783	0
Rs_09546.1	8.02923	8.66732	7.84005	7.53547	8.33327	8.34125	8.58923	7.97766
Rs_09547.1	7.09382	6.32626	7.39207	7.39518	7.18942	7.6474	7.92806	7.91082
Rs_09548.1	9.9262	11.7492	10.5315	11.0747	10.4421	10.5732	9.39761	9.91487
Rs_09549.1	5.71591	4.77682	5.80511	4.94481	5.78007	5.92168	5.9953	5.54375
Rs_09550.1	6.31027	6.40332	6.51773	5.652	6.34179	5.55029	5.87938	5.13899
Rs_09628.1	9.32838	9.84975	9.38079	9.42767	9.21544	9.43773	9.17294	9.50316
Rs_09629.1	6.59714	7.10874	7.88978	6.80959	6.84419	8.37153	8.41804	8.00995
Rs_09631.1	8.06903	8.08022	7.50983	8.37603	7.83446	7.94458	7.15572	7.27671
Rs_09632.1	6.96378	7.08554	7.30514	7.10211	6.8713	7.16155	6.54443	7.32885
Rs_09633.1	3.25184	2.92664	4.77296	3.50017	4.07072	4.09179	4.67943	4.17936
Rs_09634.1	8.57059	9.58203	7.84566	9.11225	7.94387	8.79295	6.31827	8.78256
Rs_09696.1	2.45045	1.67858	3.31164	3.17358	3.28086	4.43543	4.45487	4.57435
Rs_09698.1	6.92575	7.50377	7.17302	8.28884	7.44089	8.27871	7.47812	7.80436
Rs_09839.1	0.491586	1.07078	2.32712	5.32077	3.87026	3.34653	1.15783	2.74546
Rs_09840.1	0.857566	0	2.76634	6.10058	4.57823	6.38454	3.97952	5.99473
Rs_09857.1	6.31763	5.73544	6.57964	5.652	5.80841	6.07676	5.65101	4.88412
Rs_10136.1	5.42011	5.61101	5.49819	4.8901	5.40657	5.4017	5.04489	4.17936
Rs_10174.1	4.91797	4.08391	4.01607	6.60398	5.09772	5.86605	3.59465	6.77366
Rs_10175.1	5.42011	3.29345	3.55025	2.97759	3.63739	4.27382	2.83916	2.74546
Rs_10176.1	7.4459	6.80938	6.97222	7.05315	7.49854	6.73442	7.38555	7.27671
Rs_10227.1	1.94183	2.27857	4.13081	1.71907	1.89716	3.88343	3.43958	5.35552
Rs_10228.1	3.92691	1.40645	4.42871	2.15002	4.36587	4.27382	4.08795	3.63367
Rs_10229.1	6.41694	6.83742	6.76871	7.35534	5.92945	5.80818	4.74714	5.71024
Rs_10230.1	8.31139	8.02338	8.46453	8.51811	8.75145	8.0102	8.33797	8.00995
Rs_10231.1	9.93879	10.6686	9.8777	10.79	10.2934	9.41368	9.42371	9.21536
Rs_10382.1	6.75731	7.44575	6.31424	7.31437	6.95607	6.98999	7.74146	6.77366
Rs_10501.1	1.39174	2.1049	3.49419	2.15002	3.97397	3.88343	3.43958	3.63367
Rs_10528.1	8.61758	9.06871	8.86618	8.68006	8.79104	9.12464	8.79518	8.76374
Rs_10529.1	3.72024	4.99167	2.04444	3.99091	2.42214	3.88343	1.15783	5.13899
Rs_10530.1	5.21463	6.47647	3.02559	5.43983	3.35956	4.43543	3.0682	4.88412
Rs_10531.1	4.70992	3.77152	5.05068	4.77403	4.90124	4.27382	5.04489	4.17936
Rs_10793.1	3.189	2.92664	3.24527	2.15002	2.80623	0	2.2307	0
Rs_10852.1	5.09976	4.25997	5.73428	5.9212	5.94229	5.4017	5.7859	6.43614
Rs_10921.1	2.74068	5.28427	2.66843	3.17358	2.91447	3.34653	1.15783	0
Rs_11260.1	2.08675	1.90743	3.80188	2.97759	2.56185	4.43543	4.18879	4.57435
Rs_11508.1	0.857566	1.40645	2.19269	1.10173	0	2.48182	0	0
Rs_11509.1	3.53054	5.04073	4.95009	5.32077	4.90124	4.8337	4.18879	3.63367
Rs_11510.1	6.95437	7.45483	6.66463	6.92294	5.80841	6.46163	5.50219	5.85948
Rs_11883.1	0.857566	0	4.99117	5.71631	4.61077	2.48182	3.0682	0
Rs_11884.1	5.35004	5.9172	5.6598	5.89365	5.67627	5.23604	5.37955	4.88412
Rs_11885.1	7.66086	8.34969	7.67966	7.88935	7.77108	7.22926	7.65598	7.64898
Rs_11886.1	2.21844	4.25997	0.920593	1.10173	0	0	0	0
Rs_11887.1	0.491586	0	0	0	0	0	0	0

## Sheet: Purifying selection
	PDB_1dpi	PDB_3dpi	PB1_1dpi	PB1_3dpi	Tetep_1dpi	Tetep_3dpi	TP309_1dpi	TP309_3dpi
Rs_04734.1	0.491586	0.632531	0.532513	2.15002	0	0	3.59465	6.52821
Rs_05586.1	0	0	0	0	0.627569	0	1.15783	0
Rs_05588.1	0	0	0	0	0	0	0	2.74546
Rs_06071.1	0	0	0	0	1.06345	0	1.79178	3.63367
Rs_06072.1	4.87869	6.57135	5.29992	5.94823	5.00282	7.13826	6.63658	8.24517
Rs_06797.1	0	0	0.532513	0	0	3.34653	2.83916	3.63367
Rs_06798.1	0	0	1.69253	3.3461	2.80623	5.04885	3.0682	6.23225
Rs_06859.1	0	0	0	0	0	1.71941	0	0
Rs_06860.1	0	0	0	0	0	0	0	2.74546
Rs_06863.1	0	0	1.87919	2.48142	2.26745	2.48182	2.56678	5.71024
Rs_07249.1	3.36985	2.81826	2.66843	2.97759	2.26745	1.71941	2.2307	2.74546
Rs_07250.1	7.30115	7.39948	5.34815	4.43497	4.97809	4.27382	4.53367	4.88412
Rs_07697.1	6.47076	5.64314	3.31164	3.3461	2.91447	1.71941	3.43958	0
Rs_07742.1	0	0	0.920593	2.48142	2.80623	5.97524	1.79178	3.63367
Rs_07743.1	8.34601	8.12641	8.55122	8.26216	8.73124	8.3615	8.25899	8.16139
Rs_08307.1	0	0	0	0	0.627569	2.48182	0	0
Rs_08843.1	0.491586	0	0	0	0	1.71941	0	4.17936
Rs_08938.1	0	0	0.532513	0	0.627569	0	0	2.74546
Rs_08940.1	0	0	0	0	0.627569	2.48182	1.79178	0
Rs_08942.1	2.45045	1.40645	4.51576	4.09133	5.34986	3.63981	4.37151	6.61475
Rs_09380.1	0	0	0	8.08472	0	5.86605	0	7.84073
Rs_09395.1	1.59929	0	2.04444	1.10173	1.06345	1.71941	2.56678	0
Rs_09734.1	0	0	2.94424	2.97759	3.87026	2.97802	1.79178	0
Rs_10602.1	1.94183	1.67858	1.47808	4.58029	0.627569	5.80818	0	5.54375
Rs_10603.1	0.491586	1.07078	1.47808	0	0.627569	2.48182	1.15783	2.74546
Rs_10604.1	1.59929	0.632531	0	0	0	1.71941	1.15783	0
Rs_10605.1	2.45045	2.1049	1.69253	1.71907	1.39774	2.48182	1.15783	0
Rs_10833.1	0.491586	1.40645	0	1.10173	0	0	0	0
Rs_10982.1	0	0.632531	0	0	0	0	0	0
Rs_11077.1	3.62851	1.90743	3.84734	3.76631	3.97397	4.43543	4.37151	4.88412
Rs_11078.1	0	0	0	2.75073	0.627569	1.71941	0	2.74546
Rs_11100.1	0.491586	0	0.532513	1.10173	1.66895	0	1.15783	0
Rs_11101.1	0.857566	1.40645	1.47808	1.10173	0.627569	0	1.15783	2.74546
Rs_11268.1	0	0	0	0	0	1.71941	0	0
Rs_11271.1	2.21844	1.90743	3.43587	4.35643	3.01515	6.12495	4.67943	7.16643
Rs_11444.1	0	0	0	0	0	0	0	2.74546
Rs_11445.1	0	0	0	0	0	0	0	2.74546
Rs_11485.1	3.1233	0	2.85803	2.97759	4.16138	2.48182	3.0682	0
Rs_11486.1	0	0	0	0	0	0	1.15783	0
Rs_11531.1	0	0.632531	6.33832	7.22877	7.72723	9.68281	9.62383	11.6854
Rs_11534.1	0	0	3.17569	5.94823	4.95293	6.34439	5.7859	7.047
Rs_11537.1	5.61872	6.70758	9.62955	8.45354	9.23383	9.13644	9.52121	8.37482
Rs_11538.1	0	0	0	0	0	1.71941	0	2.74546
Rs_11652.1	0	0	0	0	3.63739	1.71941	1.15783	3.63367
Rs_11692.1	0	0	1.69253	0	1.66895	4.43543	3.0682	4.88412
Rs_11693.1	0	0	0	0	0	1.71941	1.79178	2.74546
Rs_11694.1	0	0	0	2.15002	0.627569	4.27382	0	3.63367
