# Supplementary material for: Evolution of pathogenicity-associated genes in Rhizoctonia solani AG1-IA by genome duplication and transposon-mediated gene function alterations
Source: BMC Biol. 2023 Feb 1;21:15. doi: 10.1186/s12915-023-01526-0 (PMC9890813; doi:10.1186/s12915-023-01526-0)
Supplement: Supplementary file 10 — Additional file 10: Table S9. List of genes present in 46 pairs of duplicated syntenic gene blocks in R. solani strain BRS1. [file 12915_2023_1526_MOESM10_ESM.xlsx]

## Sheet: Duplicated gene blocks
Table S9. List of genes present in 46 pairs of duplicated syntenic gene blocks in R. solani strain BRS1
AG-1 IA * AG-1 IA
Block	Protein ID	Function	Category	Protein ID	Function	Category
## Alignment 0: score=835.0 e_value=4.8e-45 N=17 000000F&000034F plus
0- 0:	Rs_01231.1	Histone transcription regulator 3 homolog	#N/A	Rs_11404.1	Histone transcription regulator 3 homolog	#N/A
0- 1:	Rs_01232.1	hypothetical protein M378DRAFT_163370	PHIBASE	Rs_11405.1	aryl-alcohol dehydrogenase	PHIBASE
0- 2:	Rs_01233.1	ParG domain-containing protein	#N/A	Rs_11406.1	ParG domain-containing protein	#N/A
0- 3:	Rs_01234.1	ParG domain-containing protein	#N/A	Rs_11408.1	fungal zn(2)-Cys(6) binuclear cluster domain-containing protein	#N/A
0- 4:	Rs_01236.1	hypothetical protein AG1IA_09330	#N/A	Rs_11409.1	hypothetical protein AG1IA_09330	#N/A
0- 5:	Rs_01237.1	Extracellular metalloprotease 1	Secreted	Rs_11411.1	Extracellular metalloprotease 1	Secreted
0- 6:	Rs_01238.1	fungal zn(2)-Cys(6) binuclear cluster domain-containing protein	TF	Rs_11412.1	fungal zn(2)-Cys(6) binuclear cluster domain-containing protein	#N/A
0- 7:	Rs_01240.1	hypothetical protein RSOLAG1IB_09969	TF	Rs_11413.1	hypothetical protein RSOLAG1IB_09969	TF
0- 8:	Rs_01241.1	Lysine biosynthesis regulatory protein LYS14	#N/A	Rs_11414.1	Lysine biosynthesis regulatory protein LYS14	#N/A
0- 9:	Rs_01243.1	AAA domain-containing protein	#N/A	Rs_11416.1	AAA domain-containing protein	#N/A
0- 10:	Rs_01246.1	hypothetical protein AG1IA_09383	#N/A	Rs_11417.1	hypothetical protein AG1IA_09382	TF
0- 11:	Rs_01248.1	hypothetical protein AG1IA_09383	#N/A	Rs_11419.1	hypothetical protein AG1IA_09383	#N/A
0- 12:	Rs_01249.1	fungal zn(2)-Cys(6) binuclear cluster domain-containing protein	#N/A	Rs_11421.1	hypothetical protein RSOLAG1IB_09985	TF
0- 13:	Rs_01251.1	fungal Zn(2)-cys(6) binuclear cluster domain protein, putative	#N/A	Rs_11422.1	fungal Zn(2)-cys(6) binuclear cluster domain protein, putative	#N/A
0- 14:	Rs_01254.1	hypothetical protein BN14_10950	oxidation-reduction process	Rs_11426.1	Zinc-type alcohol dehydrogenase-like protein C1773,06c OS=Schizosaccharomyces pombe (strain 972 / ATCC 24843) GN=SPBC1773.06c PE=3 SV=1	PHIBASE
0- 15:	Rs_01256.1	fungal zn(2)-Cys(6) binuclear cluster domain-containing protein	#N/A	Rs_11427.1	fungal zn(2)-Cys(6) binuclear cluster domain-containing protein	#N/A
0- 16:	Rs_01258.1	putative feruloyl esterase B-2	#N/A	Rs_11429.1	putative feruloyl esterase B-2	#N/A
## Alignment 1: score=399.0 e_value=2.6e-13 N=8 000000F&000072F plus			#N/A			#N/A
1- 0:	Rs_00141.1	hypothetical protein RSOLAG1IB_03087	regulation of cyclin-dependent protein serine/threonine kinase activity	Rs_11845.1	hypothetical protein RSOLAG1IB_03087	#N/A
1- 1:	Rs_00142.1	Chitin synthase export chaperone	PHIBASE	Rs_11846.1	Chitin synthase export chaperone	PHIBASE
1- 2:	Rs_00143.1	glycosyltransferase family 25 domain-containing protein	#N/A	Rs_11847.1	glycosyltransferase family 25 protein	#N/A
1- 3:	Rs_00144.1	Cation transport regulator-like protein OS=Schizosaccharomyces pombe (strain 972 / ATCC 24843) GN=SPBC31F10,03 PE=3 SV=1	gamma-glutamylcyclotransferase activity	Rs_11848.1	Cation transport regulator-like protein OS=Schizosaccharomyces pombe (strain 972 / ATCC 24843) GN=SPBC31F10,03 PE=3 SV=1	#N/A
1- 4:	Rs_00145.1	glycosyltransferase family 25 domain-containing protein	#N/A	Rs_11849.1	Protein MAM3 OS=Saccharomyces cerevisiae (strain ATCC 204508 / S288c) GN=MAM3 PE=1 SV=1	#N/A
1- 5:	Rs_00146.1	CGI-48 family protein	#N/A	Rs_11850.1	putative U3 small nucleolar RNA-associated protein 18 OS=Schizosaccharomyces pombe (strain 972 / ATCC 24843) GN=SPBC29A3,06 PE=2 SV=3	#N/A
1- 6:	Rs_00148.1	SPO22 domain-containing protein	meiotic cell cycle	Rs_11852.1	Guanine nucleotide-binding protein alpha-2 subunit OS=Ustilago maydis (strain 521 / FGSC 9021) GN=GPA2 PE=3 SV=1	#N/A
1- 7:	Rs_00149.1	hypothetical protein RSOLAG22IIIB_06769	#N/A	Rs_11853.1	hypothetical protein RSOLAG22IIIB_06769	#N/A
## Alignment 2: score=1020.0 e_value=4.3e-68 N=21 000001F&000022F minus			#N/A			#N/A
2- 0:	Rs_02348.1	Elongation factor 3 OS=Schizosaccharomyces pombe (strain 972 / ATCC 24843) GN=tef3 PE=1 SV=1	membrane	Rs_10901.1	Elongation factor 3 OS=Schizosaccharomyces pombe (strain 972 / ATCC 24843) GN=tef3 PE=1 SV=1	secondary metabolite
2- 1:	Rs_02349.1	L-aminoadipate-semialdehyde dehydrogenase OS=Saccharomyces cerevisiae (strain ATCC 204508 / S288c) GN=LYS2 PE=1 SV=2	catalytic activity	Rs_10900.1	L-aminoadipate-semialdehyde dehydrogenase OS=Saccharomyces cerevisiae (strain ATCC 204508 / S288c) GN=LYS2 PE=1 SV=2	secondary metabolite
2- 2:	Rs_02351.1	hypothetical protein AG1IA_07027	#N/A	Rs_10899.1	hypothetical protein AG1IA_07026	secondary metabolite
2- 3:	Rs_02352.1	hypothetical protein AG1IA_07025	#N/A	Rs_10897.1	hypothetical protein AG1IA_07025	secondary metabolite
2- 4:	Rs_02355.1	hypothetical protein AG1IA_07024	#N/A	Rs_10896.1	hypothetical protein AG1IA_07024	secondary metabolite
2- 5:	Rs_02356.1	splicing factor 3b subunit 4	PHIBASE	Rs_10894.1	Splicing factor 3B subunit 4	secondary metabolite
2- 6:	Rs_02372.1	hypothetical protein AG1IA_08749	#N/A	Rs_10892.1	hypothetical protein AG1IA_08749	#N/A
2- 7:	Rs_02373.1	hypothetical protein RSOLAG1IB_07107	#N/A	Rs_10890.1	hypothetical protein RSOLAG1IB_07106	TF
2- 8:	Rs_02375.1	Homeobox domain-containing protein	TF	Rs_10889.1	Homeobox domain-containing protein	TF
2- 9:	Rs_02376.1	NADPH-dependent aldehyde reductase ARI1 OS=Saccharomyces cerevisiae (strain ATCC 204508 / S288c) GN=ARI1 PE=1 SV=1	secondary metabolite	Rs_10888.1	NADPH-dependent aldehyde reductase ARI1	secondary metabolite
2- 10:	Rs_02377.1	hypothetical protein AG1IA_08757	secondary metabolite	Rs_10886.1	hypothetical protein AG1IA_08757	secondary metabolite
2- 11:	Rs_02378.1	Ras domain-containing protein	secondary metabolite	Rs_10884.1	Ras-related protein RABA4b OS=Arabidopsis thaliana GN=RABA4B PE=2 SV=1	secondary metabolite
2- 12:	Rs_02380.1	oligosaccharyl transferase beta subunit	secondary metabolite	Rs_10883.1	oligosaccharyl transferase beta subunit	secondary metabolite
2- 13:	Rs_02381.1	Ras-related protein Rab-11A OS=Sus scrofa GN=RAB11A PE=2 SV=3	secondary metabolite	Rs_10882.1	Ras-related protein Rab-11A OS=Sus scrofa GN=RAB11A PE=2 SV=3	secondary metabolite
2- 14:	Rs_02382.1	putative acetyl-CoA synthetase-like protein	secondary metabolite	Rs_10881.1	putative acetyl-CoA synthetase-like protein	secondary metabolite
2- 15:	Rs_02383.1	cytochrome P450	secondary metabolite	Rs_10879.1	cytochrome P450	secondary metabolite
2- 16:	Rs_02384.1	adenylate kinase cytosolic	secondary metabolite	Rs_10878.1	adenylate kinase cytosolic	secondary metabolite
2- 17:	Rs_02385.1	Senescence domain-containing protein	secondary metabolite	Rs_10877.1	Senescence domain-containing protein	secondary metabolite
2- 18:	Rs_02386.1	hypothetical protein RSOLAG1IB_07093	secondary metabolite	Rs_10876.1	hypothetical protein BN14_06728	secondary metabolite
2- 19:	Rs_02387.1	polysaccharide lyase family 14 protein	secondary metabolite	Rs_10875.1	polysaccharide lyase family 14 protein	secondary metabolite
2- 20:	Rs_02388.1	putative glucan 1,3-beta-glucosidase D	PHIBASE	Rs_10870.1	putative glucan 1,3-beta-glucosidase D OS=Aspergillus niger (strain CBS 513,88 / FGSC A1513) GN=exgD PE=3 SV=1	Cazymes
## Alignment 3: score=975.0 e_value=5.1e-58 N=20 000002F&000026F plus			#N/A			#N/A
3- 0:	Rs_02399.1	Endoplasmic reticulum-Golgi intermediate compartment protein 3 OS=Xenopus tropicalis GN=ergic3 PE=2 SV=1	#N/A	Rs_11058.1	Endoplasmic reticulum-Golgi intermediate compartment protein 3 OS=Xenopus tropicalis GN=ergic3 PE=2 SV=1	#N/A
3- 1:	Rs_02400.1	ribosome biogenesis protein Sqt1	PHIBASE	Rs_11059.1	ribosome biogenesis protein Sqt1	PHIBASE
3- 2:	Rs_02401.1	hypothetical protein RSOLAG1IB_10446	#N/A	Rs_11060.1	hypothetical protein RSOLAG1IB_10446	#N/A
3- 3:	Rs_02402.1	Retrovirus-related Pol polyprotein from transposon TNT 1-94 Includes: RecName: Full=Protease	#N/A	Rs_11062.1	Retrovirus-related Pol polyprotein from transposon TNT 1-94 Includes: RecName: Full=Protease	#N/A
3- 4:	Rs_02404.1	putative siderophore iron transporter	PHIBASE	Rs_11064.1	Siderophore iron transporter 3 OS=Schizosaccharomyces pombe (strain 972 / ATCC 24843) GN=str3 PE=1 SV=1	PHIBASE
3- 5:	Rs_02405.1	hypothetical protein RSOLAG1IB_12245	#N/A	Rs_11065.1	hypothetical protein BN14_10176	#N/A
3- 6:	Rs_02407.1	hypothetical protein RSAG8_08236, partial	#N/A	Rs_11066.1		#N/A
3- 7:	Rs_02408.1	cytoplasm protein	#N/A	Rs_11068.1	cytoplasm protein	#N/A
3- 8:	Rs_02409.1	hypothetical protein AG1IA_06404	#N/A	Rs_11069.1	hypothetical protein AG1IA_06404	#N/A
3- 9:	Rs_02410.1	phosphate-transporting ATPase	PHIBASE	Rs_11070.1	phosphate-transporting ATPase	PHIBASE
3- 10:	Rs_02411.1	hypothetical protein AG1IA_06401	#N/A	Rs_11071.1	hypothetical protein AG1IA_06401	#N/A
3- 11:	Rs_02412.1	hypothetical protein AG1IA_06400	#N/A	Rs_11072.1	hypothetical protein AG1IA_06400	#N/A
3- 12:	Rs_02415.1	hypothetical protein AG1IA_06396	#N/A	Rs_11073.1	hypothetical protein AG1IA_06399	#N/A
3- 13:	Rs_02418.1	hypothetical protein AG1IA_08247	#N/A	Rs_11082.1	hypothetical protein AG1IA_08247	#N/A
3- 14:	Rs_02421.1	SWI/SNF-related matrix-associated actin-dependent regulator of chromatin subfamily D member 1 AltName: Full=60 kDa BRG-1/Brm-associated factor subunit A	protein binding	Rs_11084.1	SWI/SNF-related matrix-associated actin-dependent regulator of chromatin subfamily D member 1 AltName: Full=60 kDa BRG-1/Brm-associated factor subunit A	#N/A
3- 15:	Rs_02422.1	hypothetical protein AG1IA_06391	#N/A	Rs_11085.1	hypothetical protein AG1IA_06391	#N/A
3- 16:	Rs_02424.1	hypothetical protein AG1IA_06389	#N/A	Rs_11087.1	hypothetical protein AG1IA_06389	#N/A
3- 17:	Rs_02427.1	hypothetical protein BN14_07991	#N/A	Rs_11090.1	BTB domain-containing protein	#N/A
3- 18:	Rs_02429.1	hypothetical protein RSOLAG1IB_02018	#N/A	Rs_11096.1	hypothetical protein RSOLAG1IB_02018	#N/A
3- 19:	Rs_02431.1	alpha/beta fold family hydrolase	#N/A	Rs_11097.1	alpha/beta fold family hydrolase	#N/A
## Alignment 4: score=350.0 e_value=4.1e-10 N=7 000002F&000058F minus			#N/A			#N/A
4- 0:	Rs_02395.1	hypothetical protein AG1IA_04932	#N/A	Rs_11811.1	hypothetical protein AG1IA_04932	#N/A
4- 1:	Rs_02396.1	hypothetical protein RSOLAG1IB_10440	Secreted	Rs_11810.1	hypothetical protein RSOLAG1IB_10440	Secreted
4- 2:	Rs_02397.1	protein disulfide isomerase family A, member 6	Secreted	Rs_11809.1	protein disulfide isomerase family A, member 6	Secreted
4- 3:	Rs_02398.1	hypothetical protein V565_071500	#N/A	Rs_11808.1	hypothetical protein V565_071500	#N/A
4- 4:	Rs_02399.1	Endoplasmic reticulum-Golgi intermediate compartment protein 3 OS=Xenopus tropicalis GN=ergic3 PE=2 SV=1	#N/A	Rs_11807.1	Endoplasmic reticulum-Golgi intermediate compartment protein 3 OS=Xenopus tropicalis GN=ergic3 PE=2 SV=1	#N/A
4- 5:	Rs_02400.1	ribosome biogenesis protein Sqt1	PHIBASE	Rs_11806.1	ribosome biogenesis protein Sqt1	PHIBASE
4- 6:	Rs_02401.1	hypothetical protein RSOLAG1IB_10446	#N/A	Rs_11805.1	hypothetical protein RSOLAG1IB_10446	#N/A
## Alignment 5: score=350.0 e_value=4e-13 N=7 000003F&000039F minus			#N/A			#N/A
5- 0:	Rs_03335.1	hypothetical protein RSOLAG1IB_11957	#N/A	Rs_11519.1	hypothetical protein RSOLAG1IB_11957	#N/A
5- 1:	Rs_03336.1	hypothetical protein BN14_08666	#N/A	Rs_11518.1	hypothetical protein BN14_10820	#N/A
5- 2:	Rs_03337.1	hypothetical protein RSOLAG1IB_01056	#N/A	Rs_11517.1	hypothetical protein RSOL_279710, partial	#N/A
5- 3:	Rs_03338.1	Bna2p	heme binding	Rs_11516.1	Bna2p	#N/A
5- 4:	Rs_03339.1	Iron transporter FTH1 OS=Saccharomyces cerevisiae (strain ATCC 204508 / S288c) GN=FTH1 PE=1 SV=2	PHIBASE	Rs_11515.1	Iron transporter FTH1 OS=Saccharomyces cerevisiae (strain ATCC 204508 / S288c) GN=FTH1 PE=1 SV=2	PHIBASE
5- 5:	Rs_03340.1	putative serine/threonine-protein kinase iksA OS=Dictyostelium discoideum GN=iksA PE=3 SV=1	#N/A	Rs_11514.1	putative serine/threonine-protein kinase iksA OS=Dictyostelium discoideum GN=iksA PE=3 SV=1	#N/A
5- 6:	Rs_03341.1	putative serine/threonine-protein kinase iksA	protein kinase activity	Rs_11513.1	putative serine/threonine-protein kinase iksA	#N/A
## Alignment 6: score=1092.0 e_value=4.1e-60 N=22 000004F&000044F plus			#N/A			#N/A
6- 0:	Rs_03342.1	14-3-3 protein, partial	PHIBASE	Rs_11623.1	14-3-3 protein homolog OS=Trichoderma harzianum PE=2 SV=1	PHIBASE
6- 1:	Rs_03343.1	beta-glucosidase	Cazymes	Rs_11624.1	beta-glucosidase	Cazymes
6- 2:	Rs_03345.1	hypothetical protein RSOLAG1IB_05690	#N/A	Rs_11625.1	hypothetical protein RSAG8_11975, partial	#N/A
6- 3:	Rs_03347.1	aspartate-semialdehyde dehydrogenase	N-acetyl-gamma-glutamyl-phosphate reductase activity	Rs_11626.1	aspartate-semialdehyde dehydrogenase	#N/A
6- 4:	Rs_03348.1	hypothetical protein RSOLAG1IB_05687	#N/A	Rs_11627.1	hypothetical protein RSOLAG1IB_05687	#N/A
6- 5:	Rs_03349.1	hypothetical protein RSOL_471160, partial	#N/A	Rs_11628.1	hypothetical protein RSOLAG22IIIB_08165	#N/A
6- 6:	Rs_03350.1	hypothetical protein RSOLAG1IB_05684	#N/A	Rs_11629.1	hypothetical protein RSOLAG1IB_05684	#N/A
6- 7:	Rs_03351.1	1-pyrroline-5-carboxylate dehydrogenase	PHIBASE	Rs_11630.1	1-pyrroline-5-carboxylate dehydrogenase	PHIBASE
6- 8:	Rs_03352.1	hypothetical protein AG1IA_00677	#N/A	Rs_11631.1	hypothetical protein AG1IA_00677	#N/A
6- 9:	Rs_03353.1	hypothetical protein AG1IA_00676	#N/A	Rs_11632.1	hypothetical protein AG1IA_00676	#N/A
6- 10:	Rs_03354.1	Alkali-sensitive linkage protein 1 OS=Schizosaccharomyces pombe (strain 972 / ATCC 24843) GN=asl1 PE=1 SV=1	Effector	Rs_11633.1	Alkali-sensitive linkage protein 1 OS=Schizosaccharomyces pombe (strain 972 / ATCC 24843) GN=asl1 PE=1 SV=1	Effector
6- 11:	Rs_03356.1	stomatin family protein	#N/A	Rs_11635.1	stomatin family protein	#N/A
6- 12:	Rs_03357.1	DEAD domain-containing protein	PHIBASE	Rs_11636.1	DEAD domain-containing protein	#N/A
6- 13:	Rs_03359.1	hypothetical protein RSOLAG1IB_05676	#N/A	Rs_11638.1	hypothetical protein RSOLAG1IB_05676	#N/A
6- 14:	Rs_03360.1	adiponectin receptor	integral component of membrane	Rs_11639.1	adiponectin receptor	#N/A
6- 15:	Rs_03361.1	hypothetical protein RSOLAG1IB_05674	#N/A	Rs_11640.1	hypothetical protein RSOLAG1IB_05674	#N/A
6- 16:	Rs_03363.1	hypothetical protein RSOLAG1IB_05672	#N/A	Rs_11642.1	hypothetical protein RSOLAG1IB_05672	#N/A
6- 17:	Rs_03364.1	Endoglucanase-4 OS=Hypocrea jecorina GN=cel61a PE=1 SV=1	Secreted	Rs_11643.1	Endoglucanase-4 OS=Hypocrea jecorina GN=cel61a PE=1 SV=1	Secreted
6- 18:	Rs_03366.1	hypothetical protein AG1IA_00677	#N/A	Rs_11645.1	hypothetical protein AG1IA_00677	#N/A
6- 19:	Rs_03369.1	putative protein YkgB	Secreted	Rs_11648.1	putative protein YkgB	Secreted
6- 20:	Rs_03370.1	proteophosphoglycan ppg4	#N/A	Rs_11649.1	proteophosphoglycan ppg4	#N/A
6- 21:	Rs_03371.1	peptidase C14	PHIBASE	Rs_11650.1	peptidase C14	PHIBASE
## Alignment 7: score=250.0 e_value=5.4e-08 N=5 000004F&000070F minus			#N/A			#N/A
7- 0:	Rs_04283.1	hypothetical protein RSOLAG1IB_03150	#N/A	Rs_11838.1	hypothetical protein BN14_07145	#N/A
7- 1:	Rs_04284.1	Thiamine transporter thi9 OS=Schizosaccharomyces pombe (strain 972 / ATCC 24843) GN=thi9 PE=1 SV=1	PHIBASE	Rs_11837.1	Thiamine transporter thi9 OS=Schizosaccharomyces pombe (strain 972 / ATCC 24843) GN=thi9 PE=1 SV=1	#N/A
7- 2:	Rs_04285.1	hypothetical protein RSOLAG1IB_03148	#N/A	Rs_11836.1	hypothetical protein RSOLAG1IB_03148	#N/A
7- 3:	Rs_04286.1	hypothetical protein RSAG8_09165, partial	Secreted	Rs_11835.1	hypothetical protein RSAG8_09165, partial	Effector
7- 4:	Rs_04287.1	hypothetical protein AG1IA_06166	#N/A	Rs_11834.1	hypothetical protein AG1IA_06166	#N/A
## Alignment 8: score=493.0 e_value=1.8e-19 N=10 000005F&000084F minus			#N/A			#N/A
8- 0:	Rs_04472.1	O-methylsterigmatocystin oxidoreductase	iron ion binding	Rs_11893.1	O-methylsterigmatocystin oxidoreductase OS=Aspergillus flavus (strain ATCC 200026 / FGSC A1120 / NRRL 3357 / JCM 12722 / SRRC 167) GN=ordA PE=2 SV=1	#N/A
8- 1:	Rs_04473.1	hypothetical protein AG1IA_08851	#N/A	Rs_11892.1	hypothetical protein RSAG8_03985, partial	#N/A
8- 2:	Rs_04474.1	hypothetical protein RSOLAG1IB_10145	#N/A	Rs_11891.1	hypothetical protein RSOLAG1IB_10145	#N/A
8- 3:	Rs_04475.1	hypothetical protein RSOLAG1IB_10146	GPI-anchored	Rs_11890.1	hypothetical protein RSOLAG1IB_10146	GPI-anchored
8- 4:	Rs_04476.1	ATP dependent DNA ligase domain-containing protein	DNA ligase (ATP) activity	Rs_11889.1	ATP dependent DNA ligase domain-containing protein	#N/A
8- 5:	Rs_04477.1	alpha-amylase	Cazymes	Rs_11886.1	alpha-amylase	Cazymes
8- 6:	Rs_04480.1	Septum-promoting GTP-binding protein 1	PHIBASE	Rs_11885.1	Septum-promoting GTP-binding protein 1	PHIBASE
8- 7:	Rs_04481.1	Mss4 domain-containing protein	guanyl-nucleotide exchange factor activity	Rs_11884.1	Mss4 domain-containing protein	#N/A
8- 8:	Rs_04482.1	hypothetical protein RSOLAG22IIIB_13020	protein binding	Rs_11882.1	40S ribosomal protein S14	#N/A
8- 9:	Rs_04485.1	carboxyesterase-postia placenta Mad-698-R-like protein	Secreted	Rs_11881.1	carboxyesterase-postia placenta Mad-698-R-like protein	Secreted
## Alignment 9: score=896.0 e_value=2e-44 N=18 000006F&000021F plus			#N/A			#N/A
9- 0:	Rs_04896.1	hypothetical protein RSAG8_03233, partial	#N/A	Rs_10800.1	hypothetical protein RSOLAG22IIIB_13956	#N/A
9- 1:	Rs_04897.1	hypothetical protein BN14_07250	Cazymes	Rs_10801.1	hypothetical protein BN14_07250	Cazymes
9- 2:	Rs_04898.1	hypothetical protein RSAG8_10779, partial	#N/A	Rs_10803.1	hypothetical protein RSAG8_10779, partial	#N/A
9- 3:	Rs_04900.1	dihydrodipicolinate synthetase family protein	metabolic process	Rs_10805.1	dihydrodipicolinate synthetase family protein	#N/A
9- 4:	Rs_04901.1	hypothetical protein AG1IA_02237	#N/A	Rs_10806.1	hypothetical protein AG1IA_02237	#N/A
9- 5:	Rs_04902.1	hypothetical protein AG1IA_02238	#N/A	Rs_10808.1	hypothetical protein AG1IA_02238	#N/A
9- 6:	Rs_04903.1	BTB domain-containing and ankyrin repeat protein	protein binding	Rs_10809.1	BTB domain-containing and ankyrin repeat protein	#N/A
9- 7:	Rs_04904.1	Choline dehydrogenase OS=Stenotrophomonas maltophilia (strain K279a) GN=betA PE=3 SV=1	Secreted	Rs_10810.1	Choline dehydrogenase OS=Stenotrophomonas maltophilia (strain K279a) GN=betA PE=3 SV=1	Secreted
9- 8:	Rs_04905.1	hypothetical protein V565_056820	#N/A	Rs_10811.1	hypothetical protein V565_056820	#N/A
9- 9:	Rs_04906.1	hypothetical protein AG1IA_02242	#N/A	Rs_10812.1	hypothetical protein AG1IA_02242	#N/A
9- 10:	Rs_04907.1	hypothetical protein RSOLAG1IB_07828	Cazymes	Rs_10813.1	hypothetical protein RSOLAG1IB_07828	Cazymes
9- 11:	Rs_04908.1	extracellular invertase	secondary metabolite	Rs_10814.1	extracellular invertase	secondary metabolite
9- 12:	Rs_04909.1	hypothetical protein RSOLAG22IIIB_11872	secondary metabolite	Rs_10815.1	hypothetical protein RSOLAG22IIIB_11872	secondary metabolite
9- 13:	Rs_04910.1	Protein DIA2	secondary metabolite	Rs_10816.1	Protein DIA2	secondary metabolite
9- 14:	Rs_04911.1	squalene synthase	secondary metabolite	Rs_10817.1	squalene synthase	secondary metabolite
9- 15:	Rs_04912.1	RNA recognition motif domain-containing protein	secondary metabolite	Rs_10818.1	RNA recognition motif domain-containing protein	secondary metabolite
9- 16:	Rs_04913.1	hypothetical protein RSOLAG22IIIB_11025	secondary metabolite	Rs_10819.1	hypothetical protein RSOLAG22IIIB_11025	secondary metabolite
9- 17:	Rs_04914.1	Transcription elongation regulator 1 OS=Homo sapiens GN=TCERG1 PE=1 SV=2	secondary metabolite	Rs_10821.1	Transcription elongation regulator 1 OS=Homo sapiens GN=TCERG1 PE=1 SV=2	#N/A
## Alignment 10: score=690.0 e_value=6.1e-34 N=14 000006F&000042F minus			#N/A			#N/A
10- 0:	Rs_05600.1	hypothetical protein RSAG8_11176, partial	Cazymes	Rs_11615.1	glycoside hydrolase family 13 protein, partial	PHIBASE
10- 1:	Rs_05603.1	hypothetical protein RSAG8_11178, partial	telomere maintenance	Rs_11614.1	hypothetical protein RSAG8_11178, partial	#N/A
10- 2:	Rs_05604.1	hypothetical protein RSOLAG1IB_10565	#N/A	Rs_11613.1	hypothetical protein RSOLAG1IB_10565	#N/A
10- 3:	Rs_05605.1	UPF0357 protein	#N/A	Rs_11612.1	UPF0357 protein	#N/A
10- 4:	Rs_05606.1	Sorting nexin MVP1	PHIBASE	Rs_11610.1	Sorting nexin MVP1	#N/A
10- 5:	Rs_05607.1	hypothetical protein RSAG8_11181, partial	Secreted	Rs_11609.1	hypothetical protein RSAG8_11181, partial	Secreted
10- 6:	Rs_05608.1	hypothetical protein RSOLAG1IB_10569	#N/A	Rs_11608.1	hypothetical protein RSOLAG1IB_10569	#N/A
10- 7:	Rs_05609.1	hypothetical protein AG1IA_06731	PHIBASE	Rs_11607.1	hypothetical protein AG1IA_06731	PHIBASE
10- 8:	Rs_05610.1	Smr domain-containing protein	#N/A	Rs_11606.1	Smr domain-containing protein	#N/A
10- 9:	Rs_05611.1	CHAT domain-containing protein	#N/A	Rs_11605.1	CHAT domain-containing protein	#N/A
10- 10:	Rs_05615.1	aromatic di-alanine and TPR containing protein, partial	#N/A	Rs_11604.1	30S ribosomal S17P-like protein, putative, partial	#N/A
10- 11:	Rs_05617.1	DNA repair and recombination protein pif1, mitochondrial OS=Schizosaccharomyces pombe (strain 972 / ATCC 24843) GN=pif1 PE=1 SV=1	telomere maintenance	Rs_11601.1	DNA repair and recombination protein pif1	#N/A
10- 12:	Rs_05620.1	ubiquitin carboxyl-terminal hydrolase 4/11/15	PHIBASE	Rs_11598.1	ubiquitin carboxyl-terminal hydrolase 4/11/15	PHIBASE
10- 13:	Rs_05621.1	hypothetical protein AG1IA_06868	#N/A	Rs_11597.1	hypothetical protein AG1IA_06868	#N/A
## Alignment 11: score=444.0 e_value=3e-16 N=9 000007F&000020F plus			#N/A			#N/A
11- 0:	Rs_06195.1	phosphatidylserine decarboxylase	phosphatidylserine decarboxylase activity	Rs_10615.1	phosphatidylserine decarboxylase	#N/A
11- 1:	Rs_06197.1	hypothetical protein AG1IA_01824	#N/A	Rs_10616.1	hypothetical protein AG1IA_01824	#N/A
11- 2:	Rs_06199.1	NADPH quinone oxidoreductase-like PIG3 protein	oxidation-reduction process	Rs_10617.1	Quinone oxidoreductase PIG3	PHIBASE
11- 3:	Rs_06200.1	hypothetical protein RSOLAG22IIIB_13292	PHIBASE	Rs_10619.1	Pkinase domain-containing protein	PHIBASE
11- 4:	Rs_06201.1	amino-terminal nucleophile aminohydrolase	threonine-type endopeptidase activity	Rs_10620.1	amino-terminal nucleophile aminohydrolase	#N/A
11- 5:	Rs_06202.1	MYND finger family protein	#N/A	Rs_10621.1	MYND finger family protein	#N/A
11- 6:	Rs_06204.1	hypothetical protein RSOLAG1IB_03931	#N/A	Rs_10624.1	hypothetical protein RSOLAG1IB_03931	#N/A
11- 7:	Rs_06205.1	putative protein YEL023C	#N/A	Rs_10626.1	hypothetical protein RSAG8_07041, partial	#N/A
11- 8:	Rs_06206.1	hypothetical protein AG1IA_01831	#N/A	Rs_10627.1	hypothetical protein AG1IA_01831	#N/A
## Alignment 12: score=2111.0 e_value=6.6e-156 N=43 000007F&000020F minus			#N/A			#N/A
12- 0:	Rs_06129.1	hypothetical protein RSOLAG22IIIB_05831	#N/A	Rs_10701.1	hypothetical protein RSOLAG22IIIB_05831	#N/A
12- 1:	Rs_06130.1	caspase domain-containing protein	#N/A	Rs_10698.1	hypothetical protein RSAG8_11667, partial	#N/A
12- 2:	Rs_06132.1	ubiquitin-conjugating enzyme (huntingtin interacting protein 2)	PHIBASE	Rs_10697.1	ubiquitin-conjugating enzyme (huntingtin interacting protein 2)	PHIBASE
12- 3:	Rs_06133.1	glutathione synthase	glutathione synthase activity	Rs_10696.1	glutathione synthase	#N/A
12- 4:	Rs_06134.1	glutathione synthase	#N/A	Rs_10695.1	glutathione synthase	#N/A
12- 5:	Rs_06135.1	hypothetical protein RSOLAG1IB_08150	#N/A	Rs_10694.1	hypothetical protein RSOLAG1IB_08150	#N/A
12- 6:	Rs_06136.1	hypothetical protein RSOLAG22IIIB_05825	Effector	Rs_10693.1	hypothetical protein RSOLAG22IIIB_05825	Effector
12- 7:	Rs_06137.1	microtubule binding protein	PHIBASE	Rs_10692.1	microtubule binding protein	PHIBASE
12- 8:	Rs_06138.1	ATP phosphoribosyltransferase	PHIBASE	Rs_10689.1	ATP phosphoribosyltransferase	PHIBASE
12- 9:	Rs_06139.1	ATP phosphoribosyltransferase	endoplasmic reticulum	Rs_10687.1	putative alcohol dehydrogenase	#N/A
12- 10:	Rs_06144.1	f1-F0 ATP synthase subunit F domain-containing protein	mitochondrial proton-transporting ATP synthase complex, coupling factor F(o)	Rs_10683.1	f1-F0 ATP synthase subunit F domain-containing protein	#N/A
12- 11:	Rs_06145.1	anthranilate phosphoribosyltransferase	metabolic process	Rs_10682.1	anthranilate phosphoribosyltransferase	#N/A
12- 12:	Rs_06146.1	hypothetical protein BN14_12216	Effector	Rs_10680.1	hypothetical protein BN14_12211	Effector
12- 13:	Rs_06149.1	hypothetical protein AG1IA_09256	#N/A	Rs_10676.1	hypothetical protein RSOLAG1IB_08137	#N/A
12- 14:	Rs_06152.1	alginate lyase domain-containing protein	GPI-anchored	Rs_10673.1	alginate lyase domain-containing protein	GPI-anchored
12- 15:	Rs_06155.1	Protein rds1	Secreted	Rs_10672.1	Protein rds1	Secreted
12- 16:	Rs_06157.1	GTP-binding protein rhoA OS=Emericella nidulans (strain FGSC A4 / ATCC 38163 / CBS 112,46 / NRRL 194 / M139) GN=rhoA PE=3 SV=1	PHIBASE	Rs_10671.1	GTP-binding protein rhoA OS=Emericella nidulans (strain FGSC A4 / ATCC 38163 / CBS 112,46 / NRRL 194 / M139) GN=rhoA PE=3 SV=1	PHIBASE
12- 17:	Rs_06158.1	chitin synthase	Cazymes	Rs_10670.1	chitin synthase	Cazymes
12- 18:	Rs_06159.1	hypothetical protein RSOLAG1IB_08123	#N/A	Rs_10669.1	hypothetical protein RSOLAG1IB_08123	#N/A
12- 19:	Rs_06161.1	hypothetical protein RSOLAG1IB_08124	lyase activity	Rs_10666.1	hypothetical protein RSOLAG1IB_08124	#N/A
12- 20:	Rs_06162.1		Secreted	Rs_10662.1	skin secretory protein xP2-like	Secreted
12- 21:	Rs_06167.1	RINGv domain-containing protein	zinc ion binding	Rs_10660.1	RINGv domain-containing protein	#N/A
12- 22:	Rs_06168.1	ADP-ribosylation factor GTPase-activating protein glo3 OS=Schizosaccharomyces pombe (strain 972 / ATCC 24843) GN=glo3 PE=3 SV=2	PHIBASE	Rs_10659.1	ADP-ribosylation factor GTPase-activating protein glo3 OS=Schizosaccharomyces pombe (strain 972 / ATCC 24843) GN=glo3 PE=3 SV=2	PHIBASE
12- 23:	Rs_06169.1	hypothetical protein BN14_10923	Effector	Rs_10657.1	hypothetical protein BN14_10923	Effector
12- 24:	Rs_06171.1	Lactose permease	PHIBASE	Rs_10653.1	Lactose permease	PHIBASE
12- 25:	Rs_06172.1	Pkinase domain-containing protein	PHIBASE	Rs_10651.1	Pkinase domain-containing protein	#N/A
12- 26:	Rs_06173.1	mycorrhiza-upregulated peptidase C14	PHIBASE	Rs_10650.1	mycorrhiza-upregulated peptidase C14	PHIBASE
12- 27:	Rs_06174.1	copper-transporting ATPase	PHIBASE	Rs_10649.1	copper-transporting ATPase	PHIBASE
12- 28:	Rs_06175.1	C-14 sterol reductase ERG24	membrane	Rs_10648.1	C-14 sterol reductase ERG24	#N/A
12- 29:	Rs_06177.1	Arsenite resistance protein ArsB	membrane	Rs_10646.1	Arsenite resistance protein ArsB	#N/A
12- 30:	Rs_06178.1	hypothetical protein RSOLAG1IB_10741	nucleus	Rs_10645.1	hypothetical protein RSOLAG1IB_10741	#N/A
12- 31:	Rs_06179.1	hypothetical protein AG1IA_06918	#N/A	Rs_10644.1	hypothetical protein AG1IA_06918	#N/A
12- 32:	Rs_06180.1	hypothetical protein RSOLAG22IIIB_12883	Secreted	Rs_10643.1	carbohydrate esterase family 4 protein	Secreted
12- 33:	Rs_06182.1	protein arginine N-methyltransferase 3	PHIBASE	Rs_10641.1	protein arginine N-methyltransferase 3	PHIBASE
12- 34:	Rs_06183.1	metacaspase-7 protein	#N/A	Rs_10640.1	metacaspase-7 protein	#N/A
12- 35:	Rs_06184.1	hypothetical protein AG1IA_06913	#N/A	Rs_10639.1	hypothetical protein AG1IA_06913	#N/A
12- 36:	Rs_06185.1	mycorrhiza-upregulated peptidase C14	PHIBASE	Rs_10638.1	metacaspase-7 protein	PHIBASE
12- 37:	Rs_06187.1	hypothetical protein AG1IA_06911	#N/A	Rs_10636.1	hypothetical protein AG1IA_06911	#N/A
12- 38:	Rs_06188.1	mycorrhiza-upregulated peptidase C14	#N/A	Rs_10635.1	mycorrhiza-upregulated peptidase C14	PHIBASE
12- 39:	Rs_06189.1	hypothetical protein AG1IA_06909	#N/A	Rs_10634.1	hypothetical protein AG1IA_06909	#N/A
12- 40:	Rs_06190.1	hypothetical protein RSOLAG1IB_10333	#N/A	Rs_10630.1	hypothetical protein RSOLAG1IB_10333	#N/A
12- 41:	Rs_06191.1	hypothetical protein BN14_10743	#N/A	Rs_10629.1	hypothetical protein BN14_11071	#N/A
12- 42:	Rs_06192.1	lipase 2	#N/A	Rs_10628.1	hypothetical protein RSOLAG1IB_10352	#N/A
## Alignment 13: score=293.0 e_value=6.5e-11 N=7 000007F&000020F minus			#N/A			#N/A
13- 0:	Rs_06148.1	hypothetical protein AG1IA_09255	#N/A	Rs_10674.1	hypothetical protein RSOLAG1IB_08139	#N/A
13- 1:	Rs_06152.1	alginate lyase domain-containing protein	GPI-anchored	Rs_10666.1	hypothetical protein RSOLAG1IB_08124	#N/A
13- 2:	Rs_06159.1	hypothetical protein RSOLAG1IB_08123	#N/A	Rs_10661.1	hypothetical protein RSAG8_13347, partial	#N/A
13- 3:	Rs_06172.1	Pkinase domain-containing protein	PHIBASE	Rs_10638.1	metacaspase-7 protein	PHIBASE
13- 4:	Rs_06173.1	mycorrhiza-upregulated peptidase C14	PHIBASE	Rs_10635.1	mycorrhiza-upregulated peptidase C14	PHIBASE
13- 5:	Rs_06186.1	hypothetical protein RSOLAG1IB_10752	PHIBASE	Rs_10633.1	ICE-like protease (caspase) p20 domain protein	PHIBASE
13- 6:	Rs_06190.1	hypothetical protein RSOLAG1IB_10333	#N/A	Rs_10624.1	hypothetical protein RSOLAG1IB_03931	#N/A
## Alignment 14: score=400.0 e_value=5.7e-13 N=8 000007F&000072F plus			#N/A			#N/A
14- 0:	Rs_05642.1	fungal specific transcription factor domain-containing protein	TF	Rs_11854.1	fungal specific transcription factor domain-containing protein	TF
14- 1:	Rs_05643.1	hypothetical protein RSOLAG1IB_09639	#N/A	Rs_11855.1	hypothetical protein RSOLAG1IB_09639	#N/A
14- 2:	Rs_05644.1	putative protein Mb0912 OS=Mycobacterium bovis (strain ATCC BAA-935 / AF2122/97) GN=Mb0912 PE=4 SV=1	Secreted	Rs_11856.1	putative protein Mb0912 OS=Mycobacterium bovis (strain ATCC BAA-935 / AF2122/97) GN=Mb0912 PE=4 SV=1	PHIBASE
14- 3:	Rs_05645.1	hypothetical protein RSOLAG1IB_09637	#N/A	Rs_11857.1	hypothetical protein RSOLAG1IB_09637	#N/A
14- 4:	Rs_05646.1	hypothetical protein BN14_05450	Secreted	Rs_11858.1	hypothetical protein BN14_05450	Secreted
14- 5:	Rs_05647.1	histone deacetylase HOS3	catalytic activity	Rs_11859.1	histone deacetylase HOS3	#N/A
14- 6:	Rs_05648.1	histone deacetylase complex protein	#N/A	Rs_11860.1	histone deacetylase complex protein	#N/A
14- 7:	Rs_05649.1	Ctr domain-containing protein	copper ion transmembrane transporter activity	Rs_11861.1	Ctr domain-containing protein	#N/A
## Alignment 15: score=2878.0 e_value=2.9e-216 N=58 000008F&000028F minus			#N/A			#N/A
15- 0:	Rs_06207.1	hypothetical protein RSOLAG1IB_06878	#N/A	Rs_11204.1	hypothetical protein RSAG8_13102, partial	#N/A
15- 1:	Rs_06208.1	hypothetical protein AG1IA_09341	#N/A	Rs_11203.1	hypothetical protein AG1IA_09341	#N/A
15- 2:	Rs_06209.1	pyrolysin	Secreted	Rs_11202.1	pyrolysin	Secreted
15- 3:	Rs_06214.1	putative peptide transporter ptr2 OS=Schizosaccharomyces pombe (strain 972 / ATCC 24843) GN=ptr2 PE=1 SV=1	membrane	Rs_11201.1	putative peptide transporter ptr2 OS=Schizosaccharomyces pombe (strain 972 / ATCC 24843) GN=ptr2 PE=1 SV=1	#N/A
15- 4:	Rs_06215.1	glucose-repressible alcohol dehydrogenase transcriptional effector	PHIBASE	Rs_11200.1	glucose-repressible alcohol dehydrogenase transcriptional effector	PHIBASE
15- 5:	Rs_06216.1	hypothetical protein RSOLAG1IB_09924	PHIBASE	Rs_11198.1	cytochrome P450	PHIBASE
15- 6:	Rs_06218.1	hypothetical protein AG1IA_09354	#N/A	Rs_11197.1	hypothetical protein AG1IA_09354	#N/A
15- 7:	Rs_06219.1	protoporphyrinogen oxidase	oxidoreductase activity	Rs_11196.1	protoporphyrinogen oxidase	#N/A
15- 8:	Rs_06220.1	polysaccharide lyase family 1 protein	Secreted	Rs_11195.1	polysaccharide lyase family 1 protein	Secreted
15- 9:	Rs_06222.1	transcription corepressor	PHIBASE	Rs_11194.1	Protein hir1 OS=Schizosaccharomyces pombe (strain 972 / ATCC 24843) GN=hip1 PE=1 SV=1	PHIBASE
15- 10:	Rs_06223.1	ADP-ribosylation factor 6	PHIBASE	Rs_11193.1	ADP-ribosylation factor 6	PHIBASE
15- 11:	Rs_06224.1	delta-aminolevulinic acid dehydratase	porphobilinogen synthase activity	Rs_11192.1	delta-aminolevulinic acid dehydratase	#N/A
15- 12:	Rs_06225.1	putative leucine-rich protein	PHIBASE	Rs_11191.1	putative leucine-rich protein	PHIBASE
15- 13:	Rs_06226.1	hypothetical protein BN14_04551	Effector	Rs_11190.1	hypothetical protein RSOLAG22IIIB_04111	PHIBASE
15- 14:	Rs_06229.1	CCAAT-binding transcription factor (CBF-B/NF-YA) subunit B	TF	Rs_11189.1	CCAAT-binding transcription factor (CBF-B/NF-YA) subunit B	TF
15- 15:	Rs_06230.1	Vacuolar protein sorting-associated protein 53 homolog OS=Gallus gallus GN=VPS53 PE=2 SV=1	#N/A	Rs_11188.1	Vacuolar protein sorting-associated protein 53 homolog OS=Gallus gallus GN=VPS53 PE=2 SV=1	#N/A
15- 16:	Rs_06231.1	hypothetical protein RSOLAG1IB_09935	PHIBASE	Rs_11187.1	hypothetical protein RSOLAG1IB_09935	PHIBASE
15- 17:	Rs_06232.1	hypothetical protein AG1IA_09925	PHIBASE	Rs_11185.1	hypothetical protein RSAG8_09708, partial	#N/A
15- 18:	Rs_06233.1	hypothetical protein AG1IA_09606	#N/A	Rs_11184.1	hypothetical protein AG1IA_09606	#N/A
15- 19:	Rs_06234.1	hypothetical protein BN14_10731	Secreted	Rs_11183.1	hypothetical protein RSOLAG1IB_08907	#N/A
15- 20:	Rs_06235.1	hypothetical protein AG1IA_09608	#N/A	Rs_11182.1	hypothetical protein AG1IA_09608	#N/A
15- 21:	Rs_06236.1	hypothetical protein RSOLAG1IB_09953	protein binding	Rs_11181.1	hypothetical protein RSOLAG1IB_09953	#N/A
15- 22:	Rs_06238.1	L-2,3-butanediol dehydrogenase	PHIBASE	Rs_11180.1	L-2,3-butanediol dehydrogenase	PHIBASE
15- 23:	Rs_06239.1	hypothetical protein BN14_04981	PHIBASE	Rs_11179.1	hypothetical protein RSOLAG22IIIB_04111	Secreted
15- 24:	Rs_06240.1	hypothetical protein AG1IA_07473	#N/A	Rs_11178.1	hypothetical protein AG1IA_07473	#N/A
15- 25:	Rs_06241.1	mannoprotein	GPI-anchored	Rs_11177.1	mannoprotein	GPI-anchored
15- 26:	Rs_06242.1	hypothetical protein BN14_04556	#N/A	Rs_11176.1	hypothetical protein AG1IA_07476	#N/A
15- 27:	Rs_06243.1	hypothetical protein RSOLAG1IB_09945	#N/A	Rs_11175.1	hypothetical protein RSOLAG1IB_09945	#N/A
15- 28:	Rs_06244.1	hypothetical protein RSOLAG1IB_09944	#N/A	Rs_11174.1	hypothetical protein AG1IA_07478	#N/A
15- 29:	Rs_06246.1	hypothetical protein BN14_04558	#N/A	Rs_11169.1	hypothetical protein RSOLAG22IIIB_09472	#N/A
15- 30:	Rs_06247.1	F-box-like domain-containing protein	protein binding	Rs_11167.1	F-box-like domain-containing protein	#N/A
15- 31:	Rs_06248.1	MFS transporter	integral component of membrane	Rs_11166.1	MFS transporter	#N/A
15- 32:	Rs_06249.1	hypothetical protein RSOLAG1IB_08911	#N/A	Rs_11165.1	hypothetical protein RSOLAG1IB_08911	#N/A
15- 33:	Rs_06250.1	hypothetical protein RSOLAG1IB_12284	PHIBASE	Rs_11164.1	hypothetical protein RSOLAG1IB_12284	PHIBASE
15- 34:	Rs_06251.1	Activating signal cointegrator 1 complex subunit 3	#N/A	Rs_11163.1	Activating signal cointegrator 1 complex subunit 3	#N/A
15- 35:	Rs_06253.1	putative protein YEL023C OS=Saccharomyces cerevisiae (strain ATCC 204508 / S288c) GN=YEL023C PE=4 SV=1	#N/A	Rs_11161.1	putative protein YEL023C OS=Saccharomyces cerevisiae (strain ATCC 204508 / S288c) GN=YEL023C PE=4 SV=1	#N/A
15- 36:	Rs_06254.1	PPR domain-containing protein	#N/A	Rs_11160.1	PPR domain-containing protein	#N/A
15- 37:	Rs_06256.1	other/SCY1 protein kinase	#N/A	Rs_11159.1	other/SCY1 protein kinase	#N/A
15- 38:	Rs_06257.1	hypothetical protein RSAG8_09377, partial	mitotic cell cycle	Rs_11158.1	hypothetical protein RSAG8_09377, partial	#N/A
15- 39:	Rs_06258.1	hypothetical protein RSOLAG22IIIB_10415	#N/A	Rs_11157.1	hypothetical protein RSOLAG22IIIB_10415	#N/A
15- 40:	Rs_06259.1		#N/A	Rs_11156.1		#N/A
15- 41:	Rs_06260.1	putative protein RSN1 OS=Saccharomyces cerevisiae (strain ATCC 204508 / S288c) GN=RSN1 PE=1 SV=1	membrane	Rs_11155.1	putative protein RSN1 OS=Saccharomyces cerevisiae (strain ATCC 204508 / S288c) GN=RSN1 PE=1 SV=1	#N/A
15- 42:	Rs_06261.1	hypothetical protein RSOLAG1IB_08896	#N/A	Rs_11154.1	hypothetical protein RSOLAG1IB_08896	#N/A
15- 43:	Rs_06262.1	protein phosphatase	PHIBASE	Rs_11153.1	protein phosphatase	PHIBASE
15- 44:	Rs_06263.1	bleomycin hydrolase	cysteine-type endopeptidase activity	Rs_11152.1	bleomycin hydrolase	#N/A
15- 45:	Rs_06264.1	cis-prenyltransferase, dehydrodolichyl diphosphate synthase	transferase activity, transferring alkyl or aryl (other than methyl) groups	Rs_11151.1	dehydrodolichyl diphosphate synthetase	#N/A
15- 46:	Rs_06266.1	hypothetical protein RSAG8_05445, partial	#N/A	Rs_11149.1	hypothetical protein RSAG8_05445, partial	#N/A
15- 47:	Rs_06268.1	putative glycosidase C21B10.07	PHIBASE	Rs_11147.1	putative glycosidase C21B10,07 OS=Schizosaccharomyces pombe (strain 972 / ATCC 24843) GN=SPBC21B10.07 PE=3 SV=1	PHIBASE
15- 48:	Rs_06269.1	Ctr domain-containing protein	#N/A	Rs_11145.1	Ctr domain-containing protein	#N/A
15- 49:	Rs_06271.1	Syndecan domain-containing protein	#N/A	Rs_11144.1	Syndecan domain-containing protein	#N/A
15- 50:	Rs_06272.1	hypothetical protein AG1IA_07503	#N/A	Rs_11143.1	hypothetical protein AG1IA_07503	#N/A
15- 51:	Rs_06273.1	Rpr2 domain-containing protein	#N/A	Rs_11142.1	Rpr2 domain-containing protein	#N/A
15- 52:	Rs_06274.1	Rpr2 domain-containing protein	#N/A	Rs_11141.1	Rpr2 domain-containing protein	#N/A
15- 53:	Rs_06275.1	diphosphomevalonate decarboxylase	ATP binding	Rs_11140.1	diphosphomevalonate decarboxylase	#N/A
15- 54:	Rs_06276.1	hypothetical protein RSOLAG1IB_08881	#N/A	Rs_11139.1	hypothetical protein RSOLAG1IB_08881	#N/A
15- 55:	Rs_06277.1	hypothetical protein RSAG8_12832, partial	#N/A	Rs_11138.1	hypothetical protein RSAG8_12832, partial	#N/A
15- 56:	Rs_06278.1	Prenylated Rab acceptor 1	#N/A	Rs_11137.1	Prenylated Rab acceptor 1	#N/A
15- 57:	Rs_06279.1	hypothetical protein RSOLAG1IB_08879	protein binding	Rs_11136.1	hypothetical protein RSOLAG1IB_08879	#N/A
## Alignment 16: score=693.0 e_value=2.5e-39 N=14 000008F&000051F plus			#N/A			#N/A
16- 0:	Rs_06707.1	alpha-N-arabinofuranosidase	Cazymes	Rs_11720.1	alpha-N-arabinofuranosidase	#N/A
16- 1:	Rs_06708.1	hypothetical protein AG1IA_03228	#N/A	Rs_11722.1	hypothetical protein AG1IA_03228	#N/A
16- 2:	Rs_06709.1	Arrestin domain-containing protein C31A2,12 OS=Schizosaccharomyces pombe (strain 972 / ATCC 24843) GN=SPAC31A2.12 PE=1 SV=1	#N/A	Rs_11723.1	response to drug-related protein	#N/A
16- 3:	Rs_06710.1	purine-nucleoside phosphorylase	catalytic activity	Rs_11724.1	purine-nucleoside phosphorylase	#N/A
16- 4:	Rs_06711.1	proteasome subunit alpha type protein, partial	endopeptidase activity	Rs_11725.1	proteasome subunit alpha type protein, partial	#N/A
16- 5:	Rs_06712.1	Regulator of nonsense transcripts 2 OS=Homo sapiens GN=UPF2 PE=1 SV=1	RNA binding	Rs_11726.1	Regulator of nonsense transcripts 2 OS=Homo sapiens GN=UPF2 PE=1 SV=1	#N/A
16- 6:	Rs_06713.1	hypothetical protein RSAG8_01750, partial	#N/A	Rs_11727.1	hypothetical protein RSAG8_01750, partial	#N/A
16- 7:	Rs_06714.1	putative protein YLL056C	catalytic activity	Rs_11728.1	putative protein YLL056C	#N/A
16- 8:	Rs_06715.1	hypothetical protein BN14_11495	Secreted	Rs_11729.1	hypothetical protein BN14_11495	Secreted
16- 9:	Rs_06720.1	O-FucT domain-containing protein	#N/A	Rs_11733.1	O-FucT domain-containing protein	#N/A
16- 10:	Rs_06722.1	hypothetical protein RSOLAG1IB_03928	#N/A	Rs_11735.1	sorting nexin-3 protein	#N/A
16- 11:	Rs_06723.1	Sorting nexin-3	PHIBASE	Rs_11736.1	Sorting nexin-3	PHIBASE
16- 12:	Rs_06725.1	hypothetical protein RSOLAG22IIIB_00075	#N/A	Rs_11738.1	hypothetical protein RSOLAG22IIIB_00075	#N/A
16- 13:	Rs_06726.1	DNA-directed RNA polymerase II polypeptide	DNA-directed 5'-3' RNA polymerase activity	Rs_11739.1	DNA-directed RNA polymerase II polypeptide	#N/A
## Alignment 17: score=695.0 e_value=7.6e-33 N=14 000009F&000045F plus			#N/A			#N/A
17- 0:	Rs_06869.1	jumonji superfamily protein	#N/A	Rs_11654.1	jumonji superfamily protein	#N/A
17- 1:	Rs_06870.1	fungal zn(2)-Cys(6) binuclear cluster domain-containing protein	#N/A	Rs_11655.1	fungal zn(2)-Cys(6) binuclear cluster domain-containing protein	#N/A
17- 2:	Rs_06871.1	hypothetical protein AG1IA_08700	#N/A	Rs_11656.1	hypothetical protein AG1IA_08700	#N/A
17- 3:	Rs_06873.1	Pkinase domain-containing protein	PHIBASE	Rs_11657.1	Pkinase domain-containing protein	PHIBASE
17- 4:	Rs_06874.1	hypothetical protein AG1IA_08698	#N/A	Rs_11658.1	hypothetical protein AG1IA_08698	#N/A
17- 5:	Rs_06875.1	ATP citrate (pro-S)-lyase	PHIBASE	Rs_11659.1	ATP citrate (pro-S)-lyase	PHIBASE
17- 6:	Rs_06877.1	ATP citrate (pro-S)-lyase	PHIBASE	Rs_11660.1	ATP citrate (pro-S)-lyase	PHIBASE
17- 7:	Rs_06880.1	hypothetical protein BN14_08213	#N/A	Rs_11663.1	hypothetical protein BN14_08213	#N/A
17- 8:	Rs_06881.1	hypothetical protein AG1IA_08741	#N/A	Rs_11664.1	hypothetical protein AG1IA_08741	#N/A
17- 9:	Rs_06882.1	APH domain-containing protein	#N/A	Rs_11665.1	APH domain-containing protein	#N/A
17- 10:	Rs_06883.1	Magnesium transporter NIPA2 OS=Bos taurus GN=NIPA2 PE=2 SV=1	magnesium ion transmembrane transporter activity	Rs_11666.1	Magnesium transporter NIPA2 OS=Bos taurus GN=NIPA2 PE=2 SV=1	#N/A
17- 11:	Rs_06884.1	hypothetical protein RSOLAG1IB_05412	#N/A	Rs_11667.1	hypothetical protein RSOLAG1IB_05412	#N/A
17- 12:	Rs_06886.1	hypothetical protein AG1IA_08738	#N/A	Rs_11669.1	hypothetical protein AG1IA_08738	#N/A
17- 13:	Rs_06887.1	hypothetical protein AG1IA_08737	#N/A	Rs_11670.1	hypothetical protein AG1IA_08737	#N/A
## Alignment 18: score=394.0 e_value=5.6e-14 N=8 000009F&000057F minus			#N/A			#N/A
18- 0:	Rs_07295.1	polysaccharide lyase family 8 protein	Secreted	Rs_11801.1	polysaccharide lyase family 8 protein	#N/A
18- 1:	Rs_07297.1	hypothetical protein RSOLAG1IB_11442	#N/A	Rs_11800.1	hypothetical protein RSOLAG1IB_11442	#N/A
18- 2:	Rs_07298.1	hypothetical protein RSOLAG1IB_11442	#N/A	Rs_11799.1	hypothetical protein RSOLAG1IB_11441	#N/A
18- 3:	Rs_07300.1	zf-PARP domain-containing protein	DNA binding	Rs_11798.1	zf-PARP domain-containing protein	#N/A
18- 4:	Rs_07301.1	putative transmembrane protein, partial	#N/A	Rs_11794.1	putative protein C31F10,16 OS=Schizosaccharomyces pombe (strain 972 / ATCC 24843) GN=SPBC31F10.16 PE=4 SV=2	#N/A
18- 5:	Rs_07303.1	cytochrome P450 family oxidoreductase	iron ion binding	Rs_11793.1	cytochrome P450 family oxidoreductase	#N/A
18- 6:	Rs_07304.1	hypothetical protein RSOLAG1IB_11678	#N/A	Rs_11792.1	hypothetical protein RSOLAG1IB_11678	#N/A
18- 7:	Rs_07305.1	protein transport protein sec31	PHIBASE	Rs_11791.1	protein transport protein sec31	PHIBASE
## Alignment 19: score=485.0 e_value=1.1e-21 N=10 000010F&000036F plus			#N/A			#N/A
19- 0:	Rs_07773.1	hypothetical protein RSOLAG1IB_08818	Cazymes	Rs_11478.1	hypothetical protein RSOLAG1IB_08818	Cazymes
19- 1:	Rs_07775.1	Hexose transporter 2 OS=Kluyveromyces lactis GN=KHT2 PE=3 SV=1	integral component of membrane	Rs_11480.1	Hexose transporter 2 OS=Kluyveromyces lactis GN=KHT2 PE=3 SV=1	#N/A
19- 2:	Rs_07777.1	cytosolic nonspecific dipeptidase	metabolic process	Rs_11482.1	glutamate carboxypeptidase	#N/A
19- 3:	Rs_07778.1	serine palmitoyltransferase 2, putative	PHIBASE	Rs_11484.1	serine palmitoyltransferase 2, putative	PHIBASE
19- 4:	Rs_07779.1	Exportin-2	intracellular protein transport	Rs_11497.1	Exportin-2	#N/A
19- 5:	Rs_07780.1	hypothetical protein RSOLAG1IB_08831	#N/A	Rs_11498.1	hypothetical protein RSOLAG1IB_08831	#N/A
19- 6:	Rs_07781.1	20S proteasome subunit beta 4	threonine-type endopeptidase activity	Rs_11499.1	20S proteasome subunit beta 4	#N/A
19- 7:	Rs_07782.1	Vacuolar calcium ion transporter OS=Schizosaccharomyces pombe (strain 972 / ATCC 24843) GN=vcx1 PE=3 SV=1	PHIBASE	Rs_11500.1	Vacuolar calcium ion transporter OS=Schizosaccharomyces pombe (strain 972 / ATCC 24843) GN=vcx1 PE=3 SV=1	PHIBASE
19- 8:	Rs_07783.1	Nascent polypeptide-associated complex subunit alpha Short=NAC-alpha	#N/A	Rs_11501.1	Nascent polypeptide-associated complex subunit alpha Short=NAC-alpha	#N/A
19- 9:	Rs_07784.1	hypothetical protein AG1IA_08573	#N/A	Rs_11502.1	hypothetical protein AG1IA_08573	#N/A
## Alignment 20: score=835.0 e_value=1.7e-42 N=17 000011F&000011F minus			#N/A			#N/A
20- 0:	Rs_07797.1	ribosome biogenesis ATPase RIX7	PHIBASE	Rs_07868.1	putative AAA domain-containing protein C16E9,10c OS=Schizosaccharomyces pombe (strain 972 / ATCC 24843) GN=SPBC16E9.10c PE=1 SV=1	PHIBASE
20- 1:	Rs_07798.1	PHB depolymerase family esterase	Cazymes	Rs_07866.1	PHB depolymerase family esterase	Cazymes
20- 2:	Rs_07799.1	hypothetical protein BN14_06797	#N/A	Rs_07865.1	hypothetical protein BN14_06797	#N/A
20- 3:	Rs_07800.1	hypothetical protein RSOLAG1IB_10009	PHIBASE	Rs_07864.1	hypothetical protein RSOLAG1IB_10009	PHIBASE
20- 4:	Rs_07801.1	hypothetical protein RSAG8_10617, partial	#N/A	Rs_07863.1	hypothetical protein RSAG8_09737, partial	#N/A
20- 5:	Rs_07802.1	Rieske	oxidoreductase activity	Rs_07862.1	Rieske	#N/A
20- 6:	Rs_07804.1	multidrug resistance-associated ABC transporter	PHIBASE	Rs_07860.1	multidrug resistance-associated ABC transporter	PHIBASE
20- 7:	Rs_07806.1	hypothetical protein BN14_11166	Secreted	Rs_07859.1	hypothetical protein BN14_11166	Secreted
20- 8:	Rs_07809.1	hypothetical protein AG1IA_07291	Secreted	Rs_07857.1	hypothetical protein AG1IA_07291	#N/A
20- 9:	Rs_07811.1	GMC oxidoreductase domain-containing protein	oxidoreductase activity, acting on CH-OH group of donors	Rs_07855.1	GMC oxidoreductase domain-containing protein	#N/A
20- 10:	Rs_07814.1	hypothetical protein RSOLAG1IB_09995	PHIBASE	Rs_07853.1	hypothetical protein RSOLAG1IB_09995	PHIBASE
20- 11:	Rs_07816.1	xanthine/uracil permease	membrane	Rs_07851.1	xanthine/uracil permease	#N/A
20- 12:	Rs_07817.1	hypothetical protein RSAG8_09855, partial	#N/A	Rs_07850.1	hypothetical protein RSAG8_09855, partial	#N/A
20- 13:	Rs_07818.1	Putative epoxide hydrolase OS=Stigmatella aurantiaca (strain DW4/3-1) GN=STAUR_4299 PE=3 SV=2	Secreted	Rs_07849.1	Putative epoxide hydrolase	#N/A
20- 14:	Rs_07819.1		#N/A	Rs_07844.1		#N/A
20- 15:	Rs_07820.1	hypothetical protein RSOLAG22IIIB_10258	#N/A	Rs_07842.1	hypothetical protein BN14_09466	Effector
20- 16:	Rs_07822.1	starch phosphorylase	Cazymes	Rs_07841.1	starch phosphorylase	Cazymes
## Alignment 21: score=399.0 e_value=2.4e-13 N=8 000012F&000024F plus			#N/A			#N/A
21- 0:	Rs_08756.1	Regulator of nonsense transcripts 1 homolog OS=Neurospora crassa (strain ATCC 24698 / 74-OR23-1A / CBS 708,71 / DSM 1257 / FGSC 987) GN=2E4.130 PE=3 SV=1	#N/A	Rs_10966.1	Regulator of nonsense transcripts 1 homolog OS=Neurospora crassa (strain ATCC 24698 / 74-OR23-1A / CBS 708,71 / DSM 1257 / FGSC 987) GN=2E4.130 PE=3 SV=1	#N/A
21- 1:	Rs_08757.1	Septin ring organizing protein mid2 OS=Schizosaccharomyces pombe (strain 972 / ATCC 24843) GN=mid2 PE=1 SV=2	#N/A	Rs_10967.1	Septin ring organizing protein mid2 OS=Schizosaccharomyces pombe (strain 972 / ATCC 24843) GN=mid2 PE=1 SV=2	#N/A
21- 2:	Rs_08758.1		#N/A	Rs_10968.1		#N/A
21- 3:	Rs_08759.1	RrnaAD domain-containing protein	#N/A	Rs_10969.1	hypothetical protein BN14_10092	#N/A
21- 4:	Rs_08760.1	N-acetylmuramic acid 6-phosphate etherase	#N/A	Rs_10970.1	N-acetylmuramic acid 6-phosphate etherase	#N/A
21- 5:	Rs_08761.1	hemopexin domain protein, partial	#N/A	Rs_10971.1	hemopexin domain protein, partial	#N/A
21- 6:	Rs_08762.1	F-box-like domain-containing protein	#N/A	Rs_10972.1	F-box-like domain-containing protein	#N/A
21- 7:	Rs_08764.1	cytochrome P450 family protein	iron ion binding	Rs_10973.1	cytochrome P450 family protein	#N/A
## Alignment 22: score=399.0 e_value=2.7e-13 N=8 000012F&000025F minus			#N/A			#N/A
22- 0:	Rs_08756.1	Regulator of nonsense transcripts 1 homolog OS=Neurospora crassa (strain ATCC 24698 / 74-OR23-1A / CBS 708,71 / DSM 1257 / FGSC 987) GN=2E4.130 PE=3 SV=1	#N/A	Rs_11056.1	Regulator of nonsense transcripts 1 homolog OS=Neurospora crassa (strain ATCC 24698 / 74-OR23-1A / CBS 708,71 / DSM 1257 / FGSC 987) GN=2E4.130 PE=3 SV=1	#N/A
22- 1:	Rs_08757.1	Septin ring organizing protein mid2 OS=Schizosaccharomyces pombe (strain 972 / ATCC 24843) GN=mid2 PE=1 SV=2	#N/A	Rs_11055.1	Septin ring organizing protein mid2 OS=Schizosaccharomyces pombe (strain 972 / ATCC 24843) GN=mid2 PE=1 SV=2	#N/A
22- 2:	Rs_08758.1		#N/A	Rs_11054.1		#N/A
22- 3:	Rs_08759.1	RrnaAD domain-containing protein	#N/A	Rs_11053.1	RrnaAD domain-containing protein	#N/A
22- 4:	Rs_08760.1	N-acetylmuramic acid 6-phosphate etherase	#N/A	Rs_11052.1	N-acetylmuramic acid 6-phosphate etherase	#N/A
22- 5:	Rs_08761.1	hemopexin domain protein, partial	#N/A	Rs_11051.1	hemopexin domain protein, partial	#N/A
22- 6:	Rs_08762.1	F-box-like domain-containing protein	#N/A	Rs_11050.1	F-box-like domain-containing protein	#N/A
22- 7:	Rs_08764.1	cytochrome P450 family protein	iron ion binding	Rs_11049.1	cytochrome P450 family protein	#N/A
## Alignment 23: score=1384.0 e_value=1.9e-83 N=28 000012F&000041F plus			#N/A			#N/A
23- 0:	Rs_08718.1	putative atpase	ATP binding	Rs_11553.1	putative atpase	#N/A
23- 1:	Rs_08719.1	putative atpase	protein binding	Rs_11554.1	putative atpase	#N/A
23- 2:	Rs_08720.1	glucosamine-6-phosphate deaminase	PHIBASE	Rs_11555.1	glucosamine-6-phosphate deaminase	PHIBASE
23- 3:	Rs_08724.1	kinesin, putative	ADP binding	Rs_11558.1	kinesin, putative	#N/A
23- 4:	Rs_08731.1	hypothetical protein RSOLAG1IB_11198	secondary metabolite	Rs_11561.1	Dabb domain-containing protein	secondary metabolite
23- 5:	Rs_08732.1	THP2 domain protein, putative	secondary metabolite	Rs_11562.1	THP2 domain protein, putative	secondary metabolite
23- 6:	Rs_08733.1	hypothetical protein AG1IA_06852	secondary metabolite	Rs_11564.1	hypothetical protein AG1IA_06852	secondary metabolite
23- 7:	Rs_08734.1	Hemopexin domain-containing protein	secondary metabolite	Rs_11565.1	Hemopexin domain-containing protein	secondary metabolite
23- 8:	Rs_08735.1	Hemopexin domain-containing protein	secondary metabolite	Rs_11566.1	Hemopexin domain-containing protein	secondary metabolite
23- 9:	Rs_08736.1	hypothetical protein RSOLAG1IB_11193	secondary metabolite	Rs_11567.1	hypothetical protein RSOLAG1IB_11193	secondary metabolite
23- 10:	Rs_08737.1	L-aminoadipate-semialdehyde dehydrogenase large subunit	secondary metabolite	Rs_11569.1	L-aminoadipate-semialdehyde dehydrogenase large subunit	secondary metabolite
23- 11:	Rs_08738.1	serine hydrolase	secondary metabolite	Rs_11570.1	serine hydrolase	secondary metabolite
23- 12:	Rs_08739.1	AB hydrolase superfamily protein C4A8,06c	secondary metabolite	Rs_11571.1	AB hydrolase superfamily protein C4A8,06c	secondary metabolite
23- 13:	Rs_08740.1	putative diacylglycerol pyrophosphate phosphatase 1 Short=DGPP phosphatase	secondary metabolite	Rs_11572.1	putative diacylglycerol pyrophosphate phosphatase 1 Short=DGPP phosphatase	secondary metabolite
23- 14:	Rs_08741.1	hypothetical protein RSOLAG1IB_10143	secondary metabolite	Rs_11573.1	hypothetical protein RSOLAG1IB_10143	Secreted
23- 15:	Rs_08742.1	hypothetical protein RSAG8_10806, partial	#N/A	Rs_11574.1	hypothetical protein RSAG8_10806, partial	#N/A
23- 16:	Rs_08743.1	L-sorbose 1-dehydrogenase	Cazymes	Rs_11575.1	choline dehydrogenase, partial	Cazymes
23- 17:	Rs_08744.1	hypothetical protein RSOLAG1IB_10141	#N/A	Rs_11576.1	fibrinogen alpha/beta chain family domain-containing protein	#N/A
23- 18:	Rs_08745.1	FIP domain protein	#N/A	Rs_11577.1	hypothetical protein RSOLAG1IB_10139	#N/A
23- 19:	Rs_08746.1	hypothetical protein RSOLAG1IB_10135	#N/A	Rs_11578.1	hypothetical protein RSOLAG1IB_10135	PHIBASE
23- 20:	Rs_08748.1	hypothetical protein RSOLAG1IB_10133	#N/A	Rs_11579.1	hypothetical protein RSOLAG1IB_10133	#N/A
23- 21:	Rs_08750.1	F-box-like domain-containing protein	protein binding	Rs_11580.1	F-box-like domain-containing protein	#N/A
23- 22:	Rs_08751.1	MFS transporter	integral component of membrane	Rs_11581.1	putative transporter YIL166C	Secreted
23- 23:	Rs_08752.1	short-chain dehydrogenase	#N/A	Rs_11583.1	short-chain dehydrogenase	#N/A
23- 24:	Rs_08753.1	bZIP transcription factor domain-containing protein	TF	Rs_11584.1	bZIP transcription factor domain-containing protein	Secreted
23- 25:	Rs_08755.1	hypothetical protein RSOLAG1IB_10125	Secreted	Rs_11586.1	hypothetical protein RSOLAG1IB_10125	Secreted
23- 26:	Rs_08756.1	Regulator of nonsense transcripts 1 homolog OS=Neurospora crassa (strain ATCC 24698 / 74-OR23-1A / CBS 708,71 / DSM 1257 / FGSC 987) GN=2E4.130 PE=3 SV=1	#N/A	Rs_11587.1	Regulator of nonsense transcripts 1 homolog OS=Neurospora crassa (strain ATCC 24698 / 74-OR23-1A / CBS 708,71 / DSM 1257 / FGSC 987) GN=2E4.130 PE=3 SV=1	#N/A
23- 27:	Rs_08757.1	Septin ring organizing protein mid2 OS=Schizosaccharomyces pombe (strain 972 / ATCC 24843) GN=mid2 PE=1 SV=2	#N/A	Rs_11589.1	PH domain-containing protein	#N/A
## Alignment 24: score=1291.0 e_value=8.2e-74 N=26 000013F&000027F plus			#N/A			#N/A
24- 0:	Rs_08948.1	Sec7 domain-containing protein	ARF guanyl-nucleotide exchange factor activity	Rs_11103.1	Sec7 domain-containing protein	#N/A
24- 1:	Rs_08950.1	hypothetical protein AG1IA_09555	#N/A	Rs_11104.1	hypothetical protein AG1IA_09555	#N/A
24- 2:	Rs_08951.1	hypothetical protein AG1IA_09554	serine-type endopeptidase inhibitor activity	Rs_11105.1	hypothetical protein AG1IA_09554	#N/A
24- 3:	Rs_08952.1	glycoside hydrolase family 5 protein	Secreted	Rs_11106.1	glycoside hydrolase family 5 protein	#N/A
24- 4:	Rs_08953.1	Nuc-1 negative regulatory protein preg OS=Neurospora crassa (strain ATCC 24698 / 74-OR23-1A / CBS 708,71 / DSM 1257 / FGSC 987) GN=preg PE=1 SV=1	#N/A	Rs_11109.1	Nuc-1 negative regulatory protein preg OS=Neurospora crassa (strain ATCC 24698 / 74-OR23-1A / CBS 708,71 / DSM 1257 / FGSC 987) GN=preg PE=1 SV=1	#N/A
24- 5:	Rs_08955.1	U3 small nucleolar RNA-associated protein 6 OS=Schizosaccharomyces pombe (strain 972 / ATCC 24843) GN=utp6 PE=3 SV=1	maturation of SSU-rRNA from tricistronic rRNA transcript (SSU-rRNA, 5.8S rRNA, LSU-rRNA)	Rs_11110.1	U3 small nucleolar RNA-associated protein 6 OS=Schizosaccharomyces pombe (strain 972 / ATCC 24843) GN=utp6 PE=3 SV=1	#N/A
24- 6:	Rs_08956.1	MYND finger protein	#N/A	Rs_11111.1	MYND finger protein	#N/A
24- 7:	Rs_08957.1	kinase	PHIBASE	Rs_11112.1	3-phosphoinositide dependent protein kinase-1	PHIBASE
24- 8:	Rs_08959.1	AAAP amino acid permease	membrane	Rs_11113.1	AAAP amino acid permease	#N/A
24- 9:	Rs_08960.1	hypothetical protein AG1IA_00846	#N/A	Rs_11114.1	hypothetical protein AG1IA_00846	#N/A
24- 10:	Rs_08961.1	guanine nucleotide-binding protein subunit beta-like protein	PHIBASE	Rs_11115.1	guanine nucleotide-binding protein subunit beta-like protein	PHIBASE
24- 11:	Rs_08962.1	Negative regulator of sexual conjugation and meiosis OS=Schizosaccharomyces pombe (strain 972 / ATCC 24843) GN=ran1 PE=1 SV=2	PHIBASE	Rs_11116.1	Negative regulator of sexual conjugation and meiosis OS=Schizosaccharomyces pombe (strain 972 / ATCC 24843) GN=ran1 PE=1 SV=2	PHIBASE
24- 12:	Rs_08963.1	hypothetical protein RSOLAG1IB_10095	#N/A	Rs_11117.1	DNA repair and recombination protein RAD54B	#N/A
24- 13:	Rs_08965.1	hypothetical protein BN14_11938	#N/A	Rs_11120.1	hypothetical protein RSOLAG1IB_10088	#N/A
24- 14:	Rs_08967.1	acetolactate synthase	PHIBASE	Rs_11122.1	acetolactate synthase	PHIBASE
24- 15:	Rs_08968.1	Putative metabolite transport protein YwtG OS=Bacillus subtilis (strain 168) GN=ywtG PE=3 SV=1	PHIBASE	Rs_11123.1	Putative metabolite transport protein YwtG OS=Bacillus subtilis (strain 168) GN=ywtG PE=3 SV=1	PHIBASE
24- 16:	Rs_08969.1	adenylosuccinate lyase	PHIBASE	Rs_11124.1	adenylosuccinate lyase	PHIBASE
24- 17:	Rs_08970.1	phosphoglucomutase 2	PHIBASE	Rs_11125.1	phosphoglucomutase 2	PHIBASE
24- 18:	Rs_08971.1	Dynamitin domain-containing protein	dynactin complex	Rs_11126.1	Dynamitin domain-containing protein	#N/A
24- 19:	Rs_08972.1	hypothetical protein AG1IA_00863	#N/A	Rs_11127.1	hypothetical protein AG1IA_00863	#N/A
24- 20:	Rs_08973.1	hypothetical protein RSAG8_07503, partial	#N/A	Rs_11128.1	hypothetical protein RSAG8_07503, partial	#N/A
24- 21:	Rs_08974.1	hypothetical protein AG1IA_00864	#N/A	Rs_11129.1	hypothetical protein AG1IA_00864	#N/A
24- 22:	Rs_08975.1	Mating-type M-specific polypeptide Mc Short=mat-Mc	#N/A	Rs_11130.1	Mating-type M-specific polypeptide Mc Short=mat-Mc	#N/A
24- 23:	Rs_08977.1	Protein bem46 OS=Schizosaccharomyces pombe (strain 972 / ATCC 24843) GN=bem46 PE=2 SV=3	integral component of membrane	Rs_11132.1	Protein bem46 OS=Schizosaccharomyces pombe (strain 972 / ATCC 24843) GN=bem46 PE=2 SV=3	#N/A
24- 24:	Rs_08978.1	hypothetical protein RSOLAG1IB_06884	#N/A	Rs_11133.1	hypothetical protein RSOLAG1IB_06884	#N/A
24- 25:	Rs_08979.1	hypothetical protein RSOLAG1IB_06883	#N/A	Rs_11134.1	hypothetical protein RSOLAG1IB_06883	#N/A
## Alignment 25: score=278.0 e_value=1.4e-08 N=6 000013F&000031F plus			#N/A			#N/A
25- 0:	Rs_08766.1	cytochrome P450	PHIBASE	Rs_11318.1	cytochrome P450	PHIBASE
25- 1:	Rs_08778.1	hypothetical protein AG1IA_04896	#N/A	Rs_11319.1	hypothetical protein AG1IA_04896	#N/A
25- 2:	Rs_08781.1	hypothetical protein RSAG8_05404, partial	PHIBASE	Rs_11320.1	Serine/threonine-protein kinase sepA OS=Dictyostelium discoideum GN=sepA PE=2 SV=1	PHIBASE
25- 3:	Rs_08782.1	Solute carrier family 28 member 3 OS=Homo sapiens GN=SLC28A3 PE=1 SV=1	#N/A	Rs_11321.1	H+/nucleoside cotransporter	#N/A
25- 4:	Rs_08789.1	putative cation diffusion facilitator	cation transport	Rs_11322.1	cation efflux family protein, partial	#N/A
25- 5:	Rs_08793.1	hypothetical protein RSOL_261350	#N/A	Rs_11323.1	hypothetical protein RSOLAG1IB_09683	#N/A
## Alignment 26: score=1179.0 e_value=2.3e-71 N=24 000013F&000032F minus			#N/A			#N/A
26- 0:	Rs_09060.1	hypothetical protein RSOLAG22IIIB_05325	#N/A	Rs_11366.1	hypothetical protein RSOLAG22IIIB_05325	#N/A
26- 1:	Rs_09061.1	hypothetical protein RSOLAG1IB_06796	#N/A	Rs_11365.1	hypothetical protein RSOLAG1IB_06796	#N/A
26- 2:	Rs_09062.1	hypothetical protein AG1IA_02982	transcription factor TFIID complex	Rs_11364.1	hypothetical protein AG1IA_02982	#N/A
26- 3:	Rs_09063.1	glycosyltransferase family 1 protein	Cazymes	Rs_11360.1	Sterol 3-beta-glucosyltransferase UGT80B1	Cazymes
26- 4:	Rs_09066.1	Sterol 3-beta-glucosyltransferase UGT80B1	Cazymes	Rs_11358.1	Sterol 3-beta-glucosyltransferase OS=Candida albicans (strain SC5314 / ATCC MYA-2876) GN=ATG26 PE=3 SV=1	Cazymes
26- 5:	Rs_09069.1	glycoside hydrolase family 18 protein	Cazymes	Rs_11357.1	glycoside hydrolase family 18 protein	Cazymes
26- 6:	Rs_09072.1	hypothetical protein RSOLAG1IB_06786	#N/A	Rs_11355.1	hypothetical protein RSOLAG1IB_06786	TF
26- 7:	Rs_09073.1	putative methyltransferase domain-containing protein	#N/A	Rs_11353.1	putative methyltransferase domain-containing protein	#N/A
26- 8:	Rs_09074.1	hypothetical protein AG1IA_02997	#N/A	Rs_11352.1	hypothetical protein AG1IA_02997	#N/A
26- 9:	Rs_09075.1	mitogen-activated protein kinase kinase	PHIBASE	Rs_11351.1	mitogen-activated protein kinase kinase	PHIBASE
26- 10:	Rs_09080.1	hypothetical protein RSOLAG22IIIB_10869	TF	Rs_11349.1	fungal zn(2)-Cys(6) binuclear cluster domain-containing protein	TF
26- 11:	Rs_09081.1	hypothetical protein AG1IA_03003	PHIBASE	Rs_11348.1	hypothetical protein AG1IA_03003	PHIBASE
26- 12:	Rs_09084.1	Pkinase domain-containing protein	PHIBASE	Rs_11345.1	Pkinase domain-containing protein	PHIBASE
26- 13:	Rs_09085.1	Jacalin domain-containing protein	#N/A	Rs_11344.1	Jacalin domain-containing protein	#N/A
26- 14:	Rs_09086.1	LATS, large tumor suppressor	PHIBASE	Rs_11342.1	AGC/NDR protein kinase	#N/A
26- 15:	Rs_09087.1	F-box-like domain-containing protein	protein binding	Rs_11341.1	F-box-like domain-containing protein	#N/A
26- 16:	Rs_09088.1	hypothetical protein AG1IA_03017	#N/A	Rs_11340.1	hypothetical protein AG1IA_03017	#N/A
26- 17:	Rs_09089.1		#N/A	Rs_11339.1		#N/A
26- 18:	Rs_09090.1	hypothetical protein AG1IA_10169	#N/A	Rs_11336.1	hypothetical protein AG1IA_10161	#N/A
26- 19:	Rs_09093.1	hypothetical protein RSOLAG1IB_06761	#N/A	Rs_11335.1	hypothetical protein RSOLAG1IB_06761	#N/A
26- 20:	Rs_09094.1	hypothetical protein RSOLAG1IB_06760	oxidoreductase activity, acting on CH-OH group of donors	Rs_11334.1	hypothetical protein BN14_05505	#N/A
26- 21:	Rs_09095.1	hypothetical protein AG1IA_08383	#N/A	Rs_11333.1	hypothetical protein AG1IA_08383	#N/A
26- 22:	Rs_09096.1	hypothetical protein BN14_05508	Effector	Rs_11332.1	hypothetical protein BN14_05508	Effector
26- 23:	Rs_09097.1	Transcriptional activator of proteases prtT OS=Emericella nidulans (strain FGSC A4 / ATCC 38163 / CBS 112,46 / NRRL 194 / M139) GN=prtT PE=3 SV=1	TF	Rs_11331.1	Transcriptional activator of proteases prtT OS=Emericella nidulans (strain FGSC A4 / ATCC 38163 / CBS 112,46 / NRRL 194 / M139) GN=prtT PE=3 SV=1	TF
## Alignment 27: score=347.0 e_value=2.2e-10 N=7 000013F&000033F minus			#N/A			#N/A
27- 0:	Rs_08765.1	hypothetical protein RSAG8_11956, partial	Secreted	Rs_11375.1	NmrA-like family domain-containing protein 1 OS=Bos taurus GN=NMRAL1 PE=2 SV=1	PHIBASE
27- 1:	Rs_08766.1	cytochrome P450	PHIBASE	Rs_11374.1	cytochrome P450	PHIBASE
27- 2:	Rs_08768.1	hypothetical protein AG1IA_09674	#N/A	Rs_11372.1	hypothetical protein AG1IA_09674	#N/A
27- 3:	Rs_08770.1	hypothetical protein BN14_10915	#N/A	Rs_11370.1	hypothetical protein BN14_10915	#N/A
27- 4:	Rs_08771.1	hypothetical protein BN14_10914	#N/A	Rs_11369.1	hypothetical protein RSOL_388190, partial	#N/A
27- 5:	Rs_08773.1	hypothetical protein BN14_10913	#N/A	Rs_11368.1	hypothetical protein BN14_10913	#N/A
27- 6:	Rs_08774.1	hypothetical protein RSOLAG1IB_12069	#N/A	Rs_11367.1		Effector
## Alignment 28: score=1924.0 e_value=7.3e-130 N=39 000014F&000023F plus			#N/A			#N/A
28- 0:	Rs_09107.1	hypothetical protein RSOLAG1IB_10522	#N/A	Rs_10902.1	hypothetical protein RSOLAG1IB_10522	#N/A
28- 1:	Rs_09108.1	hypothetical protein BN14_05994	#N/A	Rs_10906.1	hypothetical protein BN14_05994	#N/A
28- 2:	Rs_09110.1	hypothetical protein RSAG8_12166, partial	metabolic process	Rs_10912.1	hypothetical protein RSAG8_12166, partial	Secreted
28- 3:	Rs_09111.1	hypothetical protein AG1IA_09220	#N/A	Rs_10913.1	Armadillo repeat-containing protein 8 OS=Danio rerio GN=armc8 PE=2 SV=1	#N/A
28- 4:	Rs_09112.1	hypothetical protein BN14_05990	#N/A	Rs_10914.1	hypothetical protein BN14_05990	#N/A
28- 5:	Rs_09113.1	hybrid signal transduction histidine kinase K	PHIBASE	Rs_10915.1	hybrid signal transduction histidine kinase K	PHIBASE
28- 6:	Rs_09114.1	TPR-2 domain protein	protein binding	Rs_10916.1	TPR-2 domain protein	#N/A
28- 7:	Rs_09115.1	putative fungal pheromone GPCR, STE3-type	PHIBASE	Rs_10917.1	putative fungal pheromone GPCR, STE3-type	PHIBASE
28- 8:	Rs_09119.1	transmembrane protein, putative	#N/A	Rs_10920.1	hypothetical protein RSOLAG1IB_10808	#N/A
28- 9:	Rs_09120.1	cobalamin synthesis protein, putative	#N/A	Rs_10923.1	cobalamin synthesis protein, putative	#N/A
28- 10:	Rs_09121.1	hypothetical protein AG1IA_09228	#N/A	Rs_10924.1	hypothetical protein AG1IA_09228	#N/A
28- 11:	Rs_09122.1	hypothetical protein AG1IA_09722	#N/A	Rs_10926.1	hypothetical protein AG1IA_09722	#N/A
28- 12:	Rs_09123.1	hypothetical protein RSOLAG1IB_11218	#N/A	Rs_10927.1	hypothetical protein RSOLAG1IB_11218	#N/A
28- 13:	Rs_09125.1	hypothetical protein RSOLAG1IB_11220	#N/A	Rs_10929.1	hypothetical protein RSOLAG1IB_11220	#N/A
28- 14:	Rs_09126.1	hypothetical protein AG1IA_06317	#N/A	Rs_10930.1	hypothetical protein AG1IA_06317	#N/A
28- 15:	Rs_09127.1	NADPH dehydrogenase	PHIBASE	Rs_10931.1	NADPH dehydrogenase	PHIBASE
28- 16:	Rs_09129.1	NADH:flavin oxidoreductase/NADH oxidase	PHIBASE	Rs_10932.1	NADPH dehydrogenase	PHIBASE
28- 17:	Rs_09130.1	hypothetical protein RSAG8_07681, partial	#N/A	Rs_10934.1	hypothetical protein RSAG8_07681, partial	#N/A
28- 18:	Rs_09131.1	hypothetical protein RSOL_465750	#N/A	Rs_10935.1	hypothetical protein RSOL_465750	#N/A
28- 19:	Rs_09133.1	cytochrome P450	iron ion binding	Rs_10937.1	cytochrome P450	#N/A
28- 20:	Rs_09134.1	Metallocarboxypeptidase A-like protein MCYG_01475 OS=Arthroderma otae (strain ATCC MYA-4605 / CBS 113480) GN=MCYG_01475 PE=3 SV=1	Secreted	Rs_10938.1	Metallocarboxypeptidase A-like protein MCYG_01475 OS=Arthroderma otae (strain ATCC MYA-4605 / CBS 113480) GN=MCYG_01475 PE=3 SV=1	Secreted
28- 21:	Rs_09135.1	streptomycin biosynthesis protein StrI	oxidoreductase activity	Rs_10939.1	streptomycin biosynthesis protein StrI	#N/A
28- 22:	Rs_09136.1	hypothetical protein BN14_06973	#N/A	Rs_10942.1	hypothetical protein BN14_06973	#N/A
28- 23:	Rs_09137.1	Low-affinity potassium transport protein OS=Saccharomyces cerevisiae (strain ATCC 204508 / S288c) GN=TRK2 PE=1 SV=1	cation transport	Rs_10943.1	Low-affinity potassium transport protein OS=Saccharomyces cerevisiae (strain ATCC 204508 / S288c) GN=TRK2 PE=1 SV=1	#N/A
28- 24:	Rs_09138.1	hypothetical protein BN14_06976	#N/A	Rs_10944.1	hypothetical protein BN14_06976	Effector
28- 25:	Rs_09139.1	HALZ domain-containing protein	#N/A	Rs_10945.1	HALZ domain-containing protein	#N/A
28- 26:	Rs_09141.1	hypothetical protein RSOLAG1IB_09895	#N/A	Rs_10946.1	hypothetical protein RSOLAG1IB_09895	#N/A
28- 27:	Rs_09142.1	hypothetical protein RSOLAG1IB_09894	PHIBASE	Rs_10947.1	hypothetical protein RSOLAG1IB_09894	PHIBASE
28- 28:	Rs_09143.1	hypothetical protein RSOLAG1IB_09893	Secreted	Rs_10948.1	hypothetical protein RSOLAG1IB_09893	Secreted
28- 29:	Rs_09144.1	alpha-L-fucosidase	Cazymes	Rs_10949.1	alpha-L-fucosidase	Cazymes
28- 30:	Rs_09145.1	F-box-like domain-containing protein	protein binding	Rs_10950.1	F-box-like domain-containing protein	#N/A
28- 31:	Rs_09146.1	hypothetical protein RSOLAG1IB_09890	#N/A	Rs_10951.1	hypothetical protein BN14_06982	#N/A
28- 32:	Rs_09147.1	hypothetical protein RSOLAG22IIIB_06667	#N/A	Rs_10952.1	hypothetical protein RSOLAG22IIIB_06667	#N/A
28- 33:	Rs_09148.1	hypothetical protein AG1IA_06297	#N/A	Rs_10953.1	hypothetical protein AG1IA_06297	#N/A
28- 34:	Rs_09149.1	hypothetical protein BN14_11108	PHIBASE	Rs_10954.1	hypothetical protein BN14_11108	PHIBASE
28- 35:	Rs_09151.1	hypothetical protein AG1IA_06296	#N/A	Rs_10955.1	hypothetical protein RSOLAG22IIIB_05947	#N/A
28- 36:	Rs_09152.1	hypothetical protein RSOLAG1IB_09888	Cazymes	Rs_10956.1	hypothetical protein RSOLAG1IB_09888	Cazymes
28- 37:	Rs_09154.1	hypothetical protein V565_059650	#N/A	Rs_10958.1	hypothetical protein V565_059650	#N/A
28- 38:	Rs_09155.1		#N/A	Rs_10962.1		#N/A
## Alignment 29: score=348.0 e_value=4.1e-14 N=7 000014F&000037F plus			#N/A			#N/A
29- 0:	Rs_09250.1		#N/A	Rs_11506.1		#N/A
29- 1:	Rs_09253.1	STE-12 alpha	TF	Rs_11507.1	STE-12 alpha	TF
29- 2:	Rs_09254.1	hypothetical protein AG1IA_08473	#N/A	Rs_11508.1	hypothetical protein AG1IA_08473	#N/A
29- 3:	Rs_09255.1	hypothetical protein AG1IA_08472	#N/A	Rs_11509.1	hypothetical protein AG1IA_08472	#N/A
29- 4:	Rs_09256.1	hypothetical protein BN14_04219	PHIBASE	Rs_11510.1	hypothetical protein BN14_04219	PHIBASE
29- 5:	Rs_09257.1	Mitochondrial 2-oxodicarboxylate carrier 2 OS=Saccharomyces cerevisiae (strain ATCC 204508 / S288c) GN=ODC2 PE=1 SV=1	PHIBASE	Rs_11511.1	Mitochondrial 2-oxodicarboxylate carrier 2 OS=Saccharomyces cerevisiae (strain ATCC 204508 / S288c) GN=ODC2 PE=1 SV=1	PHIBASE
29- 6:	Rs_09258.1	hypothetical protein AG1IA_08465	#N/A	Rs_11512.1	hypothetical protein RSOLAG1IB_09159	#N/A
## Alignment 30: score=545.0 e_value=3.8e-22 N=11 000014F&000053F minus			#N/A			#N/A
30- 0:	Rs_09375.1	glycosyl hydrolases family 18 domain-containing protein	#N/A	Rs_11754.1	hypothetical protein RSAG8_09731, partial	Secreted
30- 1:	Rs_09377.1	F-box-like domain-containing protein	protein binding	Rs_11753.1	F-box-like domain-containing protein	#N/A
30- 2:	Rs_09378.1	Tuberous sclerosis 2 protein homolog OS=Schizosaccharomyces pombe (strain 972 / ATCC 24843) GN=tsc2 PE=1 SV=1	protein binding	Rs_11752.1	Tuberous sclerosis 2 protein homolog OS=Schizosaccharomyces pombe (strain 972 / ATCC 24843) GN=tsc2 PE=1 SV=1	#N/A
30- 3:	Rs_09379.1	tuberin	GTPase activator activity	Rs_11751.1	tuberin	#N/A
30- 4:	Rs_09380.1	endo-1,4-beta-D-glucanase	Effector	Rs_11749.1	endo-1,4-beta-D-glucanase	Effector
30- 5:	Rs_09383.1	RNA pseudouridylate synthase domain-containing protein	#N/A	Rs_11746.1	RNA pseudouridylate synthase domain-containing protein	#N/A
30- 6:	Rs_09384.1	hypothetical protein RSOLAG1IB_08682	#N/A	Rs_11745.1	hypothetical protein RSOLAG1IB_08682	#N/A
30- 7:	Rs_09385.1	HEAT repeat-containing protein 5B OS=Mus musculus GN=Heatr5b PE=2 SV=3	#N/A	Rs_11744.1	HEAT repeat protein	#N/A
30- 8:	Rs_09386.1	HEAT repeat-containing protein 5B OS=Mus musculus GN=Heatr5b PE=2 SV=3	#N/A	Rs_11743.1	HEAT repeat-containing protein 5B OS=Mus musculus GN=Heatr5b PE=2 SV=3	#N/A
30- 9:	Rs_09388.1	SET-domain and PHD finger protein	#N/A	Rs_11741.1	SET-domain and PHD finger protein	#N/A
30- 10:	Rs_09389.1	membrane transporter	integral component of membrane	Rs_11740.1	membrane transporter	#N/A
## Alignment 31: score=645.0 e_value=2.4e-28 N=13 000015F&000019F minus			#N/A			#N/A
31- 0:	Rs_09705.1	NADP-dependent oxidoreductase domain-containing protein	PHIBASE	Rs_10597.1	Putative aryl-alcohol dehydrogenase C977.14c	#N/A
31- 1:	Rs_09706.1	hypothetical protein BN14_07533	PHIBASE	Rs_10593.1	hypothetical protein BN14_07533	Secreted
31- 2:	Rs_09708.1	APH domain-containing protein	#N/A	Rs_10592.1	APH domain-containing protein	#N/A
31- 3:	Rs_09709.1	Putative uncharacterized protein At4g01020, chloroplastic OS=Arabidopsis thaliana GN=At4g01020 PE=4 SV=1	nucleic acid binding	Rs_10590.1	RNA recognition motif domain-containing protein	#N/A
31- 4:	Rs_09710.1	hypothetical protein BN14_07528	#N/A	Rs_10589.1	hypothetical protein BN14_07528	#N/A
31- 5:	Rs_09711.1	hypothetical protein BN14_07527	Secreted	Rs_10588.1	hypothetical protein BN14_07527	Secreted
31- 6:	Rs_09712.1	L-carnitine dehydratase/bile acid-inducible protein F	catalytic activity	Rs_10587.1	L-carnitine dehydratase/bile acid-inducible protein F	#N/A
31- 7:	Rs_09713.1	Mitotic spindle assembly checkpoint protein MAD2B OS=Danio rerio GN=mad2l2 PE=2 SV=1	PHIBASE	Rs_10586.1	Mitotic spindle assembly checkpoint protein MAD2B OS=Danio rerio GN=mad2l2 PE=2 SV=1	PHIBASE
31- 8:	Rs_09714.1	sugar transporter	integral component of membrane	Rs_10585.1	sugar transporter	#N/A
31- 9:	Rs_09715.1	6-hydroxy-D-nicotine oxidase OS=Arthrobacter oxidans PE=1 SV=2	Secreted	Rs_10584.1	6-hydroxy-D-nicotine oxidase OS=Arthrobacter oxidans PE=1 SV=2	Secreted
31- 10:	Rs_09716.1	hypothetical protein AG1IA_05421	#N/A	Rs_10583.1	hypothetical protein AG1IA_05421	#N/A
31- 11:	Rs_09717.1	atypical/ABC1/ABC1-C protein kinase	#N/A	Rs_10582.1	atypical/ABC1/ABC1-C protein kinase	#N/A
31- 12:	Rs_09718.1	Pre-mRNA-splicing factor CWC25	#N/A	Rs_10581.1	Pre-mRNA-splicing factor cwf25 OS=Schizosaccharomyces pombe (strain 972 / ATCC 24843) GN=cwf25 PE=1 SV=1	#N/A
## Alignment 32: score=647.0 e_value=1.2e-27 N=13 000016F&000017F minus			#N/A			#N/A
32- 0:	Rs_09992.1	hypothetical protein RSOLAG1IB_07522	Secreted	Rs_10275.1	hypothetical protein GSI_01870	Secreted
32- 1:	Rs_09993.1	myo-inositol-1(or 4)-monophosphatase	PHIBASE	Rs_10274.1	myo-inositol-1(or 4)-monophosphatase	PHIBASE
32- 2:	Rs_09994.1	hypothetical protein RSAG8_02378, partial	PHIBASE	Rs_10273.1	hypothetical protein RSAG8_02378, partial	PHIBASE
32- 3:	Rs_09996.1	Importin-9 OS=Mus musculus GN=Ipo9 PE=1 SV=3	intracellular protein transport	Rs_10271.1	Importin-9 OS=Mus musculus GN=Ipo9 PE=1 SV=3	#N/A
32- 4:	Rs_09997.1	importin-9	PHIBASE	Rs_10270.1	importin-9	PHIBASE
32- 5:	Rs_09998.1	hypothetical protein RSOLAG1IB_07529	Golgi transport complex	Rs_10269.1	hypothetical protein RSOLAG1IB_07529	#N/A
32- 6:	Rs_09999.1	PH and SEC7 domain-containing protein C11E3,11c OS=Schizosaccharomyces pombe (strain 972 / ATCC 24843) GN=SPAC11E3.11c PE=4 SV=1	ARF guanyl-nucleotide exchange factor activity	Rs_10268.1	PH and SEC7 domain-containing protein C11E3,11c OS=Schizosaccharomyces pombe (strain 972 / ATCC 24843) GN=SPAC11E3.11c PE=4 SV=1	#N/A
32- 7:	Rs_10001.1	hypothetical protein AG1IA_04812	#N/A	Rs_10267.1	hypothetical protein AG1IA_04812	#N/A
32- 8:	Rs_10002.1	hypothetical protein AG1IA_04810	#N/A	Rs_10265.1	hypothetical protein RSOLAG1IB_07533	#N/A
32- 9:	Rs_10003.1	D-4,5 unsaturated-glucuronyl hydrolase-like protein	Secreted	Rs_10264.1	D-4,5 unsaturated-glucuronyl hydrolase-like protein	Secreted
32- 10:	Rs_10004.1	HIT domain-containing protein	#N/A	Rs_10263.1	HIT domain-containing protein	#N/A
32- 11:	Rs_10005.1	HIT domain-containing protein	#N/A	Rs_10262.1	HIT domain-containing protein	#N/A
32- 12:	Rs_10006.1	HIT domain-containing protein	RNA processing	Rs_10261.1	hypothetical protein RSOLAG1IB_07537	PHIBASE
## Alignment 33: score=499.0 e_value=1.2e-18 N=10 000016F&000030F plus			#N/A			#N/A
33- 0:	Rs_09735.1	hypothetical protein V565_122530	#N/A	Rs_11279.1	hypothetical protein V565_122530	#N/A
33- 1:	Rs_09736.1	hypothetical protein BN14_04945	#N/A	Rs_11280.1	hypothetical protein BN14_04945	#N/A
33- 2:	Rs_09738.1	hypothetical protein RSOLAG1IB_10861	PHIBASE	Rs_11282.1	hypothetical protein RSOLAG1IB_10861	PHIBASE
33- 3:	Rs_09739.1	RuvB-like protein 2	DNA helicase activity	Rs_11283.1	RuvB-like protein 2	#N/A
33- 4:	Rs_09740.1	ribosomal protein L2	PHIBASE	Rs_11284.1	ribosomal protein L2	PHIBASE
33- 5:	Rs_09741.1	hemopexin domain protein, partial	#N/A	Rs_11285.1	hemopexin domain protein, partial	#N/A
33- 6:	Rs_09742.1	hypothetical protein RSOLAG1IB_10858	Cazymes	Rs_11286.1	hypothetical protein RSOLAG1IB_10858	Cazymes
33- 7:	Rs_09743.1	Coatomer subunit delta	#N/A	Rs_11287.1	Coatomer subunit delta	#N/A
33- 8:	Rs_09744.1	NACHT and WD40 domain-containing protein	#N/A	Rs_11288.1	NACHT and WD40 domain-containing protein	#N/A
33- 9:	Rs_09745.1	hypothetical protein RSOLAG1IB_10855	Secreted	Rs_11289.1	hypothetical protein RSOLAG1IB_10855	Secreted
## Alignment 34: score=693.0 e_value=3e-30 N=14 000017F&000056F plus			#N/A			#N/A
34- 0:	Rs_10008.1	DDE superfamily endonuclease domain-containing protein	#N/A	Rs_11771.1	DDE superfamily endonuclease domain-containing protein	#N/A
34- 1:	Rs_10009.1	E3 ubiquitin-protein ligase DMA2 OS=Saccharomyces cerevisiae (strain YJM789) GN=DMA2 PE=3 SV=1	protein binding	Rs_11772.1	E3 ubiquitin-protein ligase DMA2 OS=Saccharomyces cerevisiae (strain YJM789) GN=DMA2 PE=3 SV=1	#N/A
34- 2:	Rs_10011.1	hypothetical protein AG1IA_08669	PHIBASE	Rs_11773.1	hypothetical protein AG1IA_08669	PHIBASE
34- 3:	Rs_10012.1	hypothetical protein RSOLAG1IB_10554	Secreted	Rs_11774.1	hypothetical protein RSOLAG1IB_10554	Secreted
34- 4:	Rs_10014.1	hypothetical protein RSOLAG1IB_10552	Secreted	Rs_11776.1	hypothetical protein RSOLAG1IB_10552	#N/A
34- 5:	Rs_10016.1	hypothetical protein RSOLAG1IB_10550	Secreted	Rs_11777.1	hypothetical protein RSOLAG1IB_10550	Secreted
34- 6:	Rs_10017.1	hypothetical protein V565_060760	#N/A	Rs_11778.1	hypothetical protein RSOL_284250	#N/A
34- 7:	Rs_10018.1		#N/A	Rs_11779.1		#N/A
34- 8:	Rs_10020.1	preferentially expressed antigen in melanoma	#N/A	Rs_11780.1	preferentially expressed antigen in melanoma	#N/A
34- 9:	Rs_10021.1	putative glucan endo-1,6-beta-glucosidase B OS=Neosartorya fumigata (strain CEA10 / CBS 144,89 / FGSC A1163) GN=exgB PE=3 SV=1	Secreted	Rs_11781.1	putative glucan endo-1,6-beta-glucosidase B OS=Neosartorya fumigata (strain CEA10 / CBS 144,89 / FGSC A1163) GN=exgB PE=3 SV=1	Secreted
34- 10:	Rs_10023.1	hypothetical protein RSAG8_12050, partial	#N/A	Rs_11782.1	hypothetical protein RSAG8_12050, partial	#N/A
34- 11:	Rs_10024.1	ISWI chromatin-remodeling complex ATPase ISW2 OS=Saccharomyces cerevisiae (strain ATCC 204508 / S288c) GN=ISW2 PE=1 SV=1	TF	Rs_11784.1	ISWI chromatin-remodeling complex ATPase ISW2 OS=Saccharomyces cerevisiae (strain ATCC 204508 / S288c) GN=ISW2 PE=1 SV=1	TF
34- 12:	Rs_10025.1	hypothetical protein RSOLAG1IB_10550	Secreted	Rs_11786.1	hypothetical protein RSOLAG1IB_10550	Secreted
34- 13:	Rs_10026.1	cytochrome P450 family protein	iron ion binding	Rs_11787.1	cytochrome P450 family protein	#N/A
## Alignment 35: score=597.0 e_value=7.8e-26 N=12 000018F&000035F plus			#N/A			#N/A
35- 0:	Rs_10278.1		#N/A	Rs_11453.1		#N/A
35- 1:	Rs_10279.1	SIR2 family transcriptional regulator, partial	NAD+ binding	Rs_11454.1	DNA polymerase small subunit DP1	#N/A
35- 2:	Rs_10280.1	hypothetical protein RSOL_035330, partial	#N/A	Rs_11456.1	hypothetical protein RSOL_035330, partial	#N/A
35- 3:	Rs_10281.1	glucosamine-phosphate N-acetyltransferase	PHIBASE	Rs_11457.1	glucosamine-phosphate N-acetyltransferase	PHIBASE
35- 4:	Rs_10283.1	SNF2 family amino-terminal protein	ATP binding	Rs_11459.1	SNF2 family amino-terminal protein	#N/A
35- 5:	Rs_10284.1	hypothetical protein RSAG8_13362, partial	#N/A	Rs_11460.1	hypothetical protein RSAG8_13362, partial	#N/A
35- 6:	Rs_10285.1		#N/A	Rs_11461.1		#N/A
35- 7:	Rs_10286.1	hypothetical protein RSAG8_05793, partial	#N/A	Rs_11462.1	hypothetical protein RSAG8_05793, partial	#N/A
35- 8:	Rs_10288.1	hypothetical protein RSOLAG1IB_11023	#N/A	Rs_11464.1	hypothetical protein RSOLAG1IB_11023	#N/A
35- 9:	Rs_10289.1	hypothetical protein RSAG8_12580, partial	#N/A	Rs_11465.1	hypothetical protein RSOL_036080	#N/A
35- 10:	Rs_10290.1	hypothetical protein RSOL_032520, partial	#N/A	Rs_11466.1	hypothetical protein RSOL_032520, partial	#N/A
35- 11:	Rs_10291.1	hypothetical protein RSAG8_12582, partial	#N/A	Rs_11467.1	hypothetical protein RSAG8_12582, partial	#N/A
## Alignment 36: score=547.0 e_value=1.2e-24 N=11 000018F&000040F plus			#N/A			#N/A
36- 0:	Rs_10280.1	hypothetical protein RSOL_035330, partial	#N/A	Rs_11536.1	hypothetical protein RSOL_035330, partial	#N/A
36- 1:	Rs_10281.1	glucosamine-phosphate N-acetyltransferase	PHIBASE	Rs_11537.1	glucosamine-phosphate N-acetyltransferase	PHIBASE
36- 2:	Rs_10282.1	helicase SWR1	#N/A	Rs_11538.1	hypothetical protein RSAG8_13363, partial	#N/A
36- 3:	Rs_10284.1	hypothetical protein RSAG8_13362, partial	#N/A	Rs_11541.1	hypothetical protein RSAG8_13362, partial	#N/A
36- 4:	Rs_10285.1		#N/A	Rs_11542.1		#N/A
36- 5:	Rs_10286.1	hypothetical protein RSAG8_05793, partial	#N/A	Rs_11543.1	hypothetical protein RSAG8_05793, partial	#N/A
36- 6:	Rs_10287.1	hypothetical protein RSAG8_05793, partial	#N/A	Rs_11544.1	hypothetical protein RSOL_032550, partial	#N/A
36- 7:	Rs_10288.1	hypothetical protein RSOLAG1IB_11023	#N/A	Rs_11546.1	hypothetical protein RSOLAG1IB_11023	#N/A
36- 8:	Rs_10289.1	hypothetical protein RSAG8_12580, partial	#N/A	Rs_11547.1	hypothetical protein BN14_07296	#N/A
36- 9:	Rs_10290.1	hypothetical protein RSOL_032520, partial	#N/A	Rs_11548.1	hypothetical protein RSOL_032520, partial	#N/A
36- 10:	Rs_10291.1	hypothetical protein RSAG8_12582, partial	#N/A	Rs_11549.1		#N/A
## Alignment 37: score=491.0 e_value=1e-19 N=10 000018F&000054F minus			#N/A			#N/A
37- 0:	Rs_10296.1	hypothetical protein RSOLAG22IIIB_10994	protein binding	Rs_11767.1	hypothetical protein RSOLAG22IIIB_10994	#N/A
37- 1:	Rs_10298.1	delta24(24(1))-sterol reductase	membrane	Rs_11765.1	delta24(24(1))-sterol reductase	#N/A
37- 2:	Rs_10301.1	hypothetical protein RSOLAG1IB_10562	#N/A	Rs_11764.1	hypothetical protein RSOLAG1IB_10562	#N/A
37- 3:	Rs_10302.1	ABC transporter	PHIBASE	Rs_11763.1	pleiotropic drug resistance ABC transporter	#N/A
37- 4:	Rs_10305.1	fungal zn(2)-Cys(6) binuclear cluster domain-containing protein	#N/A	Rs_11762.1	fungal zn(2)-Cys(6) binuclear cluster domain-containing protein	#N/A
37- 5:	Rs_10306.1	hypothetical protein RSOLAG22IIIB_12524	Secreted	Rs_11761.1	hypothetical protein RSOLAG22IIIB_12524	Secreted
37- 6:	Rs_10309.1	hypothetical protein BN14_08719	#N/A	Rs_11759.1	hypothetical protein BN14_08719	#N/A
37- 7:	Rs_10310.1	hypothetical protein RSAG8_03387, partial	#N/A	Rs_11758.1	hypothetical protein RSAG8_03387, partial	#N/A
37- 8:	Rs_10313.1	hypothetical protein V565_096230	protein binding	Rs_11757.1	hypothetical protein Hypma_006658	#N/A
37- 9:	Rs_10314.1	hypothetical protein AG1IA_08020	#N/A	Rs_11756.1	hypothetical protein AG1IA_08020	#N/A
## Alignment 38: score=1333.0 e_value=3.2e-89 N=27 000024F&000025F minus			#N/A			#N/A
38- 0:	Rs_10965.1		#N/A	Rs_11057.1		#N/A
38- 1:	Rs_10966.1	Regulator of nonsense transcripts 1 homolog OS=Neurospora crassa (strain ATCC 24698 / 74-OR23-1A / CBS 708,71 / DSM 1257 / FGSC 987) GN=2E4.130 PE=3 SV=1	#N/A	Rs_11056.1	Regulator of nonsense transcripts 1 homolog OS=Neurospora crassa (strain ATCC 24698 / 74-OR23-1A / CBS 708,71 / DSM 1257 / FGSC 987) GN=2E4.130 PE=3 SV=1	#N/A
38- 2:	Rs_10967.1	Septin ring organizing protein mid2 OS=Schizosaccharomyces pombe (strain 972 / ATCC 24843) GN=mid2 PE=1 SV=2	#N/A	Rs_11055.1	Septin ring organizing protein mid2 OS=Schizosaccharomyces pombe (strain 972 / ATCC 24843) GN=mid2 PE=1 SV=2	#N/A
38- 3:	Rs_10968.1		#N/A	Rs_11054.1		#N/A
38- 4:	Rs_10969.1	hypothetical protein BN14_10092	#N/A	Rs_11053.1	RrnaAD domain-containing protein	#N/A
38- 5:	Rs_10970.1	N-acetylmuramic acid 6-phosphate etherase	#N/A	Rs_11052.1	N-acetylmuramic acid 6-phosphate etherase	#N/A
38- 6:	Rs_10971.1	hemopexin domain protein, partial	#N/A	Rs_11051.1	hemopexin domain protein, partial	#N/A
38- 7:	Rs_10972.1	F-box-like domain-containing protein	#N/A	Rs_11050.1	F-box-like domain-containing protein	#N/A
38- 8:	Rs_10975.1	Serine/Threonine kinase catalytic domain protein	PHIBASE	Rs_11048.1	Serine/Threonine kinase catalytic domain protein	PHIBASE
38- 9:	Rs_10977.1	Putative hydrolase Mb2248c	Effector	Rs_11046.1	Putative hydrolase Mb2248c	Effector
38- 10:	Rs_10978.1	Clathrin light chain Short=CLC	structural molecule activity	Rs_11045.1	Clathrin light chain Short=CLC	#N/A
38- 11:	Rs_10979.1		#N/A	Rs_11044.1		#N/A
38- 12:	Rs_10980.1	hypothetical protein RSOLAG22IIIB_11679	#N/A	Rs_11038.1	hypothetical protein RSOLAG22IIIB_11679	#N/A
38- 13:	Rs_10981.1	hypothetical protein RSOLAG1IB_10869	#N/A	Rs_11037.1	hypothetical protein BN14_08991	#N/A
38- 14:	Rs_10987.1	cathepsin D	Secreted	Rs_11036.1	cathepsin D	Secreted
38- 15:	Rs_10989.1	zf-rbx1 domain-containing protein	zinc ion binding	Rs_11035.1	zf-rbx1 domain-containing protein	#N/A
38- 16:	Rs_10990.1	hypothetical protein RSOLAG1IB_10874	PHIBASE	Rs_11034.1	hypothetical protein RSOLAG1IB_10874	PHIBASE
38- 17:	Rs_10992.1	Interferon-induced GTP-binding protein Mx1 AltName: Full=Myxoma resistance protein 1	GTP binding	Rs_11032.1	Interferon-induced GTP-binding protein Mx OS=Oncorhynchus mykiss GN=mx PE=2 SV=1	#N/A
38- 18:	Rs_10993.1	THP2 domain protein, putative	#N/A	Rs_11031.1	hypothetical protein AG1IA_09315	#N/A
38- 19:	Rs_10994.1	Calmodulin OS=Agaricus bisporus PE=1 SV=2	PHIBASE	Rs_11030.1	Calmodulin OS=Agaricus bisporus PE=1 SV=2	PHIBASE
38- 20:	Rs_10995.1	glutathione transferase omega-1	#N/A	Rs_11029.1	glutathione transferase omega-1	#N/A
38- 21:	Rs_10996.1	hypothetical protein BN14_00598	Secreted	Rs_11028.1	hypothetical protein RSAG8_03168, partial	Effector
38- 22:	Rs_10997.1	hypothetical protein RSOLAG1IB_10880	#N/A	Rs_11026.1	hypothetical protein RSOLAG1IB_10880	#N/A
38- 23:	Rs_10999.1	Phosphatidylglycerophosphatase GEP4, mitochondrial OS=Saccharomyces cerevisiae (strain ATCC 204508 / S288c) GN=GEP4 PE=1 SV=1	#N/A	Rs_11024.1	Phosphatidylglycerophosphatase GEP4, mitochondrial OS=Saccharomyces cerevisiae (strain ATCC 204508 / S288c) GN=GEP4 PE=1 SV=1	#N/A
38- 24:	Rs_11000.1	DnaJ domain-containing protein	PHIBASE	Rs_11023.1	DnaJ domain-containing protein	PHIBASE
38- 25:	Rs_11001.1	ATP-dependent permease MDL1, mitochondrial OS=Schizosaccharomyces pombe (strain 972 / ATCC 24843) GN=mdl1 PE=3 SV=1	catalytic activity	Rs_11022.1	ATP-dependent permease MDL1, mitochondrial OS=Schizosaccharomyces pombe (strain 972 / ATCC 24843) GN=mdl1 PE=3 SV=1	#N/A
38- 26:	Rs_11002.1	ATP-dependent permease MDL1, mitochondrial OS=Schizosaccharomyces pombe (strain 972 / ATCC 24843) GN=mdl1 PE=3 SV=1	PHIBASE	Rs_11021.1	ATP-dependent permease MDL1, mitochondrial OS=Schizosaccharomyces pombe (strain 972 / ATCC 24843) GN=mdl1 PE=3 SV=1	PHIBASE
## Alignment 39: score=544.0 e_value=1.5e-22 N=11 000029F&000031F minus			#N/A			#N/A
39- 0:	Rs_11207.1	putative feruloyl esterase B-1	Secreted	Rs_11307.1	putative feruloyl esterase B-1 OS=Aspergillus oryzae (strain ATCC 42149 / RIB 40) GN=faeB-1 PE=3 SV=1	Effector
39- 1:	Rs_11209.1	Putative hydrolase Mb2247c	#N/A	Rs_11303.1	Putative hydrolase Mb2247c	Secreted
39- 2:	Rs_11210.1	hypothetical protein BN14_11872	PHIBASE	Rs_11302.1	hypothetical protein BN14_11872	oxidoreductase activity
39- 3:	Rs_11211.1	zf-RanBP domain-containing protein	#N/A	Rs_11301.1	zf-RanBP domain-containing protein	#N/A
39- 4:	Rs_11212.1		#N/A	Rs_11300.1		#N/A
39- 5:	Rs_11213.1	hypothetical protein RSOLAG1IB_10509	#N/A	Rs_11299.1	hypothetical protein RSOLAG1IB_10509	#N/A
39- 6:	Rs_11214.1	hypothetical protein RSOLAG1IB_10510	mRNA binding	Rs_11298.1	hypothetical protein RSOLAG1IB_10510	#N/A
39- 7:	Rs_11215.1	hypothetical protein BN14_07674	#N/A	Rs_11297.1	hypothetical protein BN14_07674	#N/A
39- 8:	Rs_11216.1	Zinc-type alcohol dehydrogenase-like protein C1198,01 OS=Schizosaccharomyces pombe (strain 972 / ATCC 24843) GN=SPBC1198.01 PE=3 SV=1	oxidation-reduction process	Rs_11295.1	Zinc-type alcohol dehydrogenase-like protein C1198,01 OS=Schizosaccharomyces pombe (strain 972 / ATCC 24843) GN=SPBC1198.01 PE=3 SV=1	#N/A
39- 9:	Rs_11219.1	F-box-like domain-containing protein	protein binding	Rs_11292.1	F-box-like domain-containing protein	#N/A
39- 10:	Rs_11220.1	F-box-like domain-containing protein	#N/A	Rs_11291.1	F-box-like domain-containing protein	#N/A
## Alignment 40: score=250.0 e_value=8.6e-06 N=5 000029F&000033F plus			#N/A			#N/A
40- 0:	Rs_11207.1	putative feruloyl esterase B-1	Secreted	Rs_11399.1	feruloyl esterase B	#N/A
40- 1:	Rs_11208.1		#N/A	Rs_11400.1		#N/A
40- 2:	Rs_11209.1	Putative hydrolase Mb2247c	#N/A	Rs_11401.1	Putative hydrolase Mb2247c	#N/A
40- 3:	Rs_11210.1	hypothetical protein BN14_11872	PHIBASE	Rs_11402.1	hypothetical protein BN14_11872	PHIBASE
40- 4:	Rs_11211.1	zf-RanBP domain-containing protein	#N/A	Rs_11403.1	zf-RanBP domain-containing protein	#N/A
## Alignment 41: score=529.0 e_value=1.3e-25 N=11 000031F&000033F minus			#N/A			#N/A
41- 0:	Rs_11301.1	zf-RanBP domain-containing protein	#N/A	Rs_11403.1	zf-RanBP domain-containing protein	#N/A
41- 1:	Rs_11302.1	hypothetical protein BN14_11872	oxidoreductase activity	Rs_11402.1	hypothetical protein BN14_11872	PHIBASE
41- 2:	Rs_11303.1	Putative hydrolase Mb2247c	Secreted	Rs_11401.1	Putative hydrolase Mb2247c	#N/A
41- 3:	Rs_11307.1	putative feruloyl esterase B-1 OS=Aspergillus oryzae (strain ATCC 42149 / RIB 40) GN=faeB-1 PE=3 SV=1	Effector	Rs_11399.1	feruloyl esterase B	#N/A
41- 4:	Rs_11309.1	Isonitrile hydratase OS=Pseudomonas putida GN=inhA PE=1 SV=1	#N/A	Rs_11397.1	Isonitrile hydratase OS=Pseudomonas putida GN=inhA PE=1 SV=1	#N/A
41- 5:	Rs_11311.1		#N/A	Rs_11395.1		#N/A
41- 6:	Rs_11312.1	ankyrin repeats (3 copies) domain-containing protein	#N/A	Rs_11394.1	ankyrin repeats (3 copies) domain-containing protein	#N/A
41- 7:	Rs_11314.1	hypothetical protein RSAG8_02231, partial	integral component of membrane	Rs_11390.1	hypothetical protein RSAG8_02231, partial	#N/A
41- 8:	Rs_11315.1	hypothetical protein BN14_07097	#N/A	Rs_11389.1	hypothetical protein RSOLAG1IB_10497	#N/A
41- 9:	Rs_11317.1	Cytochrome P450 52E2 OS=Candida apicola GN=CYP52E2 PE=3 SV=1	PHIBASE	Rs_11376.1	Cytochrome P450 52E2 OS=Candida apicola GN=CYP52E2 PE=3 SV=1	PHIBASE
41- 10:	Rs_11318.1	cytochrome P450	PHIBASE	Rs_11374.1	cytochrome P450	PHIBASE
## Alignment 42: score=339.0 e_value=8.5e-13 N=7 000034F&000049F minus			#N/A			#N/A
42- 0:	Rs_11432.1	26S proteasome subunit RPN2a	#N/A	Rs_11718.1	26S proteasome regulatory subunit rpn2 OS=Schizosaccharomyces pombe (strain 972 / ATCC 24843) GN=rpn2 PE=1 SV=1	#N/A
42- 1:	Rs_11433.1	Cytochrome b2, mitochondrial	Secreted	Rs_11716.1	Cytochrome b2, mitochondrial OS=Saccharomyces cerevisiae (strain ATCC 204508 / S288c) GN=CYB2 PE=1 SV=1	Secreted
42- 2:	Rs_11435.1	Pantothenate transporter liz1 OS=Schizosaccharomyces pombe (strain 972 / ATCC 24843) GN=liz1 PE=2 SV=2	integral component of membrane	Rs_11715.1	Pantothenate transporter liz1 OS=Schizosaccharomyces pombe (strain 972 / ATCC 24843) GN=liz1 PE=2 SV=2	#N/A
42- 3:	Rs_11436.1	Cytochrome c oxidase subunit 6A, mitochondrial AltName: Full=Cytochrome c oxidase polypeptide VIa	cytochrome-c oxidase activity	Rs_11714.1	Cytochrome c oxidase subunit 6A, mitochondrial AltName: Full=Cytochrome c oxidase polypeptide VIa	#N/A
42- 4:	Rs_11439.1	Charged multivesicular body protein 6	PHIBASE	Rs_11712.1	Charged multivesicular body protein 6	PHIBASE
42- 5:	Rs_11440.1	hypothetical protein RSOLAG1IB_11332	#N/A	Rs_11705.1	hypothetical protein RSOLAG1IB_11332	TF
42- 6:	Rs_11442.1	hypothetical protein AG1IA_08742	#N/A	Rs_11703.1	hypothetical protein AG1IA_08742	#N/A
## Alignment 43: score=547.0 e_value=1.4e-24 N=11 000035F&000040F plus			#N/A			#N/A
43- 0:	Rs_11456.1	hypothetical protein RSOL_035330, partial	#N/A	Rs_11536.1	hypothetical protein RSOL_035330, partial	#N/A
43- 1:	Rs_11457.1	glucosamine-phosphate N-acetyltransferase	PHIBASE	Rs_11537.1	glucosamine-phosphate N-acetyltransferase	PHIBASE
43- 2:	Rs_11458.1		#N/A	Rs_11539.1		#N/A
43- 3:	Rs_11459.1	SNF2 family amino-terminal protein	#N/A	Rs_11540.1	SNF2 family amino-terminal protein	#N/A
43- 4:	Rs_11460.1	hypothetical protein RSAG8_13362, partial	#N/A	Rs_11541.1	hypothetical protein RSAG8_13362, partial	#N/A
43- 5:	Rs_11461.1		#N/A	Rs_11542.1		#N/A
43- 6:	Rs_11462.1	hypothetical protein RSAG8_05793, partial	#N/A	Rs_11543.1	hypothetical protein RSAG8_05793, partial	#N/A
43- 7:	Rs_11464.1	hypothetical protein RSOLAG1IB_11023	#N/A	Rs_11546.1	hypothetical protein RSOLAG1IB_11023	#N/A
43- 8:	Rs_11465.1	hypothetical protein RSOL_036080	#N/A	Rs_11547.1	hypothetical protein BN14_07296	#N/A
43- 9:	Rs_11466.1	hypothetical protein RSOL_032520, partial	#N/A	Rs_11548.1	hypothetical protein RSOL_032520, partial	#N/A
43- 10:	Rs_11467.1	hypothetical protein RSAG8_12582, partial	#N/A	Rs_11549.1		#N/A
## Alignment 44: score=400.0 e_value=8.3e-13 N=8 000058F&000058F minus			#N/A			#N/A
44- 0:	Rs_11804.1		#N/A	Rs_11819.1	hypothetical protein RSOLAG22IIIB_11231	#N/A
44- 1:	Rs_11805.1	hypothetical protein RSOLAG1IB_10446	#N/A	Rs_11818.1	hypothetical protein RSOLAG1IB_10446	#N/A
44- 2:	Rs_11806.1	ribosome biogenesis protein Sqt1	PHIBASE	Rs_11817.1	ribosome biogenesis protein Sqt1	PHIBASE
44- 3:	Rs_11807.1	Endoplasmic reticulum-Golgi intermediate compartment protein 3 OS=Xenopus tropicalis GN=ergic3 PE=2 SV=1	#N/A	Rs_11816.1	Endoplasmic reticulum-Golgi intermediate compartment protein 3 OS=Xenopus tropicalis GN=ergic3 PE=2 SV=1	#N/A
44- 4:	Rs_11808.1	hypothetical protein V565_071500	#N/A	Rs_11815.1	hypothetical protein V565_071500	#N/A
44- 5:	Rs_11809.1	protein disulfide isomerase family A, member 6	Secreted	Rs_11814.1	protein disulfide isomerase	Effector
44- 6:	Rs_11810.1	hypothetical protein RSOLAG1IB_10440	Secreted	Rs_11813.1	hypothetical protein RSOLAG1IB_10440	Secreted
44- 7:	Rs_11811.1	hypothetical protein AG1IA_04932	#N/A	Rs_11812.1	hypothetical protein AG1IA_04932	#N/A
## Alignment 45: score=250.0 e_value=6.5e-06 N=5 000063F&000063F minus			#N/A			#N/A
45- 0:	Rs_11823.1	hypothetical protein RSOLAG1IB_06848	TF	Rs_11832.1	hypothetical protein RSOLAG1IB_06848	#N/A
45- 1:	Rs_11824.1	fungal-specific transcription factor domain protein	Secreted	Rs_11831.1	hypothetical protein RSOLAG1IB_06848	#N/A
45- 2:	Rs_11825.1	putative glycoside hydrolase family 43 protein	#N/A	Rs_11830.1	glycoside hydrolase family 43 protein	#N/A
45- 3:	Rs_11826.1	hypothetical protein RSOLAG1IB_06845	hydrolase activity, hydrolyzing O-glycosyl compounds	Rs_11829.1	hypothetical protein RSOLAG1IB_06845	#N/A
45- 4:	Rs_11827.1	HMG (high mobility group) box domain-containing protein	#N/A	Rs_11828.1	HMG (high mobility group) box domain-containing protein	#N/A
