# Supplementary material for: Evolution of pathogenicity-associated genes in Rhizoctonia solani AG1-IA by genome duplication and transposon-mediated gene function alterations
Source: BMC Biol. 2023 Feb 1;21:15. doi: 10.1186/s12915-023-01526-0 (PMC9890813; doi:10.1186/s12915-023-01526-0)
Supplement: Supplementary file 11 — Additional file 11: Table S10. Mapping statistics of PacBio SMRT long read, Illumina short reads and RNA-Seq reads on the BRS1 contigs hosting duplicated syntenic blocks. [file 12915_2023_1526_MOESM11_ESM.xlsx]

## Sheet: Sheet1
Table S10: Mapping statistics of PacBio SMRT long read, illumina short reads and RNA-Seq reads on the BRS1 contigs hosting duplicated syntenic blocks.
PacBio long read alignment
Total no of reads:	1334573
Number of uniquely mapped reads:	1253328
% of uniquely mapped reads	93.91
		5k insert size
Illumina read alignment	2k insert size	19771752
Total no of reads:	19987672	17519092
Number of uniquely mapped reads:	17843156	88.61
% of uniquely mapped reads	89.27
Illumina RNA_seq reads
Total no of reads:	60962084
Number of uniquely mapped reads:	59349752
% of uniquely mapped reads	97.36
