# Supplementary material for: Evolution of pathogenicity-associated genes in Rhizoctonia solani AG1-IA by genome duplication and transposon-mediated gene function alterations
Source: BMC Biol. 2023 Feb 1;21:15. doi: 10.1186/s12915-023-01526-0 (PMC9890813; doi:10.1186/s12915-023-01526-0)
Supplement: Supplementary file 12 — Additional file 12: Table S11. Orthologs of AG1-IA strain BRS1 paralogous gene pairs in the AG1-IB genome assembly. [file 12915_2023_1526_MOESM12_ESM.xlsx]

## Sheet: AG1IB orthologs of duplicated
Table S11: Orthologs of AG1-IA strain BRS1 paralogous gene pairs in the AG1-IB genome assembly.
Block	Protein ID	AG1IB ortholog	Protein ID	AG1IB ortholog
## Alignment 0: score=835.0 e_value=4.8e-45 N=17 000000F&000034F plus
0- 0:	Rs_01231.1	CCO34836.1	Rs_11404.1	CCO34836.1
0- 1:	Rs_01232.1	CEL57209.1	Rs_11405.1	CEL57209.1
0- 2:	Rs_01233.1	CEL57208.1	Rs_11406.1	CEL57208.1
0- 3:	Rs_01234.1	CEL57207.1	Rs_11408.1	CEL57207.1
0- 4:	Rs_01236.1	CEL53973.1	Rs_11409.1	CEL53745.1
0- 5:	Rs_01237.1	CEL60275.1	Rs_11411.1	CEL60275.1
0- 6:	Rs_01238.1	CEL61364.1	Rs_11412.1	CEL61364.1
0- 7:	Rs_01240.1	CEL61366.1	Rs_11413.1	CEL61366.1
0- 8:	Rs_01241.1	CEL54436.1	Rs_11414.1	CEL61374.1
0- 9:	Rs_01243.1	CEL61375.1	Rs_11416.1	CEL61375.1
0- 10:	Rs_01246.1	CCO34043.1	Rs_11417.1	CEL62421.1
0- 11:	Rs_01248.1	CCO34043.1	Rs_11419.1	CCO34043.1
0- 12:	Rs_01249.1	CEL61381.1	Rs_11421.1	CEL61382.1
0- 13:	Rs_01251.1	CEL53260.1	Rs_11422.1	CEL53260.1
0- 14:	Rs_01254.1	CCO36804.1	Rs_11426.1	CEL61385.1
0- 15:	Rs_01256.1	CCO34013.1	Rs_11427.1	CEL54436.1
0- 16:	Rs_01258.1	CCO37059.1	Rs_11429.1	CEL58899.1
## Alignment 1: score=399.0 e_value=2.6e-13 N=8 000000F&000072F plus
1- 0:	Rs_00141.1	CEL58341.1	Rs_11845.1	CEL58341.1
1- 1:	Rs_00142.1	CCO27903.1	Rs_11846.1	CCO27903.1
1- 2:	Rs_00143.1	CEL58339.1	Rs_11847.1	CEL58339.1
1- 3:	Rs_00144.1	CEL58338.1	Rs_11848.1	CEL58338.1
1- 4:	Rs_00145.1	CEL58337.1	Rs_11849.1	CEL58337.1
1- 5:	Rs_00146.1	CCO27899.1	Rs_11850.1	CEL58336.1
1- 6:	Rs_00148.1	CEL58335.1	Rs_11852.1	CEL58333.1
1- 7:	Rs_00149.1	CEL58332.1	Rs_11853.1	CEL58332.1
## Alignment 2: score=1020.0 e_value=4.3e-68 N=21 000001F&000022F minus
2- 0:	Rs_02348.1	CEL54514.1	Rs_10901.1	CEL54514.1
2- 1:	Rs_02349.1	CEL54512.1	Rs_10900.1	CEL54512.1
2- 2:	Rs_02351.1	CEL54521.1	Rs_10899.1	CEL54521.1
2- 3:	Rs_02352.1	CEL54522.1	Rs_10897.1	CEL54523.1
2- 4:	Rs_02355.1	CEL54524.1	Rs_10896.1	CEL54524.1
2- 5:	Rs_02356.1	CEL54525.1	Rs_10894.1	CEL54525.1
2- 6:	Rs_02372.1	CEL54505.1	Rs_10892.1	CEL54505.1
2- 7:	Rs_02373.1	CEL54504.1	Rs_10890.1	CEL54503.1
2- 8:	Rs_02375.1	CEL54502.1	Rs_10889.1	CEL54502.1
2- 9:	Rs_02376.1	CEL54501.1	Rs_10888.1	CCO32676.1
2- 10:	Rs_02377.1	CEL54499.1	Rs_10886.1	CEL54499.1
2- 11:	Rs_02378.1	CEL54498.1	Rs_10884.1	CEL54497.1
2- 12:	Rs_02380.1	CCO32672.1	Rs_10883.1	CCO32672.1
2- 13:	Rs_02381.1	CEL54495.1	Rs_10882.1	CEL54495.1
2- 14:	Rs_02382.1	CEL54494.1	Rs_10881.1	CEL54494.1
2- 15:	Rs_02383.1	CEL52691.1	Rs_10879.1	CEL52691.1
2- 16:	Rs_02384.1	CCO32666.1	Rs_10878.1	CCO32666.1
2- 17:	Rs_02385.1	CEL54491.1	Rs_10877.1	CEL54491.1
2- 18:	Rs_02386.1	CEL54490.1	Rs_10876.1	CCO32665.1
2- 19:	Rs_02387.1	CEL54489.1	Rs_10875.1	CEL54489.1
2- 20:	Rs_02388.1	CCO32664.1	Rs_10870.1	CEL54484.1
## Alignment 3: score=975.0 e_value=5.1e-58 N=20 000002F&000026F plus
3- 0:	Rs_02399.1	CEL62402.1	Rs_11058.1	CEL62402.1
3- 1:	Rs_02400.1	CEL62404.1	Rs_11059.1	CEL62404.1
3- 2:	Rs_02401.1	CEL62405.1	Rs_11060.1	CEL62405.1
3- 3:	Rs_02402.1	CEL63601.1	Rs_11062.1	CEL63601.1
3- 4:	Rs_02404.1	CEL62411.1	Rs_11064.1	CEL62411.1
3- 5:	Rs_02405.1	CEL59043.1	Rs_11065.1	CCO36054.1
3- 6:	Rs_02407.1	CEL63384.1	Rs_11066.1	#N/A
3- 7:	Rs_02408.1	CCO36055.1	Rs_11068.1	CCO34118.1
3- 8:	Rs_02409.1	CEL57249.1	Rs_11069.1	CEL57249.1
3- 9:	Rs_02410.1	CEL63378.1	Rs_11070.1	CEL63378.1
3- 10:	Rs_02411.1	CEL63379.1	Rs_11071.1	CEL63379.1
3- 11:	Rs_02412.1	CCO37428.1	Rs_11072.1	CCO37428.1
3- 12:	Rs_02415.1	CEL63385.1	Rs_11073.1	CCO37427.1
3- 13:	Rs_02418.1	#N/A	Rs_11082.1	#N/A
3- 14:	Rs_02421.1	CCO33908.1	Rs_11084.1	CCO33908.1
3- 15:	Rs_02422.1	CEL56010.1	Rs_11085.1	CEL56010.1
3- 16:	Rs_02424.1	CEL56009.1	Rs_11087.1	CEL56009.1
3- 17:	Rs_02427.1	CCO33904.1	Rs_11090.1	CCO33904.1
3- 18:	Rs_02429.1	CEL56004.1	Rs_11096.1	CEL56004.1
3- 19:	Rs_02431.1	CEL56000.1	Rs_11097.1	CEL56000.1
## Alignment 4: score=350.0 e_value=4.1e-10 N=7 000002F&000058F minus
4- 0:	Rs_02395.1	CEL62398.1	Rs_11811.1	CEL62398.1
4- 1:	Rs_02396.1	CEL62399.1	Rs_11810.1	CEL62399.1
4- 2:	Rs_02397.1	CCO33918.1	Rs_11809.1	CCO33918.1
4- 3:	Rs_02398.1	CEL60645.1	Rs_11808.1	CEL60645.1
4- 4:	Rs_02399.1	CEL62402.1	Rs_11807.1	CEL62402.1
4- 5:	Rs_02400.1	CEL62404.1	Rs_11806.1	CEL62404.1
4- 6:	Rs_02401.1	CEL62405.1	Rs_11805.1	CEL62405.1
## Alignment 5: score=350.0 e_value=4e-13 N=7 000003F&000039F minus
5- 0:	Rs_03335.1	CEL56596.1	Rs_11519.1	CEL56596.1
5- 1:	Rs_03336.1	CCO34564.1	Rs_11518.1	CCO36678.1
5- 2:	Rs_03337.1	CEL55048.1	Rs_11517.1	CEL55048.1
5- 3:	Rs_03338.1	CEL55049.1	Rs_11516.1	CEL55049.1
5- 4:	Rs_03339.1	CEL55053.1	Rs_11515.1	CEL55053.1
5- 5:	Rs_03340.1	CEL55054.1	Rs_11514.1	CEL55054.1
5- 6:	Rs_03341.1	CEL55054.1	Rs_11513.1	CEL55054.1
## Alignment 6: score=1092.0 e_value=4.1e-60 N=22 000004F&000044F plus
6- 0:	Rs_03342.1	CCO32840.1	Rs_11623.1	CEL63931.1
6- 1:	Rs_03343.1	CEL63926.1	Rs_11624.1	CEL63926.1
6- 2:	Rs_03345.1	CEL63925.1	Rs_11625.1	CEL63925.1
6- 3:	Rs_03347.1	CEL63923.1	Rs_11626.1	CEL63923.1
6- 4:	Rs_03348.1	CEL63922.1	Rs_11627.1	CEL63922.1
6- 5:	Rs_03349.1	CEL63920.1	Rs_11628.1	CEL63920.1
6- 6:	Rs_03350.1	CEL63919.1	Rs_11629.1	CEL63919.1
6- 7:	Rs_03351.1	CEL63918.1	Rs_11630.1	CEL63918.1
6- 8:	Rs_03352.1	CCO32830.1	Rs_11631.1	CCO32830.1
6- 9:	Rs_03353.1	CEL63916.1	Rs_11632.1	CEL63916.1
6- 10:	Rs_03354.1	CEL63915.1	Rs_11633.1	CEL63915.1
6- 11:	Rs_03356.1	CCO27426.1	Rs_11635.1	CCO27426.1
6- 12:	Rs_03357.1	CEL63912.1	Rs_11636.1	CEL63912.1
6- 13:	Rs_03359.1	CEL63911.1	Rs_11638.1	CEL63911.1
6- 14:	Rs_03360.1	CEL63910.1	Rs_11639.1	CEL63910.1
6- 15:	Rs_03361.1	CEL63909.1	Rs_11640.1	CEL63909.1
6- 16:	Rs_03363.1	CEL63907.1	Rs_11642.1	CEL63907.1
6- 17:	Rs_03364.1	CEL63906.1	Rs_11643.1	CEL63906.1
6- 18:	Rs_03366.1	CEL63917.1	Rs_11645.1	CEL63917.1
6- 19:	Rs_03369.1	CEL63904.1	Rs_11648.1	CEL63904.1
6- 20:	Rs_03370.1	CEL63903.1	Rs_11649.1	CEL63903.1
6- 21:	Rs_03371.1	CEL54782.1	Rs_11650.1	CEL54782.1
## Alignment 7: score=250.0 e_value=5.4e-08 N=5 000004F&000070F minus
7- 0:	Rs_04283.1	CEL59217.1	Rs_11838.1	CCO33076.1
7- 1:	Rs_04284.1	CEL59216.1	Rs_11837.1	CEL59216.1
7- 2:	Rs_04285.1	CEL59215.1	Rs_11836.1	CEL59215.1
7- 3:	Rs_04286.1	CCO33073.1	Rs_11835.1	CCO33073.1
7- 4:	Rs_04287.1	CEL59206.1	Rs_11834.1	CEL59206.1
## Alignment 8: score=493.0 e_value=1.8e-19 N=10 000005F&000084F minus
8- 0:	Rs_04472.1	CEL63454.1	Rs_11893.1	CEL57301.1
8- 1:	Rs_04473.1	#N/A	Rs_11892.1	#N/A
8- 2:	Rs_04474.1	CEL62032.1	Rs_11891.1	CEL62032.1
8- 3:	Rs_04475.1	CEL62033.1	Rs_11890.1	CEL62033.1
8- 4:	Rs_04476.1	CEL62034.1	Rs_11889.1	CEL62034.1
8- 5:	Rs_04477.1	CEL62035.1	Rs_11886.1	CEL62037.1
8- 6:	Rs_04480.1	CEL62038.1	Rs_11885.1	CEL62038.1
8- 7:	Rs_04481.1	CEL62039.1	Rs_11884.1	CEL62039.1
8- 8:	Rs_04482.1	CEL62041.1	Rs_11882.1	CEL62041.1
8- 9:	Rs_04485.1	CEL62045.1	Rs_11881.1	CEL62045.1
## Alignment 9: score=896.0 e_value=2e-44 N=18 000006F&000021F plus
9- 0:	Rs_04896.1	#N/A	Rs_10800.1	CEL56389.1
9- 1:	Rs_04897.1	CEL56432.1	Rs_10801.1	CEL56432.1
9- 2:	Rs_04898.1	CEL62147.1	Rs_10803.1	CEL62147.1
9- 3:	Rs_04900.1	CEL63201.1	Rs_10805.1	CEL55836.1
9- 4:	Rs_04901.1	CEL56433.1	Rs_10806.1	CEL56433.1
9- 5:	Rs_04902.1	CEL56434.1	Rs_10808.1	CEL56434.1
9- 6:	Rs_04903.1	CEL56435.1	Rs_10809.1	CEL56435.1
9- 7:	Rs_04904.1	CEL56437.1	Rs_10810.1	CEL56437.1
9- 8:	Rs_04905.1	CEL56439.1	Rs_10811.1	CEL60202.1
9- 9:	Rs_04906.1	CEL56440.1	Rs_10812.1	CEL56440.1
9- 10:	Rs_04907.1	CEL56441.1	Rs_10813.1	CEL56441.1
9- 11:	Rs_04908.1	CCO36777.1	Rs_10814.1	CCO36777.1
9- 12:	Rs_04909.1	CCO35447.1	Rs_10815.1	CCO35447.1
9- 13:	Rs_04910.1	CEL62502.1	Rs_10816.1	CEL62502.1
9- 14:	Rs_04911.1	CCO33872.1	Rs_10817.1	CCO33872.1
9- 15:	Rs_04912.1	CEL56312.1	Rs_10818.1	CEL56312.1
9- 16:	Rs_04913.1	CEL56311.1	Rs_10819.1	CEL56311.1
9- 17:	Rs_04914.1	CEL56310.1	Rs_10821.1	CEL56310.1
## Alignment 10: score=690.0 e_value=6.1e-34 N=14 000006F&000042F minus
10- 0:	Rs_05600.1	CEL62905.1	Rs_11615.1	CEL52831.1
10- 1:	Rs_05603.1	CEL62905.1	Rs_11614.1	CEL62905.1
10- 2:	Rs_05604.1	CEL62906.1	Rs_11613.1	CEL62906.1
10- 3:	Rs_05605.1	CEL62907.1	Rs_11612.1	CEL62907.1
10- 4:	Rs_05606.1	CEL62908.1	Rs_11610.1	#N/A
10- 5:	Rs_05607.1	CCO29976.1	Rs_11609.1	CCO29976.1
10- 6:	Rs_05608.1	CEL62910.1	Rs_11608.1	CEL62910.1
10- 7:	Rs_05609.1	CEL62911.1	Rs_11607.1	CEL62911.1
10- 8:	Rs_05610.1	CCO32537.1	Rs_11606.1	CCO32537.1
10- 9:	Rs_05611.1	CEL62914.1	Rs_11605.1	CEL62914.1
10- 10:	Rs_05615.1	CEL53256.1	Rs_11604.1	CEL53256.1
10- 11:	Rs_05617.1	CEL62918.1	Rs_11601.1	CEL62917.1
10- 12:	Rs_05620.1	CEL62916.1	Rs_11598.1	CEL62916.1
10- 13:	Rs_05621.1	#N/A	Rs_11597.1	CEL57268.1
## Alignment 11: score=444.0 e_value=3e-16 N=9 000007F&000020F plus
11- 0:	Rs_06195.1	CEL61300.1	Rs_10615.1	CEL61300.1
11- 1:	Rs_06197.1	CCO37102.1	Rs_10616.1	CCO37102.1
11- 2:	Rs_06199.1	CCO37258.1	Rs_10617.1	CCO37258.1
11- 3:	Rs_06200.1	CCO33161.1	Rs_10619.1	CEL63271.1
11- 4:	Rs_06201.1	CEL62272.1	Rs_10620.1	CEL62272.1
11- 5:	Rs_06202.1	CEL54049.1	Rs_10621.1	CEL54049.1
11- 6:	Rs_06204.1	CEL60692.1	Rs_10624.1	CEL60692.1
11- 7:	Rs_06205.1	CCO31973.1	Rs_10626.1	CCO31973.1
11- 8:	Rs_06206.1	CEL57268.1	Rs_10627.1	CEL57268.1
## Alignment 12: score=2111.0 e_value=6.6e-156 N=43 000007F&000020F minus
12- 0:	Rs_06129.1	CEL56878.1	Rs_10701.1	CEL56878.1
12- 1:	Rs_06130.1	CEL56877.1	Rs_10698.1	CEL56876.1
12- 2:	Rs_06132.1	CEL56875.1	Rs_10697.1	CEL56875.1
12- 3:	Rs_06133.1	CEL56874.1	Rs_10696.1	CEL56874.1
12- 4:	Rs_06134.1	CEL56873.1	Rs_10695.1	CEL56873.1
12- 5:	Rs_06135.1	CEL56872.1	Rs_10694.1	CEL56872.1
12- 6:	Rs_06136.1	CEL56870.1	Rs_10693.1	CEL56870.1
12- 7:	Rs_06137.1	CEL56869.1	Rs_10692.1	CEL56869.1
12- 8:	Rs_06138.1	CEL56868.1	Rs_10689.1	CEL56868.1
12- 9:	Rs_06139.1	CEL56867.1	Rs_10687.1	CEL57314.1
12- 10:	Rs_06144.1	CEL56865.1	Rs_10683.1	CEL56865.1
12- 11:	Rs_06145.1	CEL56864.1	Rs_10682.1	CEL56864.1
12- 12:	Rs_06146.1	CEL56862.1	Rs_10680.1	CEL56863.1
12- 13:	Rs_06149.1	CCO33986.1	Rs_10676.1	CEL56859.1
12- 14:	Rs_06152.1	CEL56856.1	Rs_10673.1	CEL56856.1
12- 15:	Rs_06155.1	CEL56853.1	Rs_10672.1	CEL56853.1
12- 16:	Rs_06157.1	CEL56850.1	Rs_10671.1	CEL56850.1
12- 17:	Rs_06158.1	CEL56849.1	Rs_10670.1	CEL56849.1
12- 18:	Rs_06159.1	CEL56845.1	Rs_10669.1	CEL56845.1
12- 19:	Rs_06161.1	CEL56846.1	Rs_10666.1	CEL56846.1
12- 20:	Rs_06162.1	#N/A	Rs_10662.1	#N/A
12- 21:	Rs_06167.1	CEL56844.1	Rs_10660.1	CEL56844.1
12- 22:	Rs_06168.1	CEL56843.1	Rs_10659.1	CEL56843.1
12- 23:	Rs_06169.1	CCO36779.1	Rs_10657.1	CCO36779.1
12- 24:	Rs_06171.1	CCO36479.1	Rs_10653.1	CCO36479.1
12- 25:	Rs_06172.1	CEL63413.1	Rs_10651.1	CCO34345.1
12- 26:	Rs_06173.1	CEL63413.1	Rs_10650.1	CEL63413.1
12- 27:	Rs_06174.1	CEL61605.1	Rs_10649.1	CEL61605.1
12- 28:	Rs_06175.1	CCO34343.1	Rs_10648.1	CCO34343.1
12- 29:	Rs_06177.1	CCO34341.1	Rs_10646.1	CCO34341.1
12- 30:	Rs_06178.1	CEL63412.1	Rs_10645.1	CEL63412.1
12- 31:	Rs_06179.1	CEL56861.1	Rs_10644.1	CEL56861.1
12- 32:	Rs_06180.1	CEL63414.1	Rs_10643.1	CEL63414.1
12- 33:	Rs_06182.1	CCO34960.1	Rs_10641.1	CCO34960.1
12- 34:	Rs_06183.1	CEL63417.1	Rs_10640.1	CEL63417.1
12- 35:	Rs_06184.1	CEL54084.1	Rs_10639.1	CEL54084.1
12- 36:	Rs_06185.1	CEL63413.1	Rs_10638.1	CEL63413.1
12- 37:	Rs_06187.1	CEL63424.1	Rs_10636.1	CEL63424.1
12- 38:	Rs_06188.1	CEL63425.1	Rs_10635.1	CEL63425.1
12- 39:	Rs_06189.1	CEL61141.1	Rs_10634.1	CEL61141.1
12- 40:	Rs_06190.1	CEL62269.1	Rs_10630.1	CEL62269.1
12- 41:	Rs_06191.1	CCO36602.1	Rs_10629.1	CCO36923.1
12- 42:	Rs_06192.1	CEL62288.1	Rs_10628.1	CEL62288.1
## Alignment 13: score=293.0 e_value=6.5e-11 N=7 000007F&000020F minus
13- 0:	Rs_06148.1	CEL56861.1	Rs_10674.1	CEL56861.1
13- 1:	Rs_06152.1	CEL56856.1	Rs_10666.1	CEL56846.1
13- 2:	Rs_06159.1	CEL56845.1	Rs_10661.1	CEL56845.1
13- 3:	Rs_06172.1	CEL63413.1	Rs_10638.1	CEL63413.1
13- 4:	Rs_06173.1	CEL63413.1	Rs_10635.1	CEL63425.1
13- 5:	Rs_06186.1	CEL63423.1	Rs_10633.1	CEL63423.1
13- 6:	Rs_06190.1	CEL62269.1	Rs_10624.1	CEL60692.1
## Alignment 14: score=400.0 e_value=5.7e-13 N=8 000007F&000072F plus
14- 0:	Rs_05642.1	CEL60434.1	Rs_11854.1	CEL60434.1
14- 1:	Rs_05643.1	CEL60433.1	Rs_11855.1	CEL60433.1
14- 2:	Rs_05644.1	CEL60432.1	Rs_11856.1	CEL60432.1
14- 3:	Rs_05645.1	CEL60431.1	Rs_11857.1	CEL60431.1
14- 4:	Rs_05646.1	CCO31408.1	Rs_11858.1	CCO31408.1
14- 5:	Rs_05647.1	CCO37977.1	Rs_11859.1	CCO37977.1
14- 6:	Rs_05648.1	CEL60429.1	Rs_11860.1	CEL60429.1
14- 7:	Rs_05649.1	CEL60428.1	Rs_11861.1	CEL60428.1
## Alignment 15: score=2878.0 e_value=2.9e-216 N=58 000008F&000028F minus
15- 0:	Rs_06207.1	CEL54167.1	Rs_11204.1	CEL54167.1
15- 1:	Rs_06208.1	CEL61306.1	Rs_11203.1	CEL61306.1
15- 2:	Rs_06209.1	CEL61307.1	Rs_11202.1	CEL61307.1
15- 3:	Rs_06214.1	CEL61308.1	Rs_11201.1	CEL61308.1
15- 4:	Rs_06215.1	CEL61310.1	Rs_11200.1	CEL61310.1
15- 5:	Rs_06216.1	CEL61312.1	Rs_11198.1	CEL61313.1
15- 6:	Rs_06218.1	CEL61314.1	Rs_11197.1	CEL61314.1
15- 7:	Rs_06219.1	CEL61315.1	Rs_11196.1	CEL61315.1
15- 8:	Rs_06220.1	CCO30540.1	Rs_11195.1	CCO30540.1
15- 9:	Rs_06222.1	CEL61317.1	Rs_11194.1	CEL61317.1
15- 10:	Rs_06223.1	CEL61318.1	Rs_11193.1	CEL61318.1
15- 11:	Rs_06224.1	CEL61319.1	Rs_11192.1	CEL61319.1
15- 12:	Rs_06225.1	CEL61320.1	Rs_11191.1	CEL61320.1
15- 13:	Rs_06226.1	CCO30522.1	Rs_11190.1	CEL60605.1
15- 14:	Rs_06229.1	CEL61321.1	Rs_11189.1	CEL61321.1
15- 15:	Rs_06230.1	CEL61322.1	Rs_11188.1	CEL61322.1
15- 16:	Rs_06231.1	CEL61323.1	Rs_11187.1	CEL61323.1
15- 17:	Rs_06232.1	CEL61324.1	Rs_11185.1	CCO30530.1
15- 18:	Rs_06233.1	CEL61326.1	Rs_11184.1	CEL61326.1
15- 19:	Rs_06234.1	CCO36590.1	Rs_11183.1	CEL58876.1
15- 20:	Rs_06235.1	CEL61341.1	Rs_11182.1	CEL61341.1
15- 21:	Rs_06236.1	CEL61340.1	Rs_11181.1	CEL61340.1
15- 22:	Rs_06238.1	CCO29760.1	Rs_11180.1	CCO29760.1
15- 23:	Rs_06239.1	CCO30947.1	Rs_11179.1	CCO30947.1
15- 24:	Rs_06240.1	CEL61336.1	Rs_11178.1	CEL61336.1
15- 25:	Rs_06241.1	CEL61335.1	Rs_11177.1	CEL61335.1
15- 26:	Rs_06242.1	CCO30527.1	Rs_11176.1	CCO30527.1
15- 27:	Rs_06243.1	CEL61332.1	Rs_11175.1	CEL61332.1
15- 28:	Rs_06244.1	CEL61331.1	Rs_11174.1	CEL61331.1
15- 29:	Rs_06246.1	CEL61327.1	Rs_11169.1	CEL61327.1
15- 30:	Rs_06247.1	CEL58878.1	Rs_11167.1	CEL58878.1
15- 31:	Rs_06248.1	CEL60868.1	Rs_11166.1	CEL60868.1
15- 32:	Rs_06249.1	CEL58880.1	Rs_11165.1	CEL58880.1
15- 33:	Rs_06250.1	CEL59962.1	Rs_11164.1	CEL59962.1
15- 34:	Rs_06251.1	CCO37856.1	Rs_11163.1	CCO37856.1
15- 35:	Rs_06253.1	CEL58874.1	Rs_11161.1	CEL58874.1
15- 36:	Rs_06254.1	CEL58873.1	Rs_11160.1	CEL58873.1
15- 37:	Rs_06256.1	CEL58870.1	Rs_11159.1	CEL58870.1
15- 38:	Rs_06257.1	CEL58869.1	Rs_11158.1	CEL58869.1
15- 39:	Rs_06258.1	CEL60108.1	Rs_11157.1	CEL60108.1
15- 40:	Rs_06259.1	#N/A	Rs_11156.1	#N/A
15- 41:	Rs_06260.1	CEL58867.1	Rs_11155.1	CEL58867.1
15- 42:	Rs_06261.1	CEL58866.1	Rs_11154.1	CEL58866.1
15- 43:	Rs_06262.1	CEL58864.1	Rs_11153.1	CEL58864.1
15- 44:	Rs_06263.1	CEL58863.1	Rs_11152.1	CEL58863.1
15- 45:	Rs_06264.1	CCO29755.1	Rs_11151.1	CCO29755.1
15- 46:	Rs_06266.1	CEL58861.1	Rs_11149.1	CEL58861.1
15- 47:	Rs_06268.1	CCO29759.1	Rs_11147.1	CEL58857.1
15- 48:	Rs_06269.1	#N/A	Rs_11145.1	CEL58856.1
15- 49:	Rs_06271.1	CEL58855.1	Rs_11144.1	CEL58855.1
15- 50:	Rs_06272.1	CEL58854.1	Rs_11143.1	CEL58854.1
15- 51:	Rs_06273.1	#N/A	Rs_11142.1	#N/A
15- 52:	Rs_06274.1	CEL58853.1	Rs_11141.1	CEL58853.1
15- 53:	Rs_06275.1	CCO29766.1	Rs_11140.1	CCO29766.1
15- 54:	Rs_06276.1	CEL58852.1	Rs_11139.1	CEL58852.1
15- 55:	Rs_06277.1	#N/A	Rs_11138.1	#N/A
15- 56:	Rs_06278.1	CEL58851.1	Rs_11137.1	CEL58851.1
15- 57:	Rs_06279.1	CEL58850.1	Rs_11136.1	CEL58850.1
## Alignment 16: score=693.0 e_value=2.5e-39 N=14 000008F&000051F plus
16- 0:	Rs_06707.1	CEL60699.1	Rs_11720.1	CEL60699.1
16- 1:	Rs_06708.1	CEL57347.1	Rs_11722.1	CEL57347.1
16- 2:	Rs_06709.1	CEL60698.1	Rs_11723.1	CEL60698.1
16- 3:	Rs_06710.1	CEL60697.1	Rs_11724.1	CEL60697.1
16- 4:	Rs_06711.1	CEL60696.1	Rs_11725.1	CEL60696.1
16- 5:	Rs_06712.1	CEL60695.1	Rs_11726.1	CEL60695.1
16- 6:	Rs_06713.1	#N/A	Rs_11727.1	#N/A
16- 7:	Rs_06714.1	CCO37607.1	Rs_11728.1	CCO37607.1
16- 8:	Rs_06715.1	CCO37340.1	Rs_11729.1	CCO37340.1
16- 9:	Rs_06720.1	CEL60692.1	Rs_11733.1	CEL60692.1
16- 10:	Rs_06722.1	CEL60689.1	Rs_11735.1	CEL60689.1
16- 11:	Rs_06723.1	CEL60688.1	Rs_11736.1	CEL60688.1
16- 12:	Rs_06725.1	CCO31331.1	Rs_11738.1	CCO31331.1
16- 13:	Rs_06726.1	CEL60687.1	Rs_11739.1	CEL60687.1
## Alignment 17: score=695.0 e_value=7.6e-33 N=14 000009F&000045F plus
17- 0:	Rs_06869.1	CEL53476.1	Rs_11654.1	CEL53476.1
17- 1:	Rs_06870.1	CEL53475.1	Rs_11655.1	CEL53475.1
17- 2:	Rs_06871.1	CEL53473.1	Rs_11656.1	CEL53473.1
17- 3:	Rs_06873.1	CEL53472.1	Rs_11657.1	CEL53472.1
17- 4:	Rs_06874.1	CEL58525.1	Rs_11658.1	CEL60380.1
17- 5:	Rs_06875.1	CEL53470.1	Rs_11659.1	CCO37451.1
17- 6:	Rs_06877.1	CEL53470.1	Rs_11660.1	CEL53470.1
17- 7:	Rs_06880.1	CCO34121.1	Rs_11663.1	CCO34121.1
17- 8:	Rs_06881.1	CCO35280.1	Rs_11664.1	CCO35280.1
17- 9:	Rs_06882.1	CEL63354.1	Rs_11665.1	CEL63354.1
17- 10:	Rs_06883.1	CEL63368.1	Rs_11666.1	CEL63368.1
17- 11:	Rs_06884.1	CEL63367.1	Rs_11667.1	CEL63367.1
17- 12:	Rs_06886.1	#N/A	Rs_11669.1	#N/A
17- 13:	Rs_06887.1	#N/A	Rs_11670.1	#N/A
## Alignment 18: score=394.0 e_value=5.6e-14 N=8 000009F&000057F minus
18- 0:	Rs_07295.1	CEL62793.1	Rs_11801.1	CEL62795.1
18- 1:	Rs_07297.1	CEL53706.1	Rs_11800.1	CEL53706.1
18- 2:	Rs_07298.1	CEL53706.1	Rs_11799.1	CEL53705.1
18- 3:	Rs_07300.1	CEL53704.1	Rs_11798.1	CEL53704.1
18- 4:	Rs_07301.1	CEL52544.1	Rs_11794.1	CEL53701.1
18- 5:	Rs_07303.1	CEL61486.1	Rs_11793.1	CEL61486.1
18- 6:	Rs_07304.1	CEL54431.1	Rs_11792.1	CEL54431.1
18- 7:	Rs_07305.1	CCO35004.1	Rs_11791.1	CCO35004.1
## Alignment 19: score=485.0 e_value=1.1e-21 N=10 000010F&000036F plus
19- 0:	Rs_07773.1	CEL58772.1	Rs_11478.1	CEL58772.1
19- 1:	Rs_07775.1	CEL58776.1	Rs_11480.1	CEL58776.1
19- 2:	Rs_07777.1	CEL58779.1	Rs_11482.1	CEL58779.1
19- 3:	Rs_07778.1	CEL58780.1	Rs_11484.1	CEL58780.1
19- 4:	Rs_07779.1	CEL58784.1	Rs_11497.1	CEL58784.1
19- 5:	Rs_07780.1	CEL58785.1	Rs_11498.1	CEL58785.1
19- 6:	Rs_07781.1	CEL58786.1	Rs_11499.1	CEL58786.1
19- 7:	Rs_07782.1	CEL58787.1	Rs_11500.1	CEL58787.1
19- 8:	Rs_07783.1	CCO36797.1	Rs_11501.1	CCO36797.1
19- 9:	Rs_07784.1	#N/A	Rs_11502.1	#N/A
## Alignment 20: score=835.0 e_value=1.7e-42 N=17 000011F&000011F minus
20- 0:	Rs_07797.1	CEL61418.1	Rs_07868.1	CEL61418.1
20- 1:	Rs_07798.1	CEL51991.1	Rs_07866.1	CEL51991.1
20- 2:	Rs_07799.1	CEL58905.1	Rs_07865.1	CEL58905.1
20- 3:	Rs_07800.1	CEL61417.1	Rs_07864.1	CEL61417.1
20- 4:	Rs_07801.1	#N/A	Rs_07863.1	#N/A
20- 5:	Rs_07802.1	CEL61415.1	Rs_07862.1	CEL61415.1
20- 6:	Rs_07804.1	CEL53905.1	Rs_07860.1	CEL53905.1
20- 7:	Rs_07806.1	CCO37016.1	Rs_07859.1	CCO37016.1
20- 8:	Rs_07809.1	CEL61407.1	Rs_07857.1	CEL61407.1
20- 9:	Rs_07811.1	CEL61404.1	Rs_07855.1	CCO34521.1
20- 10:	Rs_07814.1	CEL61403.1	Rs_07853.1	CEL61403.1
20- 11:	Rs_07816.1	CEL62319.1	Rs_07851.1	CEL62319.1
20- 12:	Rs_07817.1	#N/A	Rs_07850.1	CEL63215.1
20- 13:	Rs_07818.1	CEL62317.1	Rs_07849.1	CCO35351.1
20- 14:	Rs_07819.1	#N/A	Rs_07844.1	#N/A
20- 15:	Rs_07820.1	CCO35350.1	Rs_07842.1	CCO35349.1
20- 16:	Rs_07822.1	CCO35604.1	Rs_07841.1	CCO35604.1
## Alignment 21: score=399.0 e_value=2.4e-13 N=8 000012F&000024F plus
21- 0:	Rs_08756.1	CEL61561.1	Rs_10966.1	CEL61561.1
21- 1:	Rs_08757.1	CEL61560.1	Rs_10967.1	CEL61560.1
21- 2:	Rs_08758.1	#N/A	Rs_10968.1	#N/A
21- 3:	Rs_08759.1	CEL61555.1	Rs_10969.1	CCO35970.1
21- 4:	Rs_08760.1	CCO35864.1	Rs_10970.1	CCO35864.1
21- 5:	Rs_08761.1	CCO33394.1	Rs_10971.1	CCO33394.1
21- 6:	Rs_08762.1	#N/A	Rs_10972.1	CCO35866.1
21- 7:	Rs_08764.1	CCO35967.1	Rs_10973.1	CCO35967.1
## Alignment 22: score=399.0 e_value=2.7e-13 N=8 000012F&000025F minus
22- 0:	Rs_08756.1	CEL61561.1	Rs_11056.1	CEL61561.1
22- 1:	Rs_08757.1	CEL61560.1	Rs_11055.1	CEL61560.1
22- 2:	Rs_08758.1	#N/A	Rs_11054.1	#N/A
22- 3:	Rs_08759.1	CEL61555.1	Rs_11053.1	CEL61555.1
22- 4:	Rs_08760.1	CCO35864.1	Rs_11052.1	CCO35864.1
22- 5:	Rs_08761.1	CCO33394.1	Rs_11051.1	CCO33394.1
22- 6:	Rs_08762.1	#N/A	Rs_11050.1	CCO35866.1
22- 7:	Rs_08764.1	CCO35967.1	Rs_11049.1	CEL56329.1
## Alignment 23: score=1384.0 e_value=1.9e-83 N=28 000012F&000041F plus
23- 0:	Rs_08718.1	CEL64019.1	Rs_11553.1	CEL64019.1
23- 1:	Rs_08719.1	CEL60595.1	Rs_11554.1	CCO33589.1
23- 2:	Rs_08720.1	CCO35982.1	Rs_11555.1	CCO35982.1
23- 3:	Rs_08724.1	CCO36734.1	Rs_11558.1	CCO36734.1
23- 4:	Rs_08731.1	CEL52853.1	Rs_11561.1	CEL52853.1
23- 5:	Rs_08732.1	CEL52852.1	Rs_11562.1	CEL52852.1
23- 6:	Rs_08733.1	CEL52851.1	Rs_11564.1	CEL52851.1
23- 7:	Rs_08734.1	CEL52850.1	Rs_11565.1	CEL52850.1
23- 8:	Rs_08735.1	CCO33394.1	Rs_11566.1	CCO33394.1
23- 9:	Rs_08736.1	CEL52848.1	Rs_11567.1	CEL52848.1
23- 10:	Rs_08737.1	CEL52842.1	Rs_11569.1	CEL52842.1
23- 11:	Rs_08738.1	CCO37155.1	Rs_11570.1	CCO37155.1
23- 12:	Rs_08739.1	CEL52840.1	Rs_11571.1	CEL52840.1
23- 13:	Rs_08740.1	CCO35529.1	Rs_11572.1	CCO35529.1
23- 14:	Rs_08741.1	CEL61579.1	Rs_11573.1	CEL61579.1
23- 15:	Rs_08742.1	CEL59119.1	Rs_11574.1	CEL59119.1
23- 16:	Rs_08743.1	CEL61578.1	Rs_11575.1	CEL61578.1
23- 17:	Rs_08744.1	CEL61577.1	Rs_11576.1	CCO35527.1
23- 18:	Rs_08745.1	CEL61575.1	Rs_11577.1	CEL61575.1
23- 19:	Rs_08746.1	CEL61572.1	Rs_11578.1	CEL61572.1
23- 20:	Rs_08748.1	CEL61570.1	Rs_11579.1	CEL61570.1
23- 21:	Rs_08750.1	CEL61568.1	Rs_11580.1	CEL61568.1
23- 22:	Rs_08751.1	CEL61567.1	Rs_11581.1	CCO33279.1
23- 23:	Rs_08752.1	CEL52847.1	Rs_11583.1	CEL52847.1
23- 24:	Rs_08753.1	CEL61563.1	Rs_11584.1	CEL61563.1
23- 25:	Rs_08755.1	CEL61562.1	Rs_11586.1	CEL61562.1
23- 26:	Rs_08756.1	CEL61561.1	Rs_11587.1	CEL61561.1
23- 27:	Rs_08757.1	CEL61560.1	Rs_11589.1	CEL61560.1
## Alignment 24: score=1291.0 e_value=8.2e-74 N=26 000013F&000027F plus
24- 0:	Rs_08948.1	CEL61533.1	Rs_11103.1	CEL61533.1
24- 1:	Rs_08950.1	CEL61532.1	Rs_11104.1	CEL61532.1
24- 2:	Rs_08951.1	#N/A	Rs_11105.1	#N/A
24- 3:	Rs_08952.1	CCO34707.1	Rs_11106.1	CCO34708.1
24- 4:	Rs_08953.1	CEL61530.1	Rs_11109.1	CEL61530.1
24- 5:	Rs_08955.1	CEL61529.1	Rs_11110.1	CEL61529.1
24- 6:	Rs_08956.1	CEL61528.1	Rs_11111.1	CEL61528.1
24- 7:	Rs_08957.1	CEL61527.1	Rs_11112.1	CCO34705.1
24- 8:	Rs_08959.1	CEL55150.1	Rs_11113.1	CEL55150.1
24- 9:	Rs_08960.1	CEL61525.1	Rs_11114.1	CEL61525.1
24- 10:	Rs_08961.1	CEL61524.1	Rs_11115.1	CEL61524.1
24- 11:	Rs_08962.1	CEL61523.1	Rs_11116.1	CEL61523.1
24- 12:	Rs_08963.1	CEL61522.1	Rs_11117.1	CEL61521.1
24- 13:	Rs_08965.1	CCO37778.1	Rs_11120.1	CEL61515.1
24- 14:	Rs_08967.1	CEL61509.1	Rs_11122.1	CEL61509.1
24- 15:	Rs_08968.1	CEL61508.1	Rs_11123.1	CEL61508.1
24- 16:	Rs_08969.1	CEL61505.1	Rs_11124.1	CEL61505.1
24- 17:	Rs_08970.1	CCO35703.1	Rs_11125.1	CCO35703.1
24- 18:	Rs_08971.1	CEL61502.1	Rs_11126.1	CEL61502.1
24- 19:	Rs_08972.1	CEL61501.1	Rs_11127.1	CEL61501.1
24- 20:	Rs_08973.1	CEL51536.1	Rs_11128.1	CEL51536.1
24- 21:	Rs_08974.1	CEL59911.1	Rs_11129.1	CEL54945.1
24- 22:	Rs_08975.1	CCO33812.1	Rs_11130.1	CCO33812.1
24- 23:	Rs_08977.1	CEL54176.1	Rs_11132.1	CEL54176.1
24- 24:	Rs_08978.1	CEL54173.1	Rs_11133.1	CEL54173.1
24- 25:	Rs_08979.1	CEL54172.1	Rs_11134.1	CEL54172.1
## Alignment 25: score=278.0 e_value=1.4e-08 N=6 000013F&000031F plus
25- 0:	Rs_08766.1	CCO35185.1	Rs_11318.1	CCO35185.1
25- 1:	Rs_08778.1	CEL60504.1	Rs_11319.1	CEL60504.1
25- 2:	Rs_08781.1	CEL59140.1	Rs_11320.1	CEL59140.1
25- 3:	Rs_08782.1	CEL60500.1	Rs_11321.1	CEL60500.1
25- 4:	Rs_08789.1	CEL60493.1	Rs_11322.1	CEL60493.1
25- 5:	Rs_08793.1	CEL60490.1	Rs_11323.1	CEL60490.1
## Alignment 26: score=1179.0 e_value=2.3e-71 N=24 000013F&000032F minus
26- 0:	Rs_09060.1	#N/A	Rs_11366.1	#N/A
26- 1:	Rs_09061.1	CEL54086.1	Rs_11365.1	CEL54086.1
26- 2:	Rs_09062.1	CCO31638.1	Rs_11364.1	CCO31638.1
26- 3:	Rs_09063.1	CEL54083.1	Rs_11360.1	CEL54081.1
26- 4:	Rs_09066.1	CEL54081.1	Rs_11358.1	CEL54081.1
26- 5:	Rs_09069.1	CEL54080.1	Rs_11357.1	CEL54080.1
26- 6:	Rs_09072.1	CEL54076.1	Rs_11355.1	CEL54076.1
26- 7:	Rs_09073.1	CEL54074.1	Rs_11353.1	CEL54074.1
26- 8:	Rs_09074.1	CEL54073.1	Rs_11352.1	CEL54073.1
26- 9:	Rs_09075.1	CEL54072.1	Rs_11351.1	CEL54072.1
26- 10:	Rs_09080.1	CCO31451.1	Rs_11349.1	CCO31451.1
26- 11:	Rs_09081.1	CEL54067.1	Rs_11348.1	CEL54067.1
26- 12:	Rs_09084.1	CEL54061.1	Rs_11345.1	CEL54061.1
26- 13:	Rs_09085.1	CEL54060.1	Rs_11344.1	CEL54060.1
26- 14:	Rs_09086.1	CEL54059.1	Rs_11342.1	CEL54059.1
26- 15:	Rs_09087.1	CEL54056.1	Rs_11341.1	CEL54056.1
26- 16:	Rs_09088.1	CEL54054.1	Rs_11340.1	CEL54054.1
26- 17:	Rs_09089.1	#N/A	Rs_11339.1	#N/A
26- 18:	Rs_09090.1	CEL54053.1	Rs_11336.1	CCO31461.1
26- 19:	Rs_09093.1	CEL54052.1	Rs_11335.1	CEL54052.1
26- 20:	Rs_09094.1	CEL54051.1	Rs_11334.1	CCO31463.1
26- 21:	Rs_09095.1	CEL54050.1	Rs_11333.1	CEL54050.1
26- 22:	Rs_09096.1	CCO31466.1	Rs_11332.1	CCO31466.1
26- 23:	Rs_09097.1	CEL54048.1	Rs_11331.1	CEL54048.1
## Alignment 27: score=347.0 e_value=2.2e-10 N=7 000013F&000033F minus
27- 0:	Rs_08765.1	CEL62809.1	Rs_11375.1	CEL62809.1
27- 1:	Rs_08766.1	CCO35185.1	Rs_11374.1	CCO35185.1
27- 2:	Rs_08768.1	CEL61455.1	Rs_11372.1	CEL61475.1
27- 3:	Rs_08770.1	CCO36771.1	Rs_11370.1	CCO36771.1
27- 4:	Rs_08771.1	CCO36770.1	Rs_11369.1	CCO36770.1
27- 5:	Rs_08773.1	CCO36769.1	Rs_11368.1	CCO36769.1
27- 6:	Rs_08774.1	CEL57093.1	Rs_11367.1	#N/A
## Alignment 28: score=1924.0 e_value=7.3e-130 N=39 000014F&000023F plus
28- 0:	Rs_09107.1	CEL62846.1	Rs_10902.1	CEL62846.1
28- 1:	Rs_09108.1	CEL62850.1	Rs_10906.1	CEL62850.1
28- 2:	Rs_09110.1	CEL62851.1	Rs_10912.1	CEL62851.1
28- 3:	Rs_09111.1	CEL62853.1	Rs_10913.1	CEL62853.1
28- 4:	Rs_09112.1	CCO31938.1	Rs_10914.1	CCO31938.1
28- 5:	Rs_09113.1	CEL53080.1	Rs_10915.1	CEL53080.1
28- 6:	Rs_09114.1	CCO35244.1	Rs_10916.1	CCO35244.1
28- 7:	Rs_09115.1	CCO38114.1	Rs_10917.1	CCO38114.1
28- 8:	Rs_09119.1	CEL63473.1	Rs_10920.1	CEL63500.1
28- 9:	Rs_09120.1	CEL53081.1	Rs_10923.1	CEL53081.1
28- 10:	Rs_09121.1	CEL53083.1	Rs_10924.1	CEL53083.1
28- 11:	Rs_09122.1	CEL53085.1	Rs_10926.1	CEL53085.1
28- 12:	Rs_09123.1	CEL53086.1	Rs_10927.1	CEL53086.1
28- 13:	Rs_09125.1	CEL53088.1	Rs_10929.1	CEL53088.1
28- 14:	Rs_09126.1	CEL53088.1	Rs_10930.1	CEL53088.1
28- 15:	Rs_09127.1	CCO36383.1	Rs_10931.1	CCO36383.1
28- 16:	Rs_09129.1	CEL61289.1	Rs_10932.1	CCO35637.1
28- 17:	Rs_09130.1	CEL62879.1	Rs_10934.1	CEL62879.1
28- 18:	Rs_09131.1	CEL61287.1	Rs_10935.1	CEL61287.1
28- 19:	Rs_09133.1	CEL61283.1	Rs_10937.1	CEL61283.1
28- 20:	Rs_09134.1	CEL59106.1	Rs_10938.1	CEL59106.1
28- 21:	Rs_09135.1	CEL61280.1	Rs_10939.1	CEL61280.1
28- 22:	Rs_09136.1	CCO32909.1	Rs_10942.1	CCO32909.1
28- 23:	Rs_09137.1	CEL61276.1	Rs_10943.1	CEL61276.1
28- 24:	Rs_09138.1	CCO32912.1	Rs_10944.1	CCO32912.1
28- 25:	Rs_09139.1	CEL61274.1	Rs_10945.1	CEL61274.1
28- 26:	Rs_09141.1	CEL61273.1	Rs_10946.1	CEL61273.1
28- 27:	Rs_09142.1	CEL61272.1	Rs_10947.1	CEL61272.1
28- 28:	Rs_09143.1	CEL61271.1	Rs_10948.1	CEL61271.1
28- 29:	Rs_09144.1	CCO28341.1	Rs_10949.1	CCO28341.1
28- 30:	Rs_09145.1	CEL61270.1	Rs_10950.1	CEL61270.1
28- 31:	Rs_09146.1	CEL61268.1	Rs_10951.1	CCO32918.1
28- 32:	Rs_09147.1	CEL61267.1	Rs_10952.1	CEL61267.1
28- 33:	Rs_09148.1	CCO35919.1	Rs_10953.1	CCO35919.1
28- 34:	Rs_09149.1	CCO36959.1	Rs_10954.1	CCO36959.1
28- 35:	Rs_09151.1	CEL57511.1	Rs_10955.1	CEL57511.1
28- 36:	Rs_09152.1	CEL61266.1	Rs_10956.1	CEL61266.1
28- 37:	Rs_09154.1	CEL61260.1	Rs_10958.1	CEL61260.1
28- 38:	Rs_09155.1	#N/A	Rs_10962.1	#N/A
## Alignment 29: score=348.0 e_value=4.1e-14 N=7 000014F&000037F plus
29- 0:	Rs_09250.1	#N/A	Rs_11506.1	#N/A
29- 1:	Rs_09253.1	CEL59189.1	Rs_11507.1	CEL59189.1
29- 2:	Rs_09254.1	CEL59188.1	Rs_11508.1	CEL59188.1
29- 3:	Rs_09255.1	CEL59187.1	Rs_11509.1	CEL59187.1
29- 4:	Rs_09256.1	CCO30195.1	Rs_11510.1	CCO30195.1
29- 5:	Rs_09257.1	CEL59183.1	Rs_11511.1	CEL59183.1
29- 6:	Rs_09258.1	CEL59182.1	Rs_11512.1	CEL59182.1
## Alignment 30: score=545.0 e_value=3.8e-22 N=11 000014F&000053F minus
30- 0:	Rs_09375.1	CEL58593.1	Rs_11754.1	CCO36258.1
30- 1:	Rs_09377.1	CCO37648.1	Rs_11753.1	CCO37648.1
30- 2:	Rs_09378.1	CEL58596.1	Rs_11752.1	CEL58596.1
30- 3:	Rs_09379.1	CEL58596.1	Rs_11751.1	CEL58596.1
30- 4:	Rs_09380.1	CEL58598.1	Rs_11749.1	CEL58599.1
30- 5:	Rs_09383.1	CEL58605.1	Rs_11746.1	CEL58605.1
30- 6:	Rs_09384.1	CEL58606.1	Rs_11745.1	CEL58606.1
30- 7:	Rs_09385.1	CEL58607.1	Rs_11744.1	CEL58607.1
30- 8:	Rs_09386.1	CEL58607.1	Rs_11743.1	CEL58607.1
30- 9:	Rs_09388.1	CEL58608.1	Rs_11741.1	CEL58608.1
30- 10:	Rs_09389.1	CEL55503.1	Rs_11740.1	CEL55503.1
## Alignment 31: score=645.0 e_value=2.4e-28 N=13 000015F&000019F minus
31- 0:	Rs_09705.1	CCO33699.1	Rs_10597.1	CEL54769.1
31- 1:	Rs_09706.1	CEL56985.1	Rs_10593.1	CEL56985.1
31- 2:	Rs_09708.1	CCO33452.1	Rs_10592.1	CCO33452.1
31- 3:	Rs_09709.1	CEL56989.1	Rs_10590.1	#N/A
31- 4:	Rs_09710.1	CCO33450.1	Rs_10589.1	CCO33450.1
31- 5:	Rs_09711.1	CEL56992.1	Rs_10588.1	CEL56992.1
31- 6:	Rs_09712.1	CEL56994.1	Rs_10587.1	CEL56994.1
31- 7:	Rs_09713.1	CEL56995.1	Rs_10586.1	CEL56995.1
31- 8:	Rs_09714.1	CEL56996.1	Rs_10585.1	CEL56996.1
31- 9:	Rs_09715.1	CEL56997.1	Rs_10584.1	CEL56997.1
31- 10:	Rs_09716.1	CCO33446.1	Rs_10583.1	CCO33446.1
31- 11:	Rs_09717.1	CEL56999.1	Rs_10582.1	CEL56999.1
31- 12:	Rs_09718.1	CEL57000.1	Rs_10581.1	CEL57000.1
## Alignment 32: score=647.0 e_value=1.2e-27 N=13 000016F&000017F minus
32- 0:	Rs_09992.1	CEL56069.1	Rs_10275.1	CEL56069.1
32- 1:	Rs_09993.1	CEL56070.1	Rs_10274.1	CEL56070.1
32- 2:	Rs_09994.1	CEL56506.1	Rs_10273.1	CEL56506.1
32- 3:	Rs_09996.1	CEL56073.1	Rs_10271.1	CEL56073.1
32- 4:	Rs_09997.1	CEL56074.1	Rs_10270.1	CEL56074.1
32- 5:	Rs_09998.1	CEL56076.1	Rs_10269.1	CEL56076.1
32- 6:	Rs_09999.1	CEL56077.1	Rs_10268.1	CEL56077.1
32- 7:	Rs_10001.1	CEL56078.1	Rs_10267.1	CEL56078.1
32- 8:	Rs_10002.1	CEL56080.1	Rs_10265.1	CEL56080.1
32- 9:	Rs_10003.1	CEL53834.1	Rs_10264.1	CCO29976.1
32- 10:	Rs_10004.1	CEL56081.1	Rs_10263.1	CEL56081.1
32- 11:	Rs_10005.1	CCO29854.1	Rs_10262.1	CEL56082.1
32- 12:	Rs_10006.1	CEL56082.1	Rs_10261.1	CEL56084.1
## Alignment 33: score=499.0 e_value=1.2e-18 N=10 000016F&000030F plus
33- 0:	Rs_09735.1	CEL63569.1	Rs_11279.1	CEL63569.1
33- 1:	Rs_09736.1	CEL63567.1	Rs_11280.1	CEL63567.1
33- 2:	Rs_09738.1	CEL63564.1	Rs_11282.1	CEL63564.1
33- 3:	Rs_09739.1	CEL63563.1	Rs_11283.1	CEL63563.1
33- 4:	Rs_09740.1	CEL63562.1	Rs_11284.1	CEL63562.1
33- 5:	Rs_09741.1	CCO33394.1	Rs_11285.1	CCO33394.1
33- 6:	Rs_09742.1	CEL63561.1	Rs_11286.1	CEL63561.1
33- 7:	Rs_09743.1	CEL63560.1	Rs_11287.1	CEL63560.1
33- 8:	Rs_09744.1	CEL63559.1	Rs_11288.1	CEL63559.1
33- 9:	Rs_09745.1	CEL63558.1	Rs_11289.1	CEL63558.1
## Alignment 34: score=693.0 e_value=3e-30 N=14 000017F&000056F plus
34- 0:	Rs_10008.1	CEL63597.1	Rs_11771.1	CEL63597.1
34- 1:	Rs_10009.1	CEL62890.1	Rs_11772.1	CEL62890.1
34- 2:	Rs_10011.1	CEL62887.1	Rs_11773.1	CEL62887.1
34- 3:	Rs_10012.1	CEL62886.1	Rs_11774.1	CEL62886.1
34- 4:	Rs_10014.1	CEL62884.1	Rs_11776.1	CEL62884.1
34- 5:	Rs_10016.1	CEL62882.1	Rs_11777.1	CEL62882.1
34- 6:	Rs_10017.1	CEL62881.1	Rs_11778.1	CEL62881.1
34- 7:	Rs_10018.1	#N/A	Rs_11779.1	#N/A
34- 8:	Rs_10020.1	CEL62879.1	Rs_11780.1	CEL62879.1
34- 9:	Rs_10021.1	CEL62877.1	Rs_11781.1	CEL62877.1
34- 10:	Rs_10023.1	CEL62876.1	Rs_11782.1	CEL62876.1
34- 11:	Rs_10024.1	CEL62875.1	Rs_11784.1	CEL62875.1
34- 12:	Rs_10025.1	CEL62882.1	Rs_11786.1	CEL62882.1
34- 13:	Rs_10026.1	CCO35442.1	Rs_11787.1	CCO35442.1
## Alignment 35: score=597.0 e_value=7.8e-26 N=12 000018F&000035F plus
35- 0:	Rs_10278.1	#N/A	Rs_11453.1	#N/A
35- 1:	Rs_10279.1	CEL53171.1	Rs_11454.1	CEL54003.1
35- 2:	Rs_10280.1	CEL53740.1	Rs_11456.1	CEL53740.1
35- 3:	Rs_10281.1	CEL61869.1	Rs_11457.1	CEL61869.1
35- 4:	Rs_10283.1	CEL53741.1	Rs_11459.1	CEL53741.1
35- 5:	Rs_10284.1	CEL53175.1	Rs_11460.1	CEL53175.1
35- 6:	Rs_10285.1	#N/A	Rs_11461.1	#N/A
35- 7:	Rs_10286.1	CEL64038.1	Rs_11462.1	CEL64038.1
35- 8:	Rs_10288.1	CEL64039.1	Rs_11464.1	CEL64039.1
35- 9:	Rs_10289.1	CCO33223.1	Rs_11465.1	CCO33223.1
35- 10:	Rs_10290.1	#N/A	Rs_11466.1	#N/A
35- 11:	Rs_10291.1	#N/A	Rs_11467.1	#N/A
## Alignment 36: score=547.0 e_value=1.2e-24 N=11 000018F&000040F plus
36- 0:	Rs_10280.1	CEL53740.1	Rs_11536.1	CEL53740.1
36- 1:	Rs_10281.1	CEL61869.1	Rs_11537.1	CEL61869.1
36- 2:	Rs_10282.1	#N/A	Rs_11538.1	CCO33722.1
36- 3:	Rs_10284.1	CEL53175.1	Rs_11541.1	CEL53175.1
36- 4:	Rs_10285.1	#N/A	Rs_11542.1	#N/A
36- 5:	Rs_10286.1	CEL64038.1	Rs_11543.1	CEL64038.1
36- 6:	Rs_10287.1	#N/A	Rs_11544.1	#N/A
36- 7:	Rs_10288.1	CEL64039.1	Rs_11546.1	CEL64039.1
36- 8:	Rs_10289.1	CCO33223.1	Rs_11547.1	CCO33223.1
36- 9:	Rs_10290.1	#N/A	Rs_11548.1	#N/A
36- 10:	Rs_10291.1	#N/A	Rs_11549.1	#N/A
## Alignment 37: score=491.0 e_value=1e-19 N=10 000018F&000054F minus
37- 0:	Rs_10296.1	CEL62078.1	Rs_11767.1	CEL62078.1
37- 1:	Rs_10298.1	CEL64007.1	Rs_11765.1	CEL64007.1
37- 2:	Rs_10301.1	CEL62894.1	Rs_11764.1	CEL62894.1
37- 3:	Rs_10302.1	CEL64003.1	Rs_11763.1	CEL64003.1
37- 4:	Rs_10305.1	CEL57208.1	Rs_11762.1	CEL57208.1
37- 5:	Rs_10306.1	CEL61173.1	Rs_11761.1	CEL61173.1
37- 6:	Rs_10309.1	CCO34615.1	Rs_11759.1	CCO34615.1
37- 7:	Rs_10310.1	CEL62847.1	Rs_11758.1	CEL62847.1
37- 8:	Rs_10313.1	CEL62078.1	Rs_11757.1	CEL59372.1
37- 9:	Rs_10314.1	CEL53997.1	Rs_11756.1	CEL53997.1
## Alignment 38: score=1333.0 e_value=3.2e-89 N=27 000024F&000025F minus
38- 0:	Rs_10965.1	#N/A	Rs_11057.1	#N/A
38- 1:	Rs_10966.1	CEL61561.1	Rs_11056.1	CEL61561.1
38- 2:	Rs_10967.1	CEL61560.1	Rs_11055.1	CEL61560.1
38- 3:	Rs_10968.1	#N/A	Rs_11054.1	#N/A
38- 4:	Rs_10969.1	CCO35970.1	Rs_11053.1	CEL61555.1
38- 5:	Rs_10970.1	CCO35864.1	Rs_11052.1	CCO35864.1
38- 6:	Rs_10971.1	CCO33394.1	Rs_11051.1	CCO33394.1
38- 7:	Rs_10972.1	CCO35866.1	Rs_11050.1	CCO35866.1
38- 8:	Rs_10975.1	CEL61551.1	Rs_11048.1	CEL61551.1
38- 9:	Rs_10977.1	CCO35403.1	Rs_11046.1	CCO35333.1
38- 10:	Rs_10978.1	CEL62420.1	Rs_11045.1	CEL62420.1
38- 11:	Rs_10979.1	#N/A	Rs_11044.1	#N/A
38- 12:	Rs_10980.1	CEL56612.1	Rs_11038.1	CEL54182.1
38- 13:	Rs_10981.1	CEL63581.1	Rs_11037.1	CCO34882.1
38- 14:	Rs_10987.1	CCO34884.1	Rs_11036.1	CCO34884.1
38- 15:	Rs_10989.1	CEL63585.1	Rs_11035.1	CEL63585.1
38- 16:	Rs_10990.1	CEL63586.1	Rs_11034.1	CEL63586.1
38- 17:	Rs_10992.1	CCO34769.1	Rs_11032.1	CEL63587.1
38- 18:	Rs_10993.1	CEL63588.1	Rs_11031.1	CEL63588.1
38- 19:	Rs_10994.1	CEL63589.1	Rs_11030.1	CEL63589.1
38- 20:	Rs_10995.1	CEL63590.1	Rs_11029.1	CEL63590.1
38- 21:	Rs_10996.1	CCO26571.1	Rs_11028.1	CCO26571.1
38- 22:	Rs_10997.1	CEL63592.1	Rs_11026.1	CEL63592.1
38- 23:	Rs_10999.1	CEL63593.1	Rs_11024.1	CEL63593.1
38- 24:	Rs_11000.1	CEL63594.1	Rs_11023.1	CEL63594.1
38- 25:	Rs_11001.1	CEL63595.1	Rs_11022.1	CEL63595.1
38- 26:	Rs_11002.1	CEL63595.1	Rs_11021.1	CEL63595.1
## Alignment 39: score=544.0 e_value=1.5e-22 N=11 000029F&000031F minus
39- 0:	Rs_11207.1	CEL56090.1	Rs_11307.1	CEL63179.1
39- 1:	Rs_11209.1	CEL58915.1	Rs_11303.1	CEL58915.1
39- 2:	Rs_11210.1	CCO37713.1	Rs_11302.1	CCO37713.1
39- 3:	Rs_11211.1	CEL62823.1	Rs_11301.1	CEL62823.1
39- 4:	Rs_11212.1	#N/A	Rs_11300.1	#N/A
39- 5:	Rs_11213.1	CEL62825.1	Rs_11299.1	CEL62825.1
39- 6:	Rs_11214.1	CEL62826.1	Rs_11298.1	CEL62826.1
39- 7:	Rs_11215.1	CEL61181.1	Rs_11297.1	CEL61181.1
39- 8:	Rs_11216.1	CEL61182.1	Rs_11295.1	CEL61182.1
39- 9:	Rs_11219.1	CEL61179.1	Rs_11292.1	CEL61179.1
39- 10:	Rs_11220.1	CCO33589.1	Rs_11291.1	CCO33589.1
## Alignment 40: score=250.0 e_value=8.6e-06 N=5 000029F&000033F plus
40- 0:	Rs_11207.1	CEL56090.1	Rs_11399.1	CEL56090.1
40- 1:	Rs_11208.1	#N/A	Rs_11400.1	#N/A
40- 2:	Rs_11209.1	CEL58915.1	Rs_11401.1	CEL58915.1
40- 3:	Rs_11210.1	CCO37713.1	Rs_11402.1	CCO37713.1
40- 4:	Rs_11211.1	CEL62823.1	Rs_11403.1	CEL62823.1
## Alignment 41: score=529.0 e_value=1.3e-25 N=11 000031F&000033F minus
41- 0:	Rs_11301.1	CEL62823.1	Rs_11403.1	CEL62823.1
41- 1:	Rs_11302.1	CCO37713.1	Rs_11402.1	CCO37713.1
41- 2:	Rs_11303.1	CEL58915.1	Rs_11401.1	CEL58915.1
41- 3:	Rs_11307.1	CEL63179.1	Rs_11399.1	CEL56090.1
41- 4:	Rs_11309.1	CEL62819.1	Rs_11397.1	CEL62819.1
41- 5:	Rs_11311.1	#N/A	Rs_11395.1	#N/A
41- 6:	Rs_11312.1	CEL62818.1	Rs_11394.1	CEL62818.1
41- 7:	Rs_11314.1	CEL58187.1	Rs_11390.1	CEL58187.1
41- 8:	Rs_11315.1	CCO33028.1	Rs_11389.1	CEL62813.1
41- 9:	Rs_11317.1	CEL62811.1	Rs_11376.1	CEL62811.1
41- 10:	Rs_11318.1	CCO35185.1	Rs_11374.1	CCO35185.1
## Alignment 42: score=339.0 e_value=8.5e-13 N=7 000034F&000049F minus
42- 0:	Rs_11432.1	CEL53394.1	Rs_11718.1	CEL53394.1
42- 1:	Rs_11433.1	CCO34501.1	Rs_11716.1	CEL53396.1
42- 2:	Rs_11435.1	CEL53397.1	Rs_11715.1	CEL53397.1
42- 3:	Rs_11436.1	CCO34503.1	Rs_11714.1	CCO34503.1
42- 4:	Rs_11439.1	CEL53399.1	Rs_11712.1	CEL53399.1
42- 5:	Rs_11440.1	CEL53400.1	Rs_11705.1	CEL53400.1
42- 6:	Rs_11442.1	CCO37528.1	Rs_11703.1	CCO37528.1
## Alignment 43: score=547.0 e_value=1.4e-24 N=11 000035F&000040F plus
43- 0:	Rs_11456.1	CEL53740.1	Rs_11536.1	CEL53740.1
43- 1:	Rs_11457.1	CEL61869.1	Rs_11537.1	CEL61869.1
43- 2:	Rs_11458.1	#N/A	Rs_11539.1	#N/A
43- 3:	Rs_11459.1	CEL53741.1	Rs_11540.1	CEL53741.1
43- 4:	Rs_11460.1	CEL53175.1	Rs_11541.1	CEL53175.1
43- 5:	Rs_11461.1	#N/A	Rs_11542.1	#N/A
43- 6:	Rs_11462.1	CEL64038.1	Rs_11543.1	CEL64038.1
43- 7:	Rs_11464.1	CEL64039.1	Rs_11546.1	CEL64039.1
43- 8:	Rs_11465.1	CCO33223.1	Rs_11547.1	CCO33223.1
43- 9:	Rs_11466.1	#N/A	Rs_11548.1	#N/A
43- 10:	Rs_11467.1	#N/A	Rs_11549.1	#N/A
## Alignment 44: score=400.0 e_value=8.3e-13 N=8 000058F&000058F minus
44- 0:	Rs_11804.1	CCO38080.1	Rs_11819.1	CCO38080.1
44- 1:	Rs_11805.1	CEL62405.1	Rs_11818.1	CEL62405.1
44- 2:	Rs_11806.1	CEL62404.1	Rs_11817.1	CEL62404.1
44- 3:	Rs_11807.1	CEL62402.1	Rs_11816.1	CEL62402.1
44- 4:	Rs_11808.1	CEL60645.1	Rs_11815.1	CEL60645.1
44- 5:	Rs_11809.1	CCO33918.1	Rs_11814.1	CCO33918.1
44- 6:	Rs_11810.1	CEL62399.1	Rs_11813.1	CEL62399.1
44- 7:	Rs_11811.1	CEL62398.1	Rs_11812.1	CEL62398.1
## Alignment 45: score=250.0 e_value=6.5e-06 N=5 000063F&000063F minus
45- 0:	Rs_11823.1	CEL54137.1	Rs_11832.1	CEL54137.1
45- 1:	Rs_11824.1	CEL54137.1	Rs_11831.1	CEL54137.1
45- 2:	Rs_11825.1	CEL54135.1	Rs_11830.1	CEL54135.1
45- 3:	Rs_11826.1	CEL54134.1	Rs_11829.1	CEL54134.1
45- 4:	Rs_11827.1	CEL54133.1	Rs_11828.1	CEL54133.1
