# Supplementary material for: Evolution of pathogenicity-associated genes in Rhizoctonia solani AG1-IA by genome duplication and transposon-mediated gene function alterations
Source: BMC Biol. 2023 Feb 1;21:15. doi: 10.1186/s12915-023-01526-0 (PMC9890813; doi:10.1186/s12915-023-01526-0)
Supplement: Supplementary file 13 — Additional file 13: Table S12. TE-associated paralogs of BRS1 having Ka/Ks> 1. [file 12915_2023_1526_MOESM13_ESM.xlsx]

## Sheet: Positively selected
Table S12: TE-associated paralogs of BRS1 having Ka/Ks> 1.
Gene 1	Scaffold ID	Function	Gene 2	Scaffold ID	Function	Ka	Ks	Ka/Ks
Rs_09385	000014F	HEAT repeat-containing protein 5B OS=Mus musculus GN=Heatr5b PE=2 SV=3 [Rhizoctonia solani AG-1 IB	Rs_11744	000053F	HEAT repeat protein [Rhizoctonia solani AG-1 IA	0.0231903	0.004889	4.74336
Rs_02407	000002F	hypothetical protein RSAG8_08236, partial [Rhizoctonia solani AG-8 WAC10335	Rs_11066	000026F		0.156034	0.0340866	4.57757
Rs_11307	000031F	putative feruloyl esterase B-1 OS=Aspergillus oryzae (strain ATCC 42149 / RIB 40) GN=faeB-1 PE=3 SV=1 [Rhizoctonia solani AG-1 IB	Rs_11399	000033F	feruloyl esterase B [Rhizoctonia solani 123E	0.374851	0.0898324	4.17278
Rs_07297	000009F	hypothetical protein RSOLAG1IB_11442 [Rhizoctonia solani AG-1 IB	Rs_11800	000057F	hypothetical protein RSOLAG1IB_11442 [Rhizoctonia solani AG-1 IB	0.0325475	0.0128966	2.52372
Rs_01237	000000F	Extracellular metalloprotease 1 [Rhizoctonia solani AG-1 IB	Rs_11411	000034F	Extracellular metalloprotease 1 [Rhizoctonia solani AG-1 IB	0.0138714	0.00909791	1.52468
Rs_01254	000000F	hypothetical protein BN14_10950 [Rhizoctonia solani AG-1 IB	Rs_11426	000034F	Zinc-type alcohol dehydrogenase-like protein C1773,06c OS=Schizosaccharomyces pombe (strain 972 / ATCC 24843) GN=SPBC1773.06c PE=3 SV=1 [Rhizoctonia solani AG-1 IB	0.0517447	0.0392246	1.31919
Rs_09705	000015F	NADP-dependent oxidoreductase domain-containing protein [Crucibulum laeve	Rs_10597	000019F	Putative aryl-alcohol dehydrogenase C977.14c [Rhizoctonia solani AG-1 IB	0.163915	0.0493599	3.32081
Rs_02376	000001F	NADPH-dependent aldehyde reductase ARI1 OS=Saccharomyces cerevisiae (strain ATCC 204508 / S288c) GN=ARI1 PE=1 SV=1 [Rhizoctonia solani AG-1 IB	Rs_10888	000022F	NADPH-dependent aldehyde reductase ARI1 [Rhizoctonia solani AG-1 IB	0.0604622	0.0213733	2.82886
Rs_11207	000029F		Rs_11307	000031F	putative feruloyl esterase B-1 OS=Aspergillus oryzae (strain ATCC 42149 / RIB 40) GN=faeB-1 PE=3 SV=1 [Rhizoctonia solani AG-1 IB	0.232677	0.0876797	2.65372
Rs_10979	000024F		Rs_11044	000025F		0.31686	0.19438	1.63011
Rs_08741	000012F	hypothetical protein RSOLAG1IB_10143 [Rhizoctonia solani AG-1 IB	Rs_11573	000041F	hypothetical protein RSOLAG1IB_10143 [Rhizoctonia solani AG-1 IB	0.15553	0.0996603	1.5606
Rs_11809	000058F	protein disulfide isomerase family A, member 6 [Rhizoctonia solani AG-1 IB	Rs_11814	000058F	protein disulfide isomerase [Rhizoctonia solani AG-1 IA	0.0661819	0.0493408	1.34132
Rs_09745	000016F	hypothetical protein RSOLAG1IB_10855 [Rhizoctonia solani AG-1 IB	Rs_11289	000030F	hypothetical protein RSOLAG1IB_10855 [Rhizoctonia solani AG-1 IB	0.0527674	0.0438926	1.20219
Rs_06191	000007F	hypothetical protein BN14_10743 [Rhizoctonia solani AG-1 IB	Rs_10629	000020F	hypothetical protein BN14_11071 [Rhizoctonia solani AG-1 IB	0.0571803	0.0528963	1.08099
Rs_03345	000004F	hypothetical protein RSOLAG1IB_05690 [Rhizoctonia solani AG-1 IB	Rs_11625	000044F	hypothetical protein RSAG8_11975, partial [Rhizoctonia solani AG-8 WAC10335	0.114423	0.113423	1.00882
Rs_06244	000008F	hypothetical protein RSOLAG1IB_09944 [Rhizoctonia solani AG-1 IB	Rs_11174	000028F	hypothetical protein AG1IA_07478 [Rhizoctonia solani AG-1 IA	0.371022	0.0187803	19.7559
Rs_00146	000000F	CGI-48 family protein [Rhizoctonia solani AG-1 IA	Rs_11850	000072F	putative U3 small nucleolar RNA-associated protein 18 OS=Schizosaccharomyces pombe (strain 972 / ATCC 24843) GN=SPBC29A3,06 PE=2 SV=3 [Rhizoctonia solani AG-1 IB	0.0680611	0.00729778	9.32627
Rs_08778	000013F	hypothetical protein AG1IA_04896 [Rhizoctonia solani AG-1 IA	Rs_11319	000031F	hypothetical protein AG1IA_04896 [Rhizoctonia solani AG-1 IA	0.143291	0.019718	7.26703
Rs_10283	000018F	SNF2 family amino-terminal protein [Rhizoctonia solani 123E	Rs_11459	000035F	SNF2 family amino-terminal protein [Rhizoctonia solani 123E	0.0104096	0.00177725	5.85714
Rs_04901	000006F	hypothetical protein AG1IA_02237 [Rhizoctonia solani AG-1 IA	Rs_10806	000021F	hypothetical protein AG1IA_02237 [Rhizoctonia solani AG-1 IA	0.693728	0.131127	5.29051
Rs_10279	000018F	SIR2 family transcriptional regulator, partial [Rhizoctonia solani 123E	Rs_11454	000035F	DNA polymerase small subunit DP1 [Methanosarcina barkeri CM1	0.0283052	0.00882363	3.20789
Rs_08762	000012F	F-box-like domain-containing protein [Rhizoctonia solani AG-1 IA	Rs_10972	000024F	F-box-like domain-containing protein [Rhizoctonia solani AG-1 IA	0.0287805	0.00921671	3.12265
Rs_08762	000012F	F-box-like domain-containing protein [Rhizoctonia solani AG-1 IA	Rs_11050	000025F	F-box-like domain-containing protein [Rhizoctonia solani AG-1 IA	0.0287805	0.00921671	3.12265
Rs_08764	000012F	cytochrome P450 family protein [Rhizoctonia solani 123E	Rs_11049	000025F	cytochrome P450 family protein [Rhizoctonia solani 123E	0.222861	0.0751286	2.96639
Rs_09094	000013F	hypothetical protein RSOLAG1IB_06760 [Rhizoctonia solani AG-1 IB	Rs_11334	000032F	hypothetical protein BN14_05505 [Rhizoctonia solani AG-1 IB	0.0274751	0.0113715	2.41613
Rs_04896	000006F	hypothetical protein RSAG8_03233, partial [Rhizoctonia solani AG-8 WAC10335	Rs_10800	000021F		0.118191	0.0489521	2.41442
Rs_11459	000035F	SNF2 family amino-terminal protein [Rhizoctonia solani 123E	Rs_11540	000040F	SNF2 family amino-terminal protein [Rhizoctonia solani 123E	0.0216657	0.00954287	2.27036
Rs_10006	000016F	HIT domain-containing protein [Rhizoctonia solani AG-1 IA	Rs_10261	000017F	hypothetical protein RSOLAG1IB_07537 [Rhizoctonia solani AG-1 IB	0.115005	0.0525529	2.18836
Rs_06184	000007F	hypothetical protein AG1IA_06913 [Rhizoctonia solani AG-1 IA	Rs_10639	000020F	hypothetical protein AG1IA_06913 [Rhizoctonia solani AG-1 IA	0.0157445	0.00858993	1.8329
Rs_10005	000016F	HIT domain-containing protein [Rhizoctonia solani AG-1 IA	Rs_10262	000017F	HIT domain-containing protein [Rhizoctonia solani AG-1 IA	0.117979	0.0646826	1.82397
Rs_09375	000014F	glycosyl hydrolases family 18 domain-containing protein [Rhizoctonia solani AG-1 IA	Rs_11754	000053F	hypothetical protein RSAG8_09731, partial [Rhizoctonia solani AG-8 WAC10335	1.95657	1.07311	1.82327
Rs_09072	000013F	hypothetical protein RSOLAG1IB_06786 [Rhizoctonia solani AG-1 IB	Rs_11355	000032F	hypothetical protein RSOLAG1IB_06786 [Rhizoctonia solani AG-1 IB	0.0187901	0.0109892	1.70987
Rs_11312	000031F	ankyrin repeats (3 copies) domain-containing protein [Rhizoctonia solani AG-1 IA	Rs_11394	000033F	ankyrin repeats (3 copies) domain-containing protein [Rhizoctonia solani AG-1 IA	0.00578595	0.00342076	1.69142
Rs_11804	000058F		Rs_11819	000058F		0.067781	0.0402481	1.68408
Rs_06725	000008F		Rs_11738	000051F		0.0141347	0.00840639	1.68142
Rs_09250	000014F		Rs_11506	000037F		0.382328	0.228055	1.67647
Rs_09254	000014F	hypothetical protein AG1IA_08473 [Rhizoctonia solani AG-1 IA	Rs_11508	000037F	hypothetical protein AG1IA_08473 [Rhizoctonia solani AG-1 IA	0.00255946	0.00155139	1.64978
Rs_08957	000013F	kinase [Rhizoctonia solani 123E	Rs_11112	000027F	3-phosphoinositide dependent protein kinase-1 [Rhizoctonia solani AG-1 IB	0.00320685	0.00198873	1.61251
Rs_06713	000008F	hypothetical protein RSAG8_01750, partial [Rhizoctonia solani AG-8 WAC10335	Rs_11727	000051F	hypothetical protein RSAG8_01750, partial [Rhizoctonia solani AG-8 WAC10335	0.0162696	0.010345	1.5727
Rs_06139	000007F	ATP phosphoribosyltransferase [Rhizoctonia solani AG-1 IA	Rs_10687	000020F	putative alcohol dehydrogenase [Rhizoctonia solani AG-1 IB	1.70428	1.10094	1.54802
Rs_01246	000000F	hypothetical protein AG1IA_09383 [Rhizoctonia solani AG-1 IA	Rs_11417	000034F	hypothetical protein AG1IA_09382 [Rhizoctonia solani AG-1 IA	1.26297	0.821735	1.53696
Rs_04472	000005F		Rs_11893	000084F	O-methylsterigmatocystin oxidoreductase OS=Aspergillus flavus (strain ATCC 200026 / FGSC A1120 / NRRL 3357 / JCM 12722 / SRRC 167) GN=ordA PE=2 SV=1 [Rhizoctonia solani AG-1 IB	0.0531581	0.0352408	1.50842
Rs_10997	000024F	hypothetical protein RSOLAG1IB_10880 [Rhizoctonia solani AG-1 IB	Rs_11026	000025F	hypothetical protein RSOLAG1IB_10880 [Rhizoctonia solani AG-1 IB	0.0185052	0.0123269	1.5012
Rs_07817	000011F	hypothetical protein RSAG8_09855, partial [Rhizoctonia solani AG-8 WAC10335	Rs_07850	000011F	hypothetical protein RSAG8_09855, partial [Rhizoctonia solani AG-8 WAC10335	0.524925	0.352617	1.48866
Rs_04481	000005F	Mss4 domain-containing protein [Rhizoctonia solani AG-1 IA	Rs_11884	000084F	Mss4 domain-containing protein [Rhizoctonia solani AG-1 IA	0.00538723	0.00399734	1.3477
Rs_10981	000024F	hypothetical protein RSOLAG1IB_10869 [Rhizoctonia solani AG-1 IB	Rs_11037	000025F	hypothetical protein BN14_08991 [Rhizoctonia solani AG-1 IB	1.60714	1.24278	1.29318
Rs_10002	000016F	hypothetical protein AG1IA_04810 [Rhizoctonia solani AG-1 IA	Rs_10265	000017F	hypothetical protein RSOLAG1IB_07533 [Rhizoctonia solani AG-1 IB	0.146142	0.114893	1.27198
Rs_06870	000009F	fungal zn(2)-Cys(6) binuclear cluster domain-containing protein [Rhizoctonia solani AG-1 IA	Rs_11655	000045F	fungal zn(2)-Cys(6) binuclear cluster domain-containing protein [Rhizoctonia solani AG-1 IA	0.0087539	0.00718784	1.21788
Rs_04898	000006F	hypothetical protein RSAG8_10779, partial [Rhizoctonia solani AG-8 WAC10335	Rs_10803	000021F	hypothetical protein RSAG8_10779, partial [Rhizoctonia solani AG-8 WAC10335	0.316529	0.260375	1.21567
Rs_06260	000008F	putative protein RSN1 OS=Saccharomyces cerevisiae (strain ATCC 204508 / S288c) GN=RSN1 PE=1 SV=1 [Rhizoctonia solani AG-1 IB	Rs_11155	000028F	putative protein RSN1 OS=Saccharomyces cerevisiae (strain ATCC 204508 / S288c) GN=RSN1 PE=1 SV=1 [Rhizoctonia solani AG-1 IB	0.111177	0.0917774	1.21138
Rs_10969	000024F	hypothetical protein BN14_10092 [Rhizoctonia solani AG-1 IB	Rs_11053	000025F	RrnaAD domain-containing protein [Rhizoctonia solani AG-1 IA	0.00971745	0.00820577	1.18422
Rs_08757	000012F	Septin ring organizing protein mid2 OS=Schizosaccharomyces pombe (strain 972 / ATCC 24843) GN=mid2 PE=1 SV=2 [Rhizoctonia solani AG-1 IB	Rs_11589	000041F	PH domain-containing protein [Rhizoctonia solani AG-1 IA	0.0233474	0.0197997	1.17918
Rs_02349	000001F	L-aminoadipate-semialdehyde dehydrogenase OS=Saccharomyces cerevisiae (strain ATCC 204508 / S288c) GN=LYS2 PE=1 SV=2 [Rhizoctonia solani AG-1 IB	Rs_10900	000022F	L-aminoadipate-semialdehyde dehydrogenase OS=Saccharomyces cerevisiae (strain ATCC 204508 / S288c) GN=LYS2 PE=1 SV=2 [Rhizoctonia solani AG-1 IB	0.00638726	0.00562766	1.13498
Rs_10284	000018F	hypothetical protein RSAG8_13362, partial [Rhizoctonia solani AG-8 WAC10335	Rs_11541	000040F	hypothetical protein RSAG8_13362, partial [Rhizoctonia solani AG-8 WAC10335	0.0269039	0.0242796	1.10809
Rs_06236	000008F	hypothetical protein RSOLAG1IB_09953 [Rhizoctonia solani AG-1 IB	Rs_11181	000028F	hypothetical protein RSOLAG1IB_09953 [Rhizoctonia solani AG-1 IB	0.0149658	0.0136561	1.0959
Rs_05642	000007F	fungal specific transcription factor domain-containing protein [Rhizoctonia solani AG-1 IA	Rs_11854	000072F	fungal specific transcription factor domain-containing protein [Rhizoctonia solani AG-1 IA	0.0257077	0.023662	1.08646
Rs_10282	000018F		Rs_11538	000040F	hypothetical protein RSAG8_13363, partial [Rhizoctonia solani AG-8 WAC10335	0.0300465	0.0279397	1.0754
Rs_06173	000007F	mycorrhiza-upregulated peptidase C14 [Rhizoctonia solani AG-1 IA	Rs_10635	000020F	mycorrhiza-upregulated peptidase C14 [Rhizoctonia solani AG-1 IA	0.75231	0.712888	1.0553
Rs_06722	000008F	hypothetical protein RSOLAG1IB_03928 [Rhizoctonia solani AG-1 IB	Rs_11735	000051F	sorting nexin-3 protein [Rhizoctonia solani AG-3 Rhs1AP	0.126595	0.122906	1.03002
Rs_02409	000002F	hypothetical protein AG1IA_06404 [Rhizoctonia solani AG-1 IA	Rs_11069	000026F	hypothetical protein AG1IA_06404 [Rhizoctonia solani AG-1 IA	0.136632	0.13313	1.02631
Rs_09061	000013F	hypothetical protein RSOLAG1IB_06796 [Rhizoctonia solani AG-1 IB	Rs_11365	000032F	hypothetical protein RSOLAG1IB_06796 [Rhizoctonia solani AG-1 IB	0.0654549	0.0637972	1.02599
Rs_06873	000009F	Pkinase domain-containing protein [Rhizoctonia solani AG-1 IA	Rs_11657	000045F	Pkinase domain-containing protein [Rhizoctonia solani AG-1 IA	0.0576082	0.056831	1.01368
Rs_07300	000009F	zf-PARP domain-containing protein [Rhizoctonia solani AG-1 IA	Rs_11798	000057F	zf-PARP domain-containing protein [Rhizoctonia solani AG-1 IA	0.0745108	0.0737206	1.01072
