# Supplementary material for: Evolution of pathogenicity-associated genes in Rhizoctonia solani AG1-IA by genome duplication and transposon-mediated gene function alterations
Source: BMC Biol. 2023 Feb 1;21:15. doi: 10.1186/s12915-023-01526-0 (PMC9890813; doi:10.1186/s12915-023-01526-0)
Supplement: Supplementary file 14 — Additional file 14: Table S13. Secreted and non-secreted effector paralogs in BRS1. [file 12915_2023_1526_MOESM14_ESM.xlsx]

## Sheet: Sheet1
Table S13: Secreted and non-secreted effector paralogs in BRS1.
Gene 1	Effector Prediction	Scaffold ID	Function	Gene 2	Effector Prediction	Scaffold ID	Function	Ka	Ks	Ka/Ks
Rs_09385	Effector	000014F	HEAT repeat-containing protein 5B OS=Mus musculus GN=Heatr5b PE=2 SV=3 [Rhizoctonia solani AG-1 IB	Rs_11744	--	000053F	HEAT repeat protein [Rhizoctonia solani AG-1 IA	0.0231903	0.004889	4.74336
Rs_02407	--	000002F	hypothetical protein RSAG8_08236, partial [Rhizoctonia solani AG-8 WAC10335	Rs_11066	Effector	000026F		0.156034	0.0340866	4.57757
Rs_11307	Effector	000031F	putative feruloyl esterase B-1 OS=Aspergillus oryzae (strain ATCC 42149 / RIB 40) GN=faeB-1 PE=3 SV=1 [Rhizoctonia solani AG-1 IB	Rs_11399	--	000033F	feruloyl esterase B [Rhizoctonia solani 123E	0.374851	0.0898324	4.17278
Rs_07297	Effector	000009F	hypothetical protein RSOLAG1IB_11442 [Rhizoctonia solani AG-1 IB	Rs_11800	--	000057F	hypothetical protein RSOLAG1IB_11442 [Rhizoctonia solani AG-1 IB	0.0325475	0.0128966	2.52372
Rs_01237	Effector	000000F	Extracellular metalloprotease 1 [Rhizoctonia solani AG-1 IB	Rs_11411	--	000034F	Extracellular metalloprotease 1 [Rhizoctonia solani AG-1 IB	0.0138714	0.00909791	1.52468
Rs_01254	Effector	000000F	hypothetical protein BN14_10950 [Rhizoctonia solani AG-1 IB	Rs_11426	--	000034F	Zinc-type alcohol dehydrogenase-like protein C1773,06c OS=Schizosaccharomyces pombe (strain 972 / ATCC 24843) GN=SPBC1773.06c PE=3 SV=1 [Rhizoctonia solani AG-1 IB	0.0517447	0.0392246	1.31919
