# Supplementary material for: Evolution of pathogenicity-associated genes in Rhizoctonia solani AG1-IA by genome duplication and transposon-mediated gene function alterations
Source: BMC Biol. 2023 Feb 1;21:15. doi: 10.1186/s12915-023-01526-0 (PMC9890813; doi:10.1186/s12915-023-01526-0)
Supplement: Supplementary file 15 — Additional file 15: Table S14. Variation in domain architecture of paralogous genes in BRS1. [file 12915_2023_1526_MOESM15_ESM.xlsx]

## Sheet: diff domain
Protein ID	Domain	*	Protein ID	Domain	*
Rs_02349.1	CaiC	C	Rs_10900.1	NADB_Rossmann superfamily	-
Rs_02376.1	AR_SDR_e	-	Rs_10888.1	NADB_Rossmann superfamily	C
Rs_02382.1	NADB_Rossmann superfamily	-	Rs_10881.1	CaiC	-
Rs_02422.1	DedD superfamily	NC	Rs_11085.1	PRK14950 superfamily	NC
Rs_03343.1	BglX	-	Rs_11624.1	PRK15098 superfamily	-
Rs_04914.1	FF	-	Rs_10821.1	cytochrome_P450 superfamily	C
Rs_05600.1	AmyAc_bac_euk_AmyA	-	Rs_11615.1	CBM20 superfamily	-
Rs_05617.1	DEXSc_Pif1_like	-	Rs_11601.1	DEAD-like_helicase_N superfamily	C
Rs_06199.1	p53_inducible_oxidoreductase	-	Rs_10617.1	MDR superfamily	C
Rs_06201.1	proteasome_beta_type_1	-	Rs_10620.1	Ntn_hydrolase superfamily	-
Rs_06139.1	Rot1 superfamily	C	Rs_10687.1	MDR superfamily	-
Rs_06171.1	Sugar_tr	-	Rs_10653.1	MFS superfamily	N
Rs_06172.1	PKc_like superfamily	-	Rs_10638.1	Peptidase_C14	-
Rs_06215.1	EEP superfamily	C	Rs_11200.1	Deadenylase_CCR4	-
Rs_06222.1	WD40 superfamily	-	Rs_11194.1	Hira	-
Rs_06231.1	PHA03247 superfamily	N	Rs_11187.1	AdoMet_MTases superfamily	NC
Rs_06234.1	Bac_rhamnosid6H superfamily	C	Rs_11183.1	Bac_rhamnosid_C superfamily	-
Rs_06246.1	Bac_rhamnosid6H superfamily	C	Rs_11169.1	Bac_rhamnosid_C superfamily	-
Rs_06254.1	PPR_2 superfamily	-	Rs_11160.1	PLN03218 superfamily	NC
Rs_06260.1	COG5594 superfamily	-	Rs_11155.1	RSN1_TM	-
Rs_06722.1	zf-HIT	-	Rs_11735.1	Sm_D3	-
Rs_06723.1	PX_domain superfamily	-	Rs_11736.1	PX_Grd19	-
Rs_06869.1	cupin_RmlC-like superfamily	C	Rs_11654.1	JmjC	-
Rs_07295.1	GAG_Lyase superfamily	-	Rs_11801.1	Lyase_8	-
Rs_07797.1	CDC48 superfamily	N	Rs_07868.1	RecA-like_NVL_r1-like	-
Rs_07804.1	ABC_6TM_VMR1_D1_like	-	Rs_07860.1	MRP_assoc_pro superfamily	C
Rs_07806.1	LPMO_AA9	-	Rs_07859.1	Glyco_hydro_61	-
Rs_08731.1	Dabb	-	Rs_11561.1	ABM superfamily	N
Rs_08952.1	Cellulase	-	Rs_11106.1	Glyco_hydro superfamily	C
Rs_08953.1	CYCLIN_SF superfamily	C	Rs_11109.1	CYCLIN_ScPCL7-like	-
Rs_08957.1	PKc_like superfamily	C	Rs_11112.1	STKc_PDK1	-
Rs_09080.1	fungal_TF_MHR superfamily	-	Rs_11349.1	GAL4	-
Rs_08765.1	NADB_Rossmann superfamily	N	Rs_11375.1	NmrA_like_SDR_a	-
Rs_09121.1	PHA03247 superfamily	N	Rs_10924.1	PHA03307 superfamily	NC
Rs_09125.1	PHA03247 superfamily	N	Rs_10929.1	PRK12678 superfamily	NC
Rs_09133.1	cytochrome_P450 superfamily	-	Rs_10937.1	CYP64-like	-
Rs_09149.1	CYP67-like	-	Rs_10954.1	cytochrome_P450 superfamily	-
Rs_10006.1	Wbp11	-	Rs_10261.1	AAT_I superfamily	-
Rs_09735.1	SMC_prok_A superfamily	-	Rs_11279.1	Smc superfamily	N
Rs_10026.1	CYP64-like	-	Rs_11787.1	cytochrome_P450 superfamily	N
Rs_10279.1	SIR2 superfamily	-	Rs_11454.1	PRK10856 superfamily	NC
Rs_10291.1	Geminin superfamily	N	Rs_11467.1	RING-HC	-
Rs_10282.1	PLN02217 superfamily	N	Rs_11538.1	SF2_C_SNF	N
Rs_10306.1	intradiol_dioxygenase_like	-	Rs_11761.1	Peptidase_M14NE-CP-C_like superfamily	-
Rs_11210.1	YobN superfamily	-	Rs_11302.1	Amino_oxidase	-
Rs_11216.1	MDR superfamily	C	Rs_11295.1	FDH_like_1	-
Rs_11302.1	Amino_oxidase	-	Rs_11402.1	YobN superfamily	-
Rs_11809.1	PDI_a_ERp38	-	Rs_11814.1	ERp29	-
Rs_11824.1	fungal_TF_MHR superfamily	N	Rs_11831.1	Fungal_trans_2	-
Rs_11826.1	GH43_62_32_68_117_130 superfamily	-	Rs_11829.1	GH43_AnAbnA-like	-
* (- complete)C(incomple in C terminal)N(Incomplete in N terminal)

## Sheet: disrupted
Protein ID	Domain	*	Protein ID	Domain	*
Rs_01232.1	AKR_SF superfamily	-	Rs_11405.1	AKR_SF superfamily	N
Rs_01246.1	fungal_TF_MHR superfamily	N	Rs_11417.1	fungal_TF_MHR superfamily	-
Rs_01249.1	GAL4	NC	Rs_11421.1	GAL4	-
Rs_00143.1	Glyco_transf_25 superfamily	C	Rs_11847.1	Glyco_transf_25 superfamily	-
Rs_02348.1	3a01204 superfamily	-	Rs_10901.1	3a01204 superfamily	C
Rs_02373.1	fungal_TF_MHR	C	Rs_10890.1	fungal_TF_MHR	-
Rs_02378.1	RAB superfamily	-	Rs_10884.1	RAB superfamily	C
Rs_02384.1	adk	C	Rs_10878.1	adk	-
Rs_03371.1	WD40	-	Rs_11650.1	WD40	C
Rs_04472.1	cytochrome_P450 superfamily	C	Rs_11893.1	cytochrome_P450 superfamily	NC
Rs_06200.1	PKc_like superfamily	N	Rs_10619.1	PKc_like superfamily	-
Rs_06130.1	Peptidase_C14	C	Rs_10698.1	Peptidase_C14	-
Rs_06161.1	Alginate_lyase	C	Rs_10666.1	Alginate_lyase	-
Rs_06172.1	PKc_like superfamily	-	Rs_10651.1	PKc_like superfamily	C
Rs_06177.1	SBF superfamily	C	Rs_10646.1	SBF superfamily	-
Rs_06189.1	Jacalin_like superfamily	-	Rs_10634.1	Jacalin_like superfamily	NC
Rs_06173.1	Peptidase_C14	C	Rs_10635.1	Peptidase_C14	-
Rs_06190.1	O-FucT_like	N	Rs_10624.1	O-FucT_like	-
Rs_06209.1	Peptidases_S8_5	-	Rs_11202.1	Peptidases_S8_5	C
Rs_06226.1	TIM superfamily	C	Rs_11190.1	TIM superfamily	-
Rs_06258.1	CDP-OH_P_transf superfamily	N	Rs_11157.1	CDP-OH_P_transf superfamily	NC
Rs_06268.1	LamG superfamily	-	Rs_11147.1	LamG superfamily	C
Rs_07303.1	cytochrome_P450 superfamily	C	Rs_11793.1	cytochrome_P450 superfamily	-
Rs_07781.1	proteasome_beta_type_2	-	Rs_11499.1	proteasome_beta_type_2	N
Rs_08759.1	AdoMet_MTases superfamily	-	Rs_11053.1	AdoMet_MTases superfamily	C
Rs_08764.1	cytochrome_P450 superfamily	C	Rs_11049.1	cytochrome_P450 superfamily	NC
Rs_08735.1	HX superfamily	-	Rs_11566.1	HX superfamily	N
Rs_08741.1	DUF1524	NC	Rs_11573.1	DUF1524	N
Rs_08751.1	MFS superfamily	-	Rs_11581.1	MFS superfamily	NC
Rs_08781.1	PKc_like superfamily	-	Rs_11320.1	PKc_like superfamily	C
Rs_08789.1	FieF superfamily	-	Rs_11322.1	FieF superfamily	N
Rs_09066.1	GT1_Gtf-like	-	Rs_11358.1	GT1_Gtf-like	C
Rs_09075.1	PKc_like superfamily	C	Rs_11351.1	PKc_like superfamily	-
Rs_09151.1	MFS superfamily	C	Rs_10955.1	MFS superfamily	-
Rs_09705.1	AKR_SF superfamily	-	Rs_10597.1	AKR_SF superfamily	C
Rs_09996.1	CSE1 superfamily	-	Rs_10271.1	CSE1 superfamily	C
Rs_10014.1	Atg14 superfamily	NC	Rs_11776.1	Atg14 superfamily	C
Rs_10298.1	PEMT superfamily	N	Rs_11765.1	PEMT superfamily	-
Rs_10302.1	3a01205 superfamily	C	Rs_11763.1	3a01205 superfamily	-
Rs_10969.1	AdoMet_MTases superfamily	-	Rs_11053.1	AdoMet_MTases superfamily	C
Rs_10996.1	LanC_like superfamily	NC	Rs_11028.1	LanC_like superfamily	C
Rs_11207.1	Abhydrolase superfamily	-	Rs_11307.1	Abhydrolase superfamily	C
Rs_11307.1	Abhydrolase superfamily	C	Rs_11399.1	Abhydrolase superfamily	-
Rs_11433.1	TIM superfamily	C	Rs_11716.1	TIM superfamily	-
Rs_11435.1	MFS superfamily	C	Rs_11715.1	MFS superfamily	-
Rs_06725.1	Nil	Nil	Rs_11738.1	7tm_GPCRs superfamily	N
Rs_10301.1	Nil	Nil	Rs_11764.1	AAT_I superfamily	NC
Rs_06192.1	Nil	Nil	Rs_10628.1	Abhydrolase superfamily	C
Rs_02388.1	Nil	Nil	Rs_10870.1	BglC	C
Rs_07301.1	Nil	Nil	Rs_11794.1	ChAPs superfamily	-
Rs_09072.1	Nil	Nil	Rs_11355.1	COG5576 superfamily	NC
Rs_06269.1	Nil	Nil	Rs_11145.1	Ctr	-
Rs_08963.1	Nil	Nil	Rs_11117.1	DEXHc_RAD54	-
Rs_10314.1	Nil	Nil	Rs_11756.1	DUF3638	C
Rs_01248.1	Nil	Nil	Rs_11419.1	fungal_TF_MHR superfamily	N
Rs_01234.1	Nil	Nil	Rs_11408.1	GAL4	-
Rs_11440.1	Nil	Nil	Rs_11705.1	GAL4	-
Rs_09375.1	Nil	Nil	Rs_11754.1	Glyco_18	C
Rs_06162.1	Nil	Nil	Rs_10662.1	internalin_K superfamily	N
Rs_08746.1	Nil	Nil	Rs_11578.1	metallo-dependent_hydrolases superfamily	-
Rs_10987.1	Nil	Nil	Rs_11036.1	pepsin_retropepsin_like superfamily	-
Rs_02355.1	Nil	Nil	Rs_10896.1	PHA03247 superfamily	N
Rs_10289.1	Nil	Nil	Rs_11465.1	PHA03247 superfamily	C
Rs_10980.1	Nil	Nil	Rs_11038.1	PHA03247 superfamily	N
Rs_07817.1	Nil	Nil	Rs_07850.1	PKc_like superfamily	C
Rs_10290.1	Nil	Nil	Rs_11466.1	PRK02224 superfamily	NC
Rs_10290.1	Nil	Nil	Rs_11548.1	PRK02224 superfamily	NC
Rs_02387.1	Nil	Nil	Rs_10875.1	PRK13614 superfamily	NC
Rs_04482.1	Nil	Nil	Rs_11882.1	PTZ00129	-
Rs_03345.1	Nil	Nil	Rs_11625.1	Rab5ip	-
Rs_00146.1	Nil	Nil	Rs_11850.1	WD40	N
Rs_06202.1	Nil	Nil	Rs_10621.1	zf-MYND	-
Rs_08756.1	AAA_12 superfamily	-	Rs_11587.1	Nil	Nil
Rs_06232.1	AdoMet_MTases superfamily	NC	Rs_11185.1	Nil	Nil
Rs_05606.1	BAR superfamily	-	Rs_11610.1	Nil	Nil
Rs_07811.1	BetA superfamily	-	Rs_07855.1	Nil	Nil
Rs_09094.1	BetA superfamily	-	Rs_11334.1	Nil	Nil
Rs_08753.1	bZIP_u3	-	Rs_11584.1	Nil	Nil
Rs_04283.1	DUF2235	-	Rs_11838.1	Nil	Nil
Rs_07818.1	EHN	-	Rs_07849.1	Nil	Nil
Rs_01241.1	fungal_TF_MHR superfamily	N	Rs_11414.1	Nil	Nil
Rs_01238.1	GAL4	-	Rs_11412.1	Nil	Nil
Rs_11823.1	GAL4	-	Rs_11832.1	Nil	Nil
Rs_10291.1	Geminin superfamily	N	Rs_11549.1	Nil	Nil
Rs_06707.1	GH43_XynB-like	-	Rs_11720.1	Nil	Nil
Rs_06191.1	Glyco_hydro_79C	-	Rs_10629.1	Nil	Nil
Rs_06178.1	HD_XRCC4-like_N superfamily	C	Rs_10645.1	Nil	Nil
Rs_09126.1	Herpes_LMP1 superfamily	N	Rs_10930.1	Nil	Nil
Rs_09709.1	IBR	-	Rs_10590.1	Nil	Nil
Rs_09119.1	LtrA superfamily	C	Rs_10920.1	Nil	Nil
Rs_06886.1	Oxidored-like	-	Rs_11669.1	Nil	Nil
Rs_08757.1	PHA03247 superfamily	N	Rs_11589.1	Nil	Nil
Rs_08778.1	PHA03247 superfamily	N	Rs_11319.1	Nil	Nil
Rs_10981.1	PHA03247 superfamily	N	Rs_11037.1	Nil	Nil
Rs_11465.1	PHA03247 superfamily	C	Rs_11547.1	Nil	Nil
Rs_01236.1	Pkinase_fungal superfamily	N	Rs_11409.1	Nil	Nil
Rs_08774.1	Plavaka	-	Rs_11367.1	Nil	Nil
Rs_10001.1	PRK12678 superfamily	C	Rs_10267.1	Nil	Nil
Rs_06146.1	PTZ00449 superfamily	NC	Rs_10680.1	Nil	Nil
Rs_11467.1	RING-HC	-	Rs_11549.1	Nil	Nil
Rs_06726.1	RNAP_II_RPB3	-	Rs_11739.1	Nil	Nil
Rs_10283.1	SF2_C_SNF	-	Rs_11459.1	Nil	Nil
Rs_09086.1	STKc_ROCK_NDR_like	-	Rs_11342.1	Nil	Nil
Rs_09093.1	TM_EGFR-like	-	Rs_11335.1	Nil	Nil
Rs_09378.1	WD40 superfamily	C	Rs_11752.1	Nil	Nil
Rs_02409.1	zf-MYND	-	Rs_11069.1	Nil	Nil
Rs_08965.1	zf-MYND	-	Rs_11120.1	Nil	Nil
* (- complete)C(incomple in C terminal)N(Incomplete in N terminal)

## Sheet: Missing domain
Table S14: Variation in domain architecture of paralogous genes in BRS1.
Protein ID	Domain	*	Protein ID	Domain	*
Rs_07301.1	Nil	Nil	Rs_11794.1	ChAPs superfamily	-
Rs_06269.1	Nil	Nil	Rs_11145.1	Ctr	-
Rs_08963.1	Nil	Nil	Rs_11117.1	DEXHc_RAD54	-
Rs_01234.1	Nil	Nil	Rs_11408.1	GAL4	-
Rs_11440.1	Nil	Nil	Rs_11705.1	GAL4	-
Rs_08746.1	Nil	Nil	Rs_11578.1	metallo-dependent_hydrolases superfamily	-
Rs_10987.1	Nil	Nil	Rs_11036.1	pepsin_retropepsin_like superfamily	-
Rs_04482.1	Nil	Nil	Rs_11882.1	PTZ00129	-
Rs_03345.1	Nil	Nil	Rs_11625.1	Rab5ip	-
Rs_06202.1	Nil	Nil	Rs_10621.1	zf-MYND	-
Rs_08756.1	AAA_12 superfamily	-	Rs_11587.1	Nil	Nil
Rs_05606.1	BAR superfamily	-	Rs_11610.1	Nil	Nil
Rs_07811.1	BetA superfamily	-	Rs_07855.1	Nil	Nil
Rs_09094.1	BetA superfamily	-	Rs_11334.1	Nil	Nil
Rs_08753.1	bZIP_u3	-	Rs_11584.1	Nil	Nil
Rs_04283.1	DUF2235	-	Rs_11838.1	Nil	Nil
Rs_07818.1	EHN	-	Rs_07849.1	Nil	Nil
Rs_01238.1	GAL4	-	Rs_11412.1	Nil	Nil
Rs_11823.1	GAL4	-	Rs_11832.1	Nil	Nil
Rs_06707.1	GH43_XynB-like	-	Rs_11720.1	Nil	Nil
Rs_06191.1	Glyco_hydro_79C	-	Rs_10629.1	Nil	Nil
Rs_09709.1	IBR	-	Rs_10590.1	Nil	Nil
Rs_06886.1	Oxidored-like	-	Rs_11669.1	Nil	Nil
Rs_08774.1	Plavaka	-	Rs_11367.1	Nil	Nil
Rs_11467.1	RING-HC	-	Rs_11549.1	Nil	Nil
Rs_06726.1	RNAP_II_RPB3	-	Rs_11739.1	Nil	Nil
Rs_10283.1	SF2_C_SNF	-	Rs_11459.1	Nil	Nil
Rs_09086.1	STKc_ROCK_NDR_like	-	Rs_11342.1	Nil	Nil
Rs_09093.1	TM_EGFR-like	-	Rs_11335.1	Nil	Nil
Rs_02409.1	zf-MYND	-	Rs_11069.1	Nil	Nil
Rs_08965.1	zf-MYND	-	Rs_11120.1	Nil	Nil
