# Supplementary material for: Evolution of pathogenicity-associated genes in Rhizoctonia solani AG1-IA by genome duplication and transposon-mediated gene function alterations
Source: BMC Biol. 2023 Feb 1;21:15. doi: 10.1186/s12915-023-01526-0 (PMC9890813; doi:10.1186/s12915-023-01526-0)
Supplement: Supplementary file 16 — Additional file 16: Table S15. Passport data and pathogenicity of R. solani AG1-IA isolates collected from rice fields across India. [file 12915_2023_1526_MOESM16_ESM.xlsx]

## Sheet: Strain information
Table S15. Passport data and pathogenicity of R. solani AG1-IA isolates collected from rice fields across India
S.No	Strain Name	Longitude	Latitute	Location	State	Agro-climatic Zone	Year	Variety	Growth rate	Sclerotial initiation time	Sclerotial number	Sclerotial size	RVSC
1	VP-4	76.821	12.5689	Research farm, Mandya	Karnataka	Southern plateau and hill	2015	KRH2	+++	+++	+	++++	+++
2	VP-15	78.384	17.3263	IIRR, Rajendranagar	Telangana	Southern plateau and hill	2014	TN1	+++	++++	+	++++	++++
3	VP-16	81.7446	16.6291	Maruteru	Andhra Pradesh	Eastern coast plain and hills	2016	BPT5204	+++	+++	+	++++	++
4	Vp-17	92.0852	26.7329	Udalgiri	Assam	Eastern Himalayas	2016	Swarna	+++	+++	+	++++	++
5	VP-18	77.1605	28.6387	Delhi	Delhi	Trans Gangetic plain	2016	PUSA1121	++++	+++	+	++++	++
6	VP-24	79.9433	23.2149	Jabalpur	Madhya Pradesh	Central plateau and hills	2016	F2 line	++++	+++	+	++++	++
7	VP-30	82.5353	18.8212	Jeypore	Orissa	Central plateau and hills	2016	Mandakini	++++	+++	+	++++	++
8	VP-31	75.8068	30.8969	PAU, Ludhiana	Punjab	Trans Gangetic plain	2016	PR121	+++	++++	+	++++	++
9	VP-33	91.3131	23.9065	ICAR Station	Tripura	Eastern Himalayas	2016	Gomati	++++	+++	+	++++	+++
10	VP-34	78.4091	29.4413	Nagina	Uttarpradesh	Upper Gangetic plain	2016	NDR359	++++	++++	+	++++	++
11	VP-36	79.4795	29.0213	Pantnagar	Uttarakhand	Western Himalayas	2016	Pant Dhan 4	++	+++	++	++++	+++
12	VP-44	81.964	19.117	Mungeli	Chattisgarh	Eastern plateau and hill	2016	Rajeshwari	++++	++++	++	+++	++
13	VP-46	81.656	21.2	Kawardha	Chattisgarh	Eastern plateau and hill	2016	US-350	+++	++++	+	+	+++
14	VP-51	81.056	19.053	Baloda bazar	Chattisgarh	Eastern plateau and hill	2016	Swarna	+++	++++	++++	++	++
15	VP-55	81.128	19.256	Rajnandgaon	Chattisgarh	Eastern plateau and hill	2016	HMT	+++	++++	+	+++	++
16	VP-62	81.944	21.12	Raipur	Chattisgarh	Eastern plateau and hill	2016	Safri	+++	++++	++	++	++++
17	VP-63	81.7033	21.2366	Raipur	Chattisgarh	Eastern plateau and hill	2016	Kranti	+++	++++	++	+++	++
18	VP-74	81.939	19.043	Bastar	Chattisgarh	Eastern plateau and hill	2016	Swarna	+++	++++	++	+	+++
19	VP-89	79.1984	18.4687	Karimnagar	Telangana	Southern plateau and hill	2016	BPT5204	+++	+++	++	++++	++++
20	VP-92	79.5991	18.0122	Warangal	Telangana	Southern plateau and hill	2016	RNR 15048	+++	++	++	+	+++
21	VP-109	73.3179	18.9152	Karjat	Maharashtra	Western coast plain and hills	2017	Karjat184	++	++	+	+++	+++
22	VP-112	80.7994	17.1305	Vemsoor	Andhra Pradesh	Eastern coast plain and hills	2017	MTU1061	+++	+++	+	++++	++
23	VP-113	77.1404	11.2112	Kanjapalli	Tamilnadu	Southern plateau and hill	2017	BPT5204	++	+++	+	++++	+++
24	VP-117	72.9019	20.923	Navsari	Gujarat	Gujarat plain and hills	2018	GNR3	++	+++	+	+++	++
25	VP-118	76.1898	10.8113	Pattambi	Kerela	Western coast plain and hills	2018	Uma	+	+++	+	+++	++++
26	VP-120	85.0832	25.5924	Research station, Patna	Bihar	Middle Gangetic plain	2018	Kasturi	+++	+++	+	+++	++
27	VP-125	79.898	14.4896	Srirangaraja puram, Buchireddy Palem, Nellore	Andhra Pradesh	Eastern coast plain and hills	2019	MTU 1010	++	++++	++	+++	++++
28	VP-127	76.6608	29.846	RRS Kaul	Haryana	Trans Gangetic plain	2019	PUSA1121	+++	+++	+	++++	++
29	VP-136	79.4791	11.0091	Farmers field, Aduthurai	Tamil Nadu	Eastern coast plain and hills	2019	ADT43	+++	++++	+	++	++
30	VP-140	78.3316	17.4955	ICRISAT	Telangana	Southern plateau and hill	2019	Breeding line	+++	+++	+	++++	++
31	BRS2	79.486	29.0264	Pantnagar	Uttarakhand	Western Himalayas	2013	Swarna	++	+++	++	++++	++
32	BRS6	78.46	17.4134	Hyderabad	Telangana	Southern plateau and hill	2013	Swarna	++	+++	++	+++	+++
33	BRS8	94.2012	26.6026	Titabar	Assam	Eastern Himalayas	2009	Unknown	+++	+	++	+++	++++
34	BRS9	93.937	24.8006	Imphal	Manipur	Eastern Himalayas	2009	Unknown	++	+++	++	+++	+++
35	BRS10	78.9618	29.2107	Kashipur	Uttarakhand	Western Himalayas	2013	PR-113	+++	+++	++++	+++	+++
36	BRS12	88.3876	22.9689	Chinsurah	West Bengal	Lower Gangetic plain	2014	Swarna	+	++	+	+++	++++
37	BRS15	78.46	17.4134	Hyderabad	Telangana	Southern plateau and hill	2011	Rice	++++	++	+++	++++	++
38	BRS17	78.46	17.4134	Hyderabad	Telangana	Southern plateau and hill	1975	Rice	++	+	++	+++	+++
39	BRS18	77.1576	28.6363	IARI	New Delhi	Upper Gangetic plain	1971	Pea	+++	++	++	+++	+++
40	BRS30	87.6856	22.9965	Khanyan	West Bengal	Lower Gangetic plain	2019	Swarna	+++	+++	++	+++	+++
41	BRS11	76.9896	29.6803	Uchaini	Haryana	Trans Gangetic plain	2013	HKR-47	++	+++	++	++	+++
42	BRS13	78.46	17.4134	Hyderabad	Telangana	Southern plateau and hill	2014	Swarna	+++	++++	++	++	++++
