# Supplementary material for: Evolution of pathogenicity-associated genes in Rhizoctonia solani AG1-IA by genome duplication and transposon-mediated gene function alterations
Source: BMC Biol. 2023 Feb 1;21:15. doi: 10.1186/s12915-023-01526-0 (PMC9890813; doi:10.1186/s12915-023-01526-0)
Supplement: Supplementary file 17 — Additional file 17: Table S16. Grouping of R. solani AG1-IA strains based upon population genetic structure. [file 12915_2023_1526_MOESM17_ESM.xlsx]

## Sheet: Sheet1
Table S16: Grouping of R. solani AG1-IA strains based upon population genetic structure.
Group	Strain Name	State	Agro-Climatic Zone
Group I	BRS11	Haryana	Trans Gangetic plain
	VP-74	Chattisgarh	Eastern plateau and hill
	BRS18	New Delhi	Upper Gangetic plain
	VP-18	Delhi	Trans Gangetic plain
	VP-34	Uttarpradesh	Upper Gangetic plain
	BRS17	Telangana	Southern plateau and hill
	VP-112	Telangana	Southern plateau and hill
	VP-16	Andhra Pradesh	Eastern coast plain and hills
Group II	BRS8	Assam	Eastern Himalayas
	VP-17	Assam	Eastern Himalayas
	VP-120	Bihar	Middle Gangetic plain
	BRS9	Manipur	Eastern Himalayas
	VP-30	Orissa	Central plateau and hills
	VP-33	Tripura	Eastern Himalayas
	BRS12	West Bengal	Lower Gangetic plain
	BRS30	West Bengal	Lower Gangetic plain
	VP-51	Chattisgarh	Eastern plateau and hill
	VP-46	Chattisgarh	Eastern plateau and hill
	VP-127	Haryana	Eastern coast plain and hills
	BRS10	Uttarakhand	Western Himalayas
	BRS2	Uttarakhand	Western Himalayas
	VP-36	Uttarakhand	Western Himalayas
	VP-4	Karnataka	Southern plateau and hill
	VP-118	Kerela	Western coast plain and hills
	VP-113	Tamilnadu	Southern plateau and hill
	BRS15	Telangana	Southern plateau and hill
	BRS13	Telangana	Southern plateau and hill
	VP-140	Telangana	Southern plateau and hill
	VP-117	Gujarat	Gujarat plain and hills
	VP-109	Maharashtra	Western coast plain and hills
Admixture of Group I- Group II	VP-24	Madhya Pradesh	Central plateau and hills
	VP-31	Punjab	Trans Gangetic plain
	VP-89	Telangana	Southern plateau and hill
	VP-136	Tamil Nadu	Eastern coast plain and hills
	VP-125	Andhra Pradesh	Eastern coast plain and hills
Group III	VP-44	Chattisgarh	Eastern plateau and hill
	VP-62	Chattisgarh	Eastern plateau and hill
	VP-63	Chattisgarh	Eastern plateau and hill
	VP-55	Chattisgarh	Eastern plateau and hill
	BRS6	Telangana	Southern plateau and hill
	VP-15	Telangana	Southern plateau and hill
	VP-92	Telangana	Southern plateau and hill
