# Supplementary material for: Evolution of pathogenicity-associated genes in Rhizoctonia solani AG1-IA by genome duplication and transposon-mediated gene function alterations
Source: BMC Biol. 2023 Feb 1;21:15. doi: 10.1186/s12915-023-01526-0 (PMC9890813; doi:10.1186/s12915-023-01526-0)
Supplement: Supplementary file 18 — Additional file 18: Table S17. Genes under diversifying and purifying selection in R. solani AG1-IA Indian isolates. [file 12915_2023_1526_MOESM18_ESM.xlsx]

## Sheet: Purifying_selection
Table S17: Genes under diversifying and purifying selection in R. solani AG1-IA Indian isolates.
Undergoing purifying selection	Function	Category
Rs_04734	hypothetical protein	--
Rs_05586	--	--
Rs_05587	hypothetical protein	--
Rs_05588	hypothetical protein	--
Rs_06068	DDE superfamily endonuclease, partial	--
Rs_06069	hypothetical protein	--
Rs_06070	reverse transcriptase (RNA-dependent DNA polymerase) domain-containing protein	--
Rs_06071	reverse transcriptase (RNA-dependent DNA polymerase) domain-containing protein	--
Rs_06072	hypothetical protein	--
Rs_06797	hypothetical protein V565_223910	--
Rs_06798	hypothetical protein	--
Rs_06859	--	--
Rs_06860	hypothetical protein	Secreted
Rs_06863	--	--
Rs_07249	hypothetical protein	--
Rs_07250	F-box-like domain-containing protein	--
Rs_07315	retrotransposon gag protein, partial	--
Rs_07316	ubiquitin carboxyl-terminal hydrolase 4/11/15	--
Rs_07697	hypothetical protein	--
Rs_07698	hypothetical protein	--
Rs_07699	DDB1-and CUL4-associated factor 13	PHIBASE
Rs_07742	hypothetical protein	--
Rs_07743	hypothetical protein	--
Rs_08306	Kinase D-interacting substrate of 220 kDa	--
Rs_08307	hypothetical protein	--
Rs_08843	hypothetical protein	--
Rs_08938	--	--
Rs_08940	hypothetical protein	--
Rs_08941	hypothetical protein	--
Rs_08942	heterokaryon incompatibility protein	--
Rs_09380	endo-1,4-beta-D-glucanase	Secreted&Effector&Cazyme
Rs_09395	cytochrome P450 family protein, partial	Secreted
Rs_09734	--	--
Rs_10596	--	--
Rs_10597	Putative aryl-alcohol dehydrogenase C977.14c	--
Rs_10602	hypothetical protein	Secreted
Rs_10603	hypothetical protein	--
Rs_10604	--	--
Rs_10605	hypothetical protein	--
Rs_10833	hypothetical protein	--
Rs_10982	--	--
Rs_11003	--	--
Rs_11077	--	--
Rs_11078	hypothetical protein	--
Rs_11100	hypothetical protein	Cluster of secondary metabolites encoding genes
Rs_11101	O-methylsterigmatocystin oxidoreductase Short=OMST oxidoreductase	Cluster of secondary metabolites encoding genes
Rs_11267	cytochrome P450	--
Rs_11268	hypothetical protein	--
Rs_11271	hypothetical protein	--
Rs_11276	hypothetical protein	--
Rs_11277	DUF659 family protein, partial	--
Rs_11278	hypothetical protein	--
Rs_11443	hypothetical protein	--
Rs_11444	--	--
Rs_11445	hypothetical protein	--
Rs_11452	--	--
Rs_11453	--	--
Rs_11454	DNA polymerase small subunit DP1	--
Rs_11455	SIR2 family transcriptional regulator, partial	--
Rs_11456	hypothetical protein	--
Rs_11457	glucosamine-phosphate N-acetyltransferase	PHIBASE
Rs_11458	--	--
Rs_11459	SNF2 family amino-terminal protein	--
Rs_11460	hypothetical protein	--
Rs_11485	--	--
Rs_11486	hypothetical protein	--
Rs_11531	hypothetical protein	--
Rs_11534	--	--
Rs_11535	--	--
Rs_11536	hypothetical protein	--
Rs_11537	glucosamine-phosphate N-acetyltransferase	PHIBASE
Rs_11538	hypothetical protein	--
Rs_11539	--	--
Rs_11540	SNF2 family amino-terminal protein	--
Rs_11541	hypothetical protein	--
Rs_11652	--	--
Rs_11692	hypothetical protein	--
Rs_11693	--	--
Rs_11694	hypothetical protein	--

## Sheet: Diversifying_selection
Undergoing balancing selection	Function	Category
Rs_00158	ribosomal l51/s25/CI-B8 domain-containing protein	--
Rs_00159	kinesin-like protein	PHIBASE&TF
Rs_00317	glycerol-3-phosphate dehydrogenase (NAD+)	PHIBASE
Rs_00318	glycerol-3-phosphate dehydrogenase (NAD+)	PHIBASE
Rs_00319	gamma-glutamyltranspeptidase	PHIBASE
Rs_00320	--	--
Rs_00321	membrane protein C3B8,06, putative	Effector
Rs_00322	Fork head transcription factor 1	PHIBASE&TF
Rs_00323	putative endo-1,3(4)-beta-glucanase NFIA_089530	Secreted&PHIBASE
Rs_00324	glycoside hydrolase family 16 protein	PHIBASE
Rs_00410	NAD/NADP-dependent indole-3-acetaldehyde reductase	--
Rs_00411	vesicle-mediated transport-related protein	--
Rs_00412	Putative glycine cleavage system H protein, mitochondrial	--
Rs_00413	SMN domain-containing protein	--
Rs_00414	--	--
Rs_00415	--	--
Rs_00416	Serine/Threonine-kinase RIO2	PHIBASE
Rs_00417	hypothetical protein	--
Rs_00498	ATP-dependent RNA helicase DDX27	PHIBASE
Rs_00499	NADH pyrophosphatase, putative	PHIBASE
Rs_00500	--	--
Rs_00501	RasGEF domain-containing protein	--
Rs_00502	choline transport protein	--
Rs_00503	F-box domain-containing protein	--
Rs_00504	Nucleoporin nup61	--
Rs_00507	xenotropic and polytropic retrovirus receptor-like protein, putative	PHIBASE
Rs_00508	Xenotropic and polytropic retrovirus receptor 1 homolog	--
Rs_00509	Hsp70/Hsp90 co-chaperone CNS1	--
Rs_00510	salicylate hydroxylase, putative	PHIBASE
Rs_00511	putative cytochrome P450 6a19	PHIBASE
Rs_00512	DSBA domain-containing protein	--
Rs_00513	hypothetical protein	PHIBASE
Rs_00514	--	--
Rs_00515	ribosomal s25 domain-containing protein	--
Rs_00516	4-hydroxybenzoate polyprenyltransferase	PHIBASE
Rs_00517	hypothetical protein	--
Rs_00518	hypothetical protein	--
Rs_00519	NAD dehydrogenase	--
Rs_00761	coiled-coil protein	PHIBASE
Rs_00762	hypothetical protein	--
Rs_00763	--	--
Rs_00764	exonuclease 1	--
Rs_00765	lysozyme	--
Rs_00766	aquaporin, MIP family, PIP subfamily	--
Rs_00767	glutamine:fructose-6-phosphate amidotransferase	PHIBASE
Rs_00768	hypothetical protein	--
Rs_01034	dimeric dihydrodiol dehydrogenase, putative	--
Rs_01035	hypothetical protein	--
Rs_01036	2-deoxy-D-gluconate 3-dehydrogenase	PHIBASE
Rs_01037	Beta-glucuronidase	--
Rs_01038	hypothetical protein	--
Rs_01039	2,3-diketo-5-methylthio-1-phosphopentane phosphatase	--
Rs_01203	F-box domain-containing protein	--
Rs_01204	Ribosomal RNA-processing protein 8	--
Rs_01205	hypothetical protein	--
Rs_01206	hypothetical protein	--
Rs_01207	hypothetical protein	--
Rs_01219	pyridoxal-dependent decarboxylase domain-containing protein	--
Rs_01220	pyridoxal-dependent decarboxylase conserved domain-containing protein	--
Rs_01387	hypothetical protein	--
Rs_01388	UDP-glucose hexose-1-phosphate uridylyltransferase	--
Rs_01389	pseudouridylate synthase 4	--
Rs_01390	ubiquitin thioesterase OTU1	--
Rs_01391	hypothetical protein	--
Rs_01392	Spherulin4 domain-containing protein	--
Rs_01393	Lipid phosphate phosphatase 2	PHIBASE
Rs_01394	DNA repair and recombination protein RAD54	--
Rs_01395	Guanine nucleotide-binding protein subunit gamma	--
Rs_01396	hypothetical protein	--
Rs_01466	hypothetical protein	--
Rs_01467	hypothetical protein	Secreted
Rs_01468	glycoside hydrolase family 61 protein	Secreted
Rs_01469	hypothetical protein	PHIBASE&TF
Rs_01543	ATP-binding cassette transporter abc4	PHIBASE
Rs_01544	--	--
Rs_01561	hypothetical protein	Secreted&Effector
Rs_01562	hypothetical protein	Secreted
Rs_01563	hypothetical protein	PHIBASE
Rs_01564	hypothetical protein	--
Rs_01565	hypothetical protein	--
Rs_01742	dual-specificity tyrosine-(Y)-phosphorylation regulated kinase	PHIBASE
Rs_01743	plasma membrane fusion-related protein	--
Rs_01744	Protein priB	TF
Rs_01745	Pre-mRNA-splicing factor CEF1	--
Rs_01746	Gar1 domain-containing protein	--
Rs_01747	H/ACA ribonucleoprotein complex subunit 1	--
Rs_01856	Protein RIC1 homolog	--
Rs_01857	--	--
Rs_01858	cytoplasmic dynein 1 heavy chain 1	--
Rs_01859	putative small nuclear ribonucleoprotein E Short=snRNP-E	--
Rs_01860	dynein heavy chain	--
Rs_01861	pex2/pex12 amino terminal region domain-containing protein	--
Rs_01862	--	--
Rs_01863	RINT-1 family protein	--
Rs_01864	RINT-1 family protein	--
Rs_01865	hypothetical protein	--
Rs_01866	Protein UPS1, mitochondrial	--
Rs_01867	Protein UPS1, mitochondrial	--
Rs_01942	hypothetical protein	--
Rs_01943	hypothetical protein	--
Rs_01944	Protein RTM1	--
Rs_01945	mRNA transport regulator	--
Rs_01946	metallopeptidase	--
Rs_01947	succinyl-CoA synthetase alpha subunit	--
Rs_01948	mRNA transport regulator	--
Rs_01949	hypothetical protein Golomagni_06081, partial	--
Rs_01950	septin AspB	--
Rs_01951	COP9 signalosome complex subunit 6 Short=Signalosome subunit 6	PHIBASE
Rs_01952	SET domain-containing protein	--
Rs_01953	Mitochondrial fusion and transport protein ugo1	--
Rs_01954	casein kinase 2, alpha polypeptide	--
Rs_01955	DnaJ homolog 1, mitochondrial	PHIBASE
Rs_01956	casein kinase 2, alpha polypeptide	PHIBASE
Rs_01957	hypothetical protein	--
Rs_01958	Zinc finger protein 36, C3H1 type-like 2	--
Rs_01959	choline kinase, cytoplasm	--
Rs_02086	endonuclease/exonuclease/phosphatase	Secreted&PHIBASE
Rs_02087	hypothetical protein	--
Rs_02088	Protein artemis	--
Rs_02089	hypothetical protein	--
Rs_02090	Oligopeptide transporter 5	PHIBASE
Rs_02091	UPF0553 protein	--
Rs_02092	Anaphase-promoting complex subunit 2	--
Rs_02093	Endoplasmic reticulum-Golgi intermediate compartment protein 3	--
Rs_02268	Eukaryotic peptide chain release factor subunit 1 Short=Eukaryotic release factor 1	--
Rs_02269	Transcription initiation factor IIF subunit alpha	--
Rs_02270	hypothetical protein	--
Rs_02271	DUF3779 domain-containing protein	--
Rs_02272	FAD/FMN-binding oxidoreductase	PHIBASE
Rs_02273	hypothetical protein	--
Rs_02274	hypothetical protein	--
Rs_02487	WD-40 repeat-containing protein	--
Rs_02488	WD-40 repeat-containing protein	--
Rs_02554	DnaJ protein	TF
Rs_02555	autophagy regulatory protein Atg2, putative	PHIBASE
Rs_02556	Ribosome biogenesis protein RLP24	--
Rs_02557	ATP-binding ABC transporter	--
Rs_02558	hypothetical protein	--
Rs_02559	Exosome complex component RRP41	--
Rs_02560	7 transmembrane protein, putative	--
Rs_02561	putative membrane protein C14C4,07	--
Rs_02624	Aromatic peroxygenase Short=AaP	Secreted&PHIBASE
Rs_02625	DNA-directed RNA polymerase III subunit C3	--
Rs_02626	RNA polymerase III subunit RPC82 helix-turn-helix domain-containing protein	--
Rs_02627	hypothetical protein	--
Rs_02628	RNA polymerase III subunit RPC82 helix-turn-helix domain-containing protein	--
Rs_02629	DNA/RNA non-specific nuclease	PHIBASE
Rs_03130	glycoside hydrolase family 5 protein	Secreted
Rs_03131	Malic acid transport protein AltName: Full=Malate permease	--
Rs_03301	CK1/CK1/CK1-G protein kinase	PHIBASE
Rs_03302	short-chain dehydrogenase	PHIBASE
Rs_03303	Rhamnolipids biosynthesis 3-oxoacyl-	PHIBASE
Rs_03304	hypothetical protein	--
Rs_03305	hypothetical protein	--
Rs_03306	hypothetical protein	--
Rs_03307	hypothetical protein	--
Rs_03308	Reovirus sigma C capsid domain-containing protein	--
Rs_03309	transcription factor	--
Rs_03387	hypothetical protein	--
Rs_03388	hypothetical protein	--
Rs_04308	cytochrome P450	--
Rs_04368	putative transmembrane protein	--
Rs_04369	Putative xanthine/uracil permease C887,17	--
Rs_04488	fungal specific transcription factor domain-containing protein	TF
Rs_04489	hypothetical protein	PHIBASE
Rs_04490	hypothetical protein	--
Rs_04511	NADH flavin oxidoreductase/NADH oxidase	PHIBASE
Rs_04512	hypothetical protein	PHIBASE
Rs_04513	hypothetical protein	PHIBASE
Rs_04541	Aspartic protease	--
Rs_04542	DEAD domain-containing protein	PHIBASE
Rs_04543	hypothetical protein	--
Rs_04544	hypothetical protein	--
Rs_04545	carbonic anhydrase	Secreted&Effector
Rs_04546	--	--
Rs_04547	hypothetical protein	--
Rs_04548	putative membrane protein YFL054C	--
Rs_04553	myosin regulatory light chain cdc4	PHIBASE
Rs_04554	ribonuclease T2, putative	--
Rs_04555	exosome complex exonuclease RRP45	--
Rs_04556	hypothetical protein	--
Rs_04557	zf-rbx1 domain-containing protein	PHIBASE
Rs_04558	ubiquitin-conjugating enzyme E2 N	PHIBASE
Rs_04559	steroid 2-beta-hydroxylase	PHIBASE
Rs_04571	putative transcriptional regulatory protein C3C7,04	TF
Rs_04572	--	--
Rs_04573	hypothetical protein	--
Rs_04574	Galactosyltransferase domain-containing protein	--
Rs_04575	Beta-1,3-galactosyltransferase pvg3	--
Rs_04576	hypothetical protein	--
Rs_04577	Cytochrome P450 3A9	PHIBASE
Rs_04578	mucin 2, oligomeric mucus/gel-forming	--
Rs_04580	hypothetical protein	PHIBASE
Rs_04581	RNA recognition motif domain-containing protein	PHIBASE
Rs_04582	3-oxoacyl-	--
Rs_04583	O-methylsterigmatocystin oxidoreductase	--
Rs_04620	putative transcriptional regulatory protein C530,05	TF
Rs_04621	Tigger transposable element-derived protein 6	--
Rs_04622	Calcium-binding protein 39	--
Rs_04671	L-fucose permease	--
Rs_04672	hypothetical protein	PHIBASE
Rs_04673	hypothetical protein	--
Rs_04674	hypothetical protein	Secreted
Rs_04675	Peptide chain release factor 1	--
Rs_04676	myosin type II heavy chain, putative	PHIBASE
Rs_04684	hypothetical protein	--
Rs_04685	peptidase family m20/M25/M40 domain-containing protein	PHIBASE
Rs_04686	Alcohol oxidase	Cazyme&PHIBASE
Rs_04687	Benzoate 4-monooxygenase	PHIBASE
Rs_04748	hypothetical protein	PHIBASE
Rs_04749	hypothetical protein	--
Rs_04750	--	--
Rs_04804	Ribonuclease domain-containing protein	--
Rs_04819	protein tyrosine kinase domain-containing protein	PHIBASE
Rs_05181	glutamyl-tRNA amidotransferase subunit A	PHIBASE
Rs_05182	hypothetical protein	--
Rs_05183	Cullin-4A	--
Rs_05184	hypothetical protein	--
Rs_05185	NPL4 protein	--
Rs_05186	transmembrane protein, putative	--
Rs_05187	putative protein C4H3,03c	Cazyme
Rs_05188	protein kinase	PHIBASE
Rs_05199	MFS monosaccharide transporter	--
Rs_05200	putative glucose transporter rco-3	--
Rs_05201	UPF0662 protein	--
Rs_05202	Tropomyosin-2	--
Rs_05203	tropomyosin-like domain-containing protein	--
Rs_05204	Peptide methionine sulfoxide reductase B2, chloroplastic	PHIBASE
Rs_05205	Mitochondrial import inner membrane translocase subunit tim44	--
Rs_05206	hypothetical protein	--
Rs_05207	Zw10 domain-containing protein	--
Rs_05208	--	--
Rs_05209	sorting nexin-41	PHIBASE
Rs_05260	hypothetical protein	--
Rs_05261	--	--
Rs_05262	SET domain-containing protein	--
Rs_05263	Gamma-tubulin complex component 3 homolog	--
Rs_05264	hypothetical protein	--
Rs_05265	hypothetical protein	--
Rs_05266	GDP-mannose transporter	PHIBASE
Rs_05267	pyruvate carboxylase subunit A	--
Rs_05268	Siderophore biosynthesis regulatory protein URBS1	PHIBASE&TF
Rs_05269	Opi1 domain-containing protein	--
Rs_05314	L-serine dehydratase	--
Rs_05315	hypothetical protein	Secreted
Rs_05316	hypothetical protein	--
Rs_05317	DNA polymerase alpha subunit A	PHIBASE
Rs_05336	phosphoribosylaminoimidazolecarboxamide formyltransferase / IMP cyclohydrolase	--
Rs_05337	FAM203 family protein C1020,12c	--
Rs_05338	Spt20 domain-containing protein	PHIBASE
Rs_05339	Spt20 domain-containing protein	--
Rs_05340	hypothetical protein	--
Rs_05341	putative 26S protease subunit rpt4	PHIBASE
Rs_05342	exocyst complex component sec6	--
Rs_05343	NAD+ synthase (glutamine-hydrolysing)	--
Rs_05344	argininosuccinate synthase	PHIBASE
Rs_05345	hypothetical protein	--
Rs_05346	--	--
Rs_05374	C3HC4 type (RING finger) zinc finger containing protein	--
Rs_05375	hypothetical protein	PHIBASE
Rs_05376	DnaJ domain-containing protein	--
Rs_05377	hypothetical protein	--
Rs_05378	hypothetical protein	--
Rs_05379	Engulfment and cell motility protein 3	--
Rs_05380	hypothetical protein	--
Rs_05633	putative importin c550,11	--
Rs_05634	karyopherin	--
Rs_05635	Putative mitochondrial carrier protein PET8	PHIBASE
Rs_05636	fungal Zn, 2-cys(6) binuclear cluster domain protein	TF
Rs_05637	fungal specific transcription factor, putative	PHIBASE&TF
Rs_05638	hypothetical protein	--
Rs_05639	hypothetical protein	TF
Rs_05640	--	--
Rs_05721	hypothetical protein	Secreted&Effector
Rs_05722	hypothetical protein	Secreted&Effector
Rs_05723	putative cytochrome P450 family:NADPH-P450 family reductase	PHIBASE
Rs_05725	hypothetical protein	PHIBASE
Rs_05726	fatty acid hydroxylase, putative	PHIBASE
Rs_05727	putative cytochrome P450 family:NADPH-P450 family reductase	PHIBASE
Rs_05728	putative endo-beta-1,4-glucanase D	Secreted
Rs_05746	TPR_1 domain-containing protein	--
Rs_05747	AIG1 domain-containing protein	--
Rs_05748	Heat shock 70 kDa protein 12A	--
Rs_05835	hypothetical protein	--
Rs_05836	hypothetical protein	--
Rs_05837	hypothetical protein	--
Rs_06807	adenylate cyclase	PHIBASE
Rs_06808	F-box-like domain-containing protein	--
Rs_06809	F-box-like domain-containing protein	--
Rs_06810	hypothetical protein	PHIBASE
Rs_06811	Acetate non-utilizing protein 9, mitochondrial	--
Rs_06821	transmembrane protein, putative, partial	--
Rs_06822	hypothetical protein	--
Rs_07203	hypothetical protein	--
Rs_07204	X-Pro aminopeptidase	--
Rs_07205	hypothetical protein	--
Rs_07206	protein phosphatase 3, catalytic subunit	PHIBASE
Rs_07207	hypothetical protein	Secreted
Rs_07208	hypothetical protein	--
Rs_07209	hypothetical protein	Secreted&GPI anchored
Rs_07222	hypothetical protein	--
Rs_07223	hypothetical protein	--
Rs_07261	phosphatidylserine decarboxylase	--
Rs_07262	Sir2 family histone deacetylase Hst2	--
Rs_07263	hypothetical protein	Cazyme
Rs_07427	Ifi-6-16 domain-containing protein	--
Rs_07428	signal peptidase complex catalytic subunit SEC11	--
Rs_07429	complex 1 domain-containing protein	--
Rs_07430	signal peptidase complex catalytic subunit SEC11	--
Rs_07431	hypothetical protein	Secreted&Cazyme
Rs_07432	GDSL-like lipase/Acylhydrolase domain-containing protein	PHIBASE
Rs_07433	hypothetical protein	Secreted&PHIBASE
Rs_07478	Pathogenesis-related protein 5 Short=PR-5	PHIBASE
Rs_07479	sodium:inorganic phosphate symporter	PHIBASE
Rs_07480	hypothetical protein	--
Rs_07481	hypothetical protein	--
Rs_07482	hypothetical protein	--
Rs_07483	ATP-binding cassette transporter, putative	PHIBASE
Rs_07645	hypothetical protein	--
Rs_07646	chitin synthase E	Cazyme&PHIBASE
Rs_07647	p-nitrophenyl phosphatase	--
Rs_07648	hypothetical protein	--
Rs_07649	galactan 1,3-beta-galactosidase	--
Rs_07650	hypothetical protein	Secreted&Cazyme
Rs_07827	P450 family fatty acid hydroxylase	PHIBASE
Rs_07884	hypothetical protein	--
Rs_07885	hypothetical protein	--
Rs_07886	hypothetical protein	--
Rs_07957	Putative serine/threonine-protein kinase/receptor R831	PHIBASE
Rs_07958	E	PHIBASE
Rs_07959	protein tyrosine kinase domain-containing protein	--
Rs_08053	hypothetical protein	--
Rs_08054	--	--
Rs_08055	protein tyrosine kinase domain-containing protein	--
Rs_08056	hypothetical protein	--
Rs_08057	hypothetical protein V565_054610	--
Rs_08413	Cutinase	Secreted
Rs_08414	NADPH dependent diflavin oxidoreductase 1	PHIBASE
Rs_08415	--	--
Rs_08504	--	--
Rs_08505	spermine/spermidine synthase	--
Rs_08506	hypothetical protein	--
Rs_08507	cytochrome P450	--
Rs_08519	XPG domain-containing protein	--
Rs_08520	cytochrome P450	--
Rs_08521	hypothetical protein	--
Rs_08522	hypothetical protein	Secreted&GPI anchored
Rs_08523	putative coatomer subunit zeta	--
Rs_08524	SH3 domain-containing protein	PHIBASE
Rs_08696	hypothetical protein	Secreted
Rs_08697	alpha/beta hydrolase family domain-containing protein	Secreted
Rs_08698	alpha/beta hydrolase family domain-containing protein	Secreted
Rs_08699	LOW QUALITY PROTEIN: hypothetical protein	--
Rs_08700	hypothetical protein	--
Rs_08701	hypothetical protein	--
Rs_08835	phosphomutase PMU1, putative	Secreted&PHIBASE
Rs_08840	pre-rRNA processing protein Rrp12, putative	--
Rs_08841	hypothetical protein	--
Rs_09227	DNA-directed RNA polymerase III subunit C2	PHIBASE
Rs_09228	hypothetical protein	--
Rs_09229	hypothetical protein	--
Rs_09230	cyclophilin type peptidyl-prolyl cis-trans isomerase/CLD domain-containing protein	PHIBASE
Rs_09231	cytochrome P450 family protein	PHIBASE
Rs_09232	Protein SET	PHIBASE
Rs_09233	NAP domain-containing protein	--
Rs_09234	Potassium transporter 2	--
Rs_09235	FAD binding domain-containing protein	PHIBASE
Rs_09236	b-block binding subunit of TFIIIC domain-containing protein	--
Rs_09237	b-block binding subunit of TFIIIC domain-containing protein	--
Rs_09238	hypothetical protein	--
Rs_09239	Mis12 domain-containing protein	--
Rs_09240	L-aminoadipate-semialdehyde dehydrogenase-phosphopantetheinyl transferase	PHIBASE
Rs_09241	hypothetical protein	--
Rs_09253	hypothetical protein	PHIBASE&TF
Rs_09254	hypothetical protein	--
Rs_09255	hypothetical protein	--
Rs_09256	hypothetical protein	PHIBASE
Rs_09541	cyclin-dependent kinase 11B	--
Rs_09542	Origin recognition complex subunit 4	--
Rs_09543	Origin recognition complex subunit 4	--
Rs_09544	Cyt-b5 domain-containing protein	--
Rs_09545	hypothetical protein	--
Rs_09546	sterol-4alpha-carboxylate 3-dehydrogenase (decarboxylating)	--
Rs_09547	Protein LTV1	--
Rs_09548	CFEM domain-containing protein	Secreted&GPI anchored
Rs_09549	hypothetical protein	--
Rs_09550	F-box-like domain-containing protein	--
Rs_09628	PB1 domain-containing protein	--
Rs_09629	PB1 domain-containing protein	--
Rs_09630	putative secretory pathway GDP dissociation inhibitor 1	--
Rs_09631	hypothetical protein	--
Rs_09632	Regulator of V-ATPase in vacuolar membrane protein 1	--
Rs_09633	hypothetical protein	--
Rs_09634	Beta-glucan synthesis-associated protein KRE6	PHIBASE
Rs_09696	hypothetical protein	--
Rs_09697	putative proteasome activator subunit 3	--
Rs_09698	Proteasome activator complex subunit 3	--
Rs_09839	hypothetical protein	PHIBASE
Rs_09840	hypothetical protein	PHIBASE
Rs_09857	Vegetative incompatibility protein	PHIBASE
Rs_09858	Vegetative incompatibility protein	PHIBASE
Rs_10135	hypothetical protein	--
Rs_10136	hypothetical protein	--
Rs_10174	hypothetical protein	--
Rs_10175	Gar1 domain-containing protein	--
Rs_10176	Gar1 domain-containing protein	--
Rs_10227	putative RING finger protein P8B7,23	--
Rs_10228	short-chain dehydrogenase/reductase SDR	--
Rs_10229	hypothetical protein	--
Rs_10230	RNA recognition motif protein	--
Rs_10231	GTP-binding protein ypt5	PHIBASE
Rs_10380	--	--
Rs_10381	hypothetical protein	--
Rs_10382	hypothetical protein	--
Rs_10500	Cytochrome P450 3A12	PHIBASE
Rs_10501	cytochrome P450 family protein	Secreted&PHIBASE
Rs_10528	Endocytosis protein end4	--
Rs_10529	hypothetical protein	Secreted
Rs_10530	--	--
Rs_10531	hypothetical protein	--
Rs_10532	hypothetical protein	--
Rs_10793	fungal zn(2)-Cys(6) binuclear cluster domain-containing protein	--
Rs_10852	glycoside hydrolase family 16 protein	Secreted&PHIBASE
Rs_10920	hypothetical protein	--
Rs_10921	multi-sensor hybrid histidine kinase	--
Rs_11260	hypothetical protein	--
Rs_11261	putative aromatic di-alanine and TPR containing protein	--
Rs_11508	hypothetical protein	--
Rs_11509	hypothetical protein	--
Rs_11510	hypothetical protein	PHIBASE
Rs_11883	hypothetical protein	--
Rs_11884	Mss4 domain-containing protein	--
Rs_11885	Septum-promoting GTP-binding protein 1	PHIBASE
Rs_11886	alpha-amylase	Secreted&Cazyme
Rs_11887	alpha-amylase	Secreted&Cazyme
Rs_11888	alpha-amylase	Secreted&Cazyme
Rs_11889	ATP dependent DNA ligase domain-containing protein	--
