# Supplementary material for: Evolution of pathogenicity-associated genes in Rhizoctonia solani AG1-IA by genome duplication and transposon-mediated gene function alterations
Source: BMC Biol. 2023 Feb 1;21:15. doi: 10.1186/s12915-023-01526-0 (PMC9890813; doi:10.1186/s12915-023-01526-0)
Supplement: Supplementary file 19 — Additional file 19: Table S18. List of primers used in the study. [file 12915_2023_1526_MOESM19_ESM.xlsx]

## Sheet: Sheet2
Table S18 :List of primers used in the study
Primers for dsRNA synthesis
Gene Name		Primer name	Primer Sequence
Rs_06191		dsRs_06191 FP	TAATACGACTCACTATAGGGAGATACAATCCGTTCACGTCCCC
		dsRs_06191 RP	TAATACGACTCACTATAGGGAGACGCCTTTGAGTCTTCCGTCT
Rs_10629		dsRs_10629 FP	TAATACGACTCACTATAGGGAGACTACAGCGTTTTAGCAACGAGC
		dsRs_10629 RP	TAATACGACTCACTATAGGGAGATGTTGGGTGATTTGGTCGTG
Rs_09094		dsRs_09094 FP	TAATACGACTCACTATAGGGAGAAACATGTCACTTAGCGCCGA
		dsRs_09094 RP	TAATACGACTCACTATAGGGAGACGCAAGAGTAAGTGTGGGGT
Rs_11334		dsRs_11334 FP	TAATACGACTCACTATAGGGAGACGACACCAACTCTAGGCTCG
		dsRs_11334 RP	TAATACGACTCACTATAGGGAGAACGTGTTGATGTACTCGGCG
Rs_01468		dsRs_01468 FP	TAATACGACTCACTATAGGGAGAAAAGGCCCCAAGTACAGCAG
		dsRs_01468 RP	TAATACGACTCACTATAGGGAGAGCTGGATGTAAGTGGTCGGG
Rs_11537		dsRs_11537 FP	TAATACGACTCACTATAGGGAGACGTGGTTGGGCACATTGAAG
		dsRs_11537 RP	TAATACGACTCACTATAGGGAGAGGCTTGGGTTTGGCGTATTC
Rs_05222		dsRs_05222 FP	TAATACGACTCACTATAGGGAGAGACGATGTACGCAAGGTGTTG
		dsRs_05222 RP	TAATACGACTCACTATAGGGAGAGCGAATAAGCTTGTGTTCCATGA
qRT-PCR primers
Gene Name		Primer Sequence
Rs_09732		RT Rs_09732 FP	CAAGAATGCTGCGCAAAATG
		RT Rs_09732 RP	CAAACAATGGCACACTTACTATGCA
Rs_08184		RT Rs_08184 FP	CACTTCATCGAGTGCTCCCTTA
		RT Rs_08184 RP	GCCACGGTTGCCACAATC
Rs_11108		RT Rs_11108 FP	CCGGACCACGTATGTTCAAAC
		RT Rs_11108 RP	CACAGCAGGACCGGAAGGT
Rs_01662		RT Rs_01662 FP	CAACGAGTGCGAACCTAACCTA
		RT Rs_01662 RP	CGAGGTCATCACGAGCAATG
Rs_03147		RT Rs_03147 FP	CTCAGGGCGGTGTCTTGACT
		RT Rs_03147 RP	GATGGTTAGCCGCCGAGTT
Rs_GT34		RTRs_GT34 FP	TAAGCTATCCCGCCGACTTC
		RTRs_GT34 RP	CGCTTGCATCCCTTGACTCT
Rs_00323		RTRs_00323 FP	TCGCTCTATCGCTCGCAACT
		RTRs_00323 RP	GGAAAGACGACCCGATAAAGG
Rs_04541		RTRs_04541 FP	TGGCTATCCCCGCTACTTGA
		RTRs_04541 RP	TATGTAGATAGTGGATGAGCGGATTG
Rs_08522		RTRs_08522 FP	GCTTTGACGAGTCTGCGAAGA
		RTRs_08522 RP	TCGCAGGCTTGATGAAATTTT
Rs_08696		RTRs_08696 FP	GATGGCCTGAACACCGTACA
		RTRs_08696RP	GAGTGACCGATGCCCAAAAC
Rs_01468		RTRs_01468 FP	AATTCCCAGCGGACAACCTA
		RTRs_01468 RP	CAATGTGCTCGATGCGAACT
Rs_11537		RTRs_11537 FP	CCAGGGCGCGTACAAGACTA
		RTRs_11537 RP	GCGTATTCAGCCATCTTGTTCTC
Rs_05222		RTRS_05222 FP	TTCGACCCAGCGCTTATCC
		RTRS_05222 RP	AGAGACCTCTCGCATCGTCTGT
Rs_06191		Rs_06191 FP	GAGAATTTGACGCCTGGGTA
		Rs_06191 RP	GCCTTTGAGTCTTCCGTCTG
Rs_10629		Rs_10629 FP	ACCGGCCA ACCATATGAAACGC
		Rs_10629 RP	TCGATATATTCTGCGGCGTGTTGG
Rs_09094		Rs_09094 FP	TGCGATGGAGTTTACGTCTG
		Rs_09094 RP	TGTCCATTCGGCTTGTGATA
Rs_11334		Rs_11334 FP	TGG CAC ATG ATC GTG GCC AAC AA
		Rs_11334 RP	TTACGTGTTGATGTACTCGGCGGGT
Rs_09385		Rs_09385 FP	CCGAGGAGAAACACGA
		Rs_09385 RP	CATGGGCGGCCATAATCTCT
Rs_11744		Rs_11744 FP	GGAATGTGCTTGGGGACTCA
		Rs_11744 RP	GGGTATCGCATTACGCCAGA
Rs_11307		Rs_11307 FP	TGCAAGGCCATTAGATTGTGC
		Rs_11307 RP	TGCGGGGTTAACTTCGGATG
Rs_11399		Rs_11399 FP	AGCACATCTCAAGGTGGCTC
		Rs_11399 RP	AGCGATTTCGGAGCTACACC
Rs_07297		Rs_07297 FP	TTCGAGACCGATCCTAC
		Rs_07297 RP	CCGACCTTTGACCCAGTCTT
Rs_11800		Rs_11800 FP	TCAGAAAGGCACTGGGCAAA
		Rs_11800 RP	ACTGTTCTCGGACAGATCGC
R. solani 18S rRNA		Rs18S rRNA FP	CCCCCTGTGCACTTGTGAG
		Rs18S rRNA RP	ATCGCATTTCGCTGCGTTC
Tomato Actin		SlActin FP	GCTCCACGAGCTGTATTTCC
		SlActin RP	CCGTGCTCAATTGGGTATTT
Rice 18S		Os18S FP	CTACGTCCCTGCCCTTTGTACA
		Os18S RP	ACACTTCACCGGACCATTCAA
